# Supplementary material for: Enhancing secure multi-group data sharing through integration of IPFS and hyperledger fabric
Source: PeerJ Comput Sci. 2024 Mar 29;10:e1962. doi: 10.7717/peerj-cs.1962 (PMC11041925; doi:10.7717/peerj-cs.1962)
Supplement: Supplemental Information 1 — The implemented code comprises three fundamental components: 1. hyperledger-fabric-contract-java-dataShare: This module constitutes the chain code, uploaded to Hyperledger Fabric. 2. QKsysytem: Representing the data sharing system, this component serves as an intuitive interface enabling users to visualize and manage operations effectively. 3. io.jboot: As the data transfer system, this module ensures secure and encrypted transmission of data among nodes within the network. [file peerj-cs-10-1962-s001.zip]

Archive with 1,667 entries (1,130 files):
- datasharing.sql
- hyperledger-fabric-contract-java-dataShare/
- hyperledger-fabric-contract-java-dataShare/.gitignore
- hyperledger-fabric-contract-java-dataShare/.idea/
- hyperledger-fabric-contract-java-dataShare/.idea/.gitignore
- hyperledger-fabric-contract-java-dataShare/.idea/.name
- hyperledger-fabric-contract-java-dataShare/.idea/codeStyles/
- hyperledger-fabric-contract-java-dataShare/.idea/codeStyles/codeStyleConfig.xml
- hyperledger-fabric-contract-java-dataShare/.idea/codeStyles/Project.xml
- hyperledger-fabric-contract-java-dataShare/.idea/compiler.xml
- hyperledger-fabric-contract-java-dataShare/.idea/encodings.xml
- hyperledger-fabric-contract-java-dataShare/.idea/jarRepositories.xml
- hyperledger-fabric-contract-java-dataShare/.idea/libraries/
- hyperledger-fabric-contract-java-dataShare/.idea/libraries/Maven__com_alibaba_fastjson_1_2_79.xml
- hyperledger-fabric-contract-java-dataShare/.idea/libraries/Maven__com_damnhandy_handy_uri_templates_2_1_8.xml
- hyperledger-fabric-contract-java-dataShare/.idea/libraries/Maven__com_fasterxml_classmate_1_5_1.xml
- hyperledger-fabric-contract-java-dataShare/.idea/libraries/Maven__com_github_everit_org_json_schema_org_everit_json_schema_1_12_1.xml
- hyperledger-fabric-contract-java-dataShare/.idea/libraries/Maven__com_google_android_annotations_4_1_1_4.xml
- hyperledger-fabric-contract-java-dataShare/.idea/libraries/Maven__com_google_api_grpc_proto_google_common_protos_1_17_0.xml
- hyperledger-fabric-contract-java-dataShare/.idea/libraries/Maven__com_google_code_findbugs_jsr305_3_0_2.xml
- hyperledger-fabric-contract-java-dataShare/.idea/libraries/Maven__com_google_code_gson_gson_2_8_6.xml
- hyperledger-fabric-contract-java-dataShare/.idea/libraries/Maven__com_google_errorprone_error_prone_annotations_2_7_1.xml
- hyperledger-fabric-contract-java-dataShare/.idea/libraries/Maven__com_google_guava_failureaccess_1_0_1.xml
- hyperledger-fabric-contract-java-dataShare/.idea/libraries/Maven__com_google_guava_guava_31_0_1_jre.xml
- hyperledger-fabric-contract-java-dataShare/.idea/libraries/Maven__com_google_guava_listenablefuture_9999_0_empty_to_avoid_conflict_with_guava.xml
- hyperledger-fabric-contract-java-dataShare/.idea/libraries/Maven__com_google_j2objc_j2objc_annotations_1_3.xml
- hyperledger-fabric-contract-java-dataShare/.idea/libraries/Maven__com_google_protobuf_protobuf_java_3_11_1.xml
- hyperledger-fabric-contract-java-dataShare/.idea/libraries/Maven__com_google_protobuf_protobuf_java_util_3_11_1.xml
- hyperledger-fabric-contract-java-dataShare/.idea/libraries/Maven__com_google_re2j_re2j_1_3.xml
- hyperledger-fabric-contract-java-dataShare/.idea/libraries/Maven__commons_cli_commons_cli_1_4.xml
- hyperledger-fabric-contract-java-dataShare/.idea/libraries/Maven__commons_codec_commons_codec_1_15.xml
- hyperledger-fabric-contract-java-dataShare/.idea/libraries/Maven__commons_collections_commons_collections_3_2_2.xml
- hyperledger-fabric-contract-java-dataShare/.idea/libraries/Maven__commons_digester_commons_digester_1_8_1.xml
- hyperledger-fabric-contract-java-dataShare/.idea/libraries/Maven__commons_logging_commons_logging_1_2.xml
- hyperledger-fabric-contract-java-dataShare/.idea/libraries/Maven__commons_validator_commons_validator_1_6.xml
- hyperledger-fabric-contract-java-dataShare/.idea/libraries/Maven__io_github_classgraph_classgraph_4_8_47.xml
- hyperledger-fabric-contract-java-dataShare/.idea/libraries/Maven__io_grpc_grpc_api_1_34_1.xml
- hyperledger-fabric-contract-java-dataShare/.idea/libraries/Maven__io_grpc_grpc_context_1_34_1.xml
- hyperledger-fabric-contract-java-dataShare/.idea/libraries/Maven__io_grpc_grpc_core_1_34_1.xml
- hyperledger-fabric-contract-java-dataShare/.idea/libraries/Maven__io_grpc_grpc_netty_shaded_1_34_1.xml
- hyperledger-fabric-contract-java-dataShare/.idea/libraries/Maven__io_grpc_grpc_protobuf_1_34_1.xml
- hyperledger-fabric-contract-java-dataShare/.idea/libraries/Maven__io_grpc_grpc_protobuf_lite_1_34_1.xml
- hyperledger-fabric-contract-java-dataShare/.idea/libraries/Maven__io_grpc_grpc_stub_1_34_1.xml
- hyperledger-fabric-contract-java-dataShare/.idea/libraries/Maven__io_opentelemetry_instrumentation_opentelemetry_grpc_1_6_1_5_3_alpha.xml
- hyperledger-fabric-contract-java-dataShare/.idea/libraries/Maven__io_opentelemetry_instrumentation_opentelemetry_instrumentation_api_1_5_3_alpha.xml
- hyperledger-fabric-contract-java-dataShare/.idea/libraries/Maven__io_opentelemetry_opentelemetry_api_1_6_0.xml
- hyperledger-fabric-contract-java-dataShare/.idea/libraries/Maven__io_opentelemetry_opentelemetry_api_metrics_1_6_0_alpha.xml
- hyperledger-fabric-contract-java-dataShare/.idea/libraries/Maven__io_opentelemetry_opentelemetry_context_1_6_0.xml
- hyperledger-fabric-contract-java-dataShare/.idea/libraries/Maven__io_opentelemetry_opentelemetry_exporter_otlp_1_6_0.xml
- hyperledger-fabric-contract-java-dataShare/.idea/libraries/Maven__io_opentelemetry_opentelemetry_exporter_otlp_common_1_6_0.xml
- hyperledger-fabric-contract-java-dataShare/.idea/libraries/Maven__io_opentelemetry_opentelemetry_exporter_otlp_trace_1_6_0.xml
- hyperledger-fabric-contract-java-dataShare/.idea/libraries/Maven__io_opentelemetry_opentelemetry_extension_trace_propagators_1_6_0.xml
- hyperledger-fabric-contract-java-dataShare/.idea/libraries/Maven__io_opentelemetry_opentelemetry_proto_1_6_0_alpha.xml
- hyperledger-fabric-contract-java-dataShare/.idea/libraries/Maven__io_opentelemetry_opentelemetry_sdk_1_6_0.xml
- hyperledger-fabric-contract-java-dataShare/.idea/libraries/Maven__io_opentelemetry_opentelemetry_sdk_common_1_6_0.xml
- hyperledger-fabric-contract-java-dataShare/.idea/libraries/Maven__io_opentelemetry_opentelemetry_sdk_extension_autoconfigure_1_6_0_alpha.xml
- hyperledger-fabric-contract-java-dataShare/.idea/libraries/Maven__io_opentelemetry_opentelemetry_sdk_extension_autoconfigure_spi_1_6_0.xml
- hyperledger-fabric-contract-java-dataShare/.idea/libraries/Maven__io_opentelemetry_opentelemetry_sdk_metrics_1_6_0_alpha.xml
- hyperledger-fabric-contract-java-dataShare/.idea/libraries/Maven__io_opentelemetry_opentelemetry_sdk_trace_1_6_0.xml
- hyperledger-fabric-contract-java-dataShare/.idea/libraries/Maven__io_opentelemetry_opentelemetry_semconv_1_6_0_alpha.xml
- hyperledger-fabric-contract-java-dataShare/.idea/libraries/Maven__io_perfmark_perfmark_api_0_19_0.xml
- hyperledger-fabric-contract-java-dataShare/.idea/libraries/Maven__jakarta_el_jakarta_el_api_4_0_0.xml
- hyperledger-fabric-contract-java-dataShare/.idea/libraries/Maven__jakarta_validation_jakarta_validation_api_3_0_0.xml
- hyperledger-fabric-contract-java-dataShare/.idea/libraries/Maven__javax_annotation_javax_annotation_api_1_3_2.xml
- hyperledger-fabric-contract-java-dataShare/.idea/libraries/Maven__joda_time_joda_time_2_10_2.xml
- hyperledger-fabric-contract-java-dataShare/.idea/libraries/Maven__org_apache_commons_commons_collections4_4_4.xml
- hyperledger-fabric-contract-java-dataShare/.idea/libraries/Maven__org_apache_commons_commons_lang3_3_12_0.xml
- hyperledger-fabric-contract-java-dataShare/.idea/libraries/Maven__org_bouncycastle_bcpkix_jdk15on_1_62.xml
- hyperledger-fabric-contract-java-dataShare/.idea/libraries/Maven__org_bouncycastle_bcprov_jdk15on_1_62.xml
- hyperledger-fabric-contract-java-dataShare/.idea/libraries/Maven__org_checkerframework_checker_qual_3_12_0.xml
- hyperledger-fabric-contract-java-dataShare/.idea/libraries/Maven__org_codehaus_mojo_animal_sniffer_annotations_1_18.xml
- hyperledger-fabric-contract-java-dataShare/.idea/libraries/Maven__org_glassfish_jakarta_el_4_0_2.xml
- hyperledger-fabric-contract-java-dataShare/.idea/libraries/Maven__org_hibernate_validator_hibernate_validator_7_0_4_Final.xml
- hyperledger-fabric-contract-java-dataShare/.idea/libraries/Maven__org_hyperledger_fabric_chaincode_java_fabric_chaincode_protos_2_4_1.xml
- hyperledger-fabric-contract-java-dataShare/.idea/libraries/Maven__org_hyperledger_fabric_chaincode_java_fabric_chaincode_shim_2_4_1.xml
- hyperledger-fabric-contract-java-dataShare/.idea/libraries/Maven__org_jboss_logging_jboss_logging_3_4_1_Final.xml
- hyperledger-fabric-contract-java-dataShare/.idea/libraries/Maven__org_json_json_20180813.xml
- hyperledger-fabric-contract-java-dataShare/.idea/libraries/Maven__org_projectlombok_lombok_1_18_22.xml
- hyperledger-fabric-contract-java-dataShare/.idea/libraries/Maven__org_slf4j_slf4j_api_1_7_30.xml
- hyperledger-fabric-contract-java-dataShare/.idea/misc.xml
- hyperledger-fabric-contract-java-dataShare/.idea/modules.xml
- hyperledger-fabric-contract-java-dataShare/.idea/sonarlint/
- hyperledger-fabric-contract-java-dataShare/.idea/sonarlint/issuestore/
- hyperledger-fabric-contract-java-dataShare/.idea/sonarlint/issuestore/0/
- hyperledger-fabric-contract-java-dataShare/.idea/sonarlint/issuestore/0/5/
- hyperledger-fabric-contract-java-dataShare/.idea/sonarlint/issuestore/0/5/05aeef1b62a5486052c133cf0d93a2f85641246e
- hyperledger-fabric-contract-java-dataShare/.idea/sonarlint/issuestore/0/e/
- hyperledger-fabric-contract-java-dataShare/.idea/sonarlint/issuestore/0/e/0e52963b9c0e7676018a02ed63700f3b657d7944
- hyperledger-fabric-contract-java-dataShare/.idea/sonarlint/issuestore/0/f/
- hyperledger-fabric-contract-java-dataShare/.idea/sonarlint/issuestore/0/f/0fdf3832d12af22ad76f6c112e49a8e0b87cd22b
- hyperledger-fabric-contract-java-dataShare/.idea/sonarlint/issuestore/1/
- hyperledger-fabric-contract-java-dataShare/.idea/sonarlint/issuestore/1/4/
- hyperledger-fabric-contract-java-dataShare/.idea/sonarlint/issuestore/1/4/149e3b1dfcd4c294033f3f485700612dc872c08f
- hyperledger-fabric-contract-java-dataShare/.idea/sonarlint/issuestore/1/6/
- hyperledger-fabric-contract-java-dataShare/.idea/sonarlint/issuestore/1/6/16537c45a0d292770d40271b551663861b213171
- hyperledger-fabric-contract-java-dataShare/.idea/sonarlint/issuestore/1/6/1660d470797bd98c7454c24b883eed43e653f161
- hyperledger-fabric-contract-java-dataShare/.idea/sonarlint/issuestore/1/e/
- hyperledger-fabric-contract-java-dataShare/.idea/sonarlint/issuestore/1/e/1e647d5946300ff2aaf322b379ae62f3ad7e2c72
- hyperledger-fabric-contract-java-dataShare/.idea/sonarlint/issuestore/2/
- hyperledger-fabric-contract-java-dataShare/.idea/sonarlint/issuestore/2/6/
- hyperledger-fabric-contract-java-dataShare/.idea/sonarlint/issuestore/2/6/26cca0ea8884de21f44e62f0c6c04cbde91ae7f9
- hyperledger-fabric-contract-java-dataShare/.idea/sonarlint/issuestore/3/
- hyperledger-fabric-contract-java-dataShare/.idea/sonarlint/issuestore/3/0/
- hyperledger-fabric-contract-java-dataShare/.idea/sonarlint/issuestore/3/0/303bebff398aa80e72b0e6ea57db377b357c44ac
- hyperledger-fabric-contract-java-dataShare/.idea/sonarlint/issuestore/3/f/
- hyperledger-fabric-contract-java-dataShare/.idea/sonarlint/issuestore/3/f/3f29d13c6d0b2f271ceda5526b10dbc8f20165aa
- hyperledger-fabric-contract-java-dataShare/.idea/sonarlint/issuestore/4/
- hyperledger-fabric-contract-java-dataShare/.idea/sonarlint/issuestore/4/1/
- hyperledger-fabric-contract-java-dataShare/.idea/sonarlint/issuestore/4/1/416bdef7c12d5e1a96dc8cdb11b1e763858086dc
- hyperledger-fabric-contract-java-dataShare/.idea/sonarlint/issuestore/4/4/
- hyperledger-fabric-contract-java-dataShare/.idea/sonarlint/issuestore/4/4/442292b8a7efeabbe4cc176709b833b1792140ec
- hyperledger-fabric-contract-java-dataShare/.idea/sonarlint/issuestore/4/5/
- hyperledger-fabric-contract-java-dataShare/.idea/sonarlint/issuestore/4/5/45d4bc1cfd6cca407ddaef9505f8c075cf634dd4
- hyperledger-fabric-contract-java-dataShare/.idea/sonarlint/issuestore/4/c/
- hyperledger-fabric-contract-java-dataShare/.idea/sonarlint/issuestore/4/c/4cbea1fd6b5cc54263fd6c24300afae91cfcca62
- hyperledger-fabric-contract-java-dataShare/.idea/sonarlint/issuestore/4/f/
- hyperledger-fabric-contract-java-dataShare/.idea/sonarlint/issuestore/4/f/4fea04d33aab1a75533cf45b532bb3e67761d77f
- hyperledger-fabric-contract-java-dataShare/.idea/sonarlint/issuestore/6/
- hyperledger-fabric-contract-java-dataShare/.idea/sonarlint/issuestore/6/4/
- hyperledger-fabric-contract-java-dataShare/.idea/sonarlint/issuestore/6/4/642751bb38911317c4738ec429769346749512cf
- hyperledger-fabric-contract-java-dataShare/.idea/sonarlint/issuestore/6/6/
- hyperledger-fabric-contract-java-dataShare/.idea/sonarlint/issuestore/6/6/663948bf7f8809292dc7f01a8d092b9f54166a98
- hyperledger-fabric-contract-java-dataShare/.idea/sonarlint/issuestore/7/
- hyperledger-fabric-contract-java-dataShare/.idea/sonarlint/issuestore/7/3/
- hyperledger-fabric-contract-java-dataShare/.idea/sonarlint/issuestore/7/3/73015f9fdd6caadb8d1e3555087fe2e23b86a47c
- hyperledger-fabric-contract-java-dataShare/.idea/sonarlint/issuestore/9/
- hyperledger-fabric-contract-java-dataShare/.idea/sonarlint/issuestore/9/7/
- hyperledger-fabric-contract-java-dataShare/.idea/sonarlint/issuestore/9/7/9710bb08936d2b25de985f83a0ba5c728be1b211
- hyperledger-fabric-contract-java-dataShare/.idea/sonarlint/issuestore/9/8/
- hyperledger-fabric-contract-java-dataShare/.idea/sonarlint/issuestore/9/8/98959ba4a5d76e75e0529d4d31ea04ce43adf23a
- hyperledger-fabric-contract-java-dataShare/.idea/sonarlint/issuestore/a/
- hyperledger-fabric-contract-java-dataShare/.idea/sonarlint/issuestore/a/3/
- hyperledger-fabric-contract-java-dataShare/.idea/sonarlint/issuestore/a/3/a3e4c72a9775e16793ef62136dec0367c0981cb9
- hyperledger-fabric-contract-java-dataShare/.idea/sonarlint/issuestore/c/
- hyperledger-fabric-contract-java-dataShare/.idea/sonarlint/issuestore/c/6/
- hyperledger-fabric-contract-java-dataShare/.idea/sonarlint/issuestore/c/6/c66c20a82c37d52ab729d167a2380ebd1f42bf75
- hyperledger-fabric-contract-java-dataShare/.idea/sonarlint/issuestore/d/
- hyperledger-fabric-contract-java-dataShare/.idea/sonarlint/issuestore/d/d/
- hyperledger-fabric-contract-java-dataShare/.idea/sonarlint/issuestore/d/d/ddba89c19f8653428e3c4fb4eed91095a7c6ecbc
- hyperledger-fabric-contract-java-dataShare/.idea/sonarlint/issuestore/e/
- hyperledger-fabric-contract-java-dataShare/.idea/sonarlint/issuestore/e/0/
- hyperledger-fabric-contract-java-dataShare/.idea/sonarlint/issuestore/e/0/e0197e2ca87fa65e74836087e5f2e18cb35a0a54
- hyperledger-fabric-contract-java-dataShare/.idea/sonarlint/issuestore/e/3/
- hyperledger-fabric-contract-java-dataShare/.idea/sonarlint/issuestore/e/3/e363a4aa19ba895594c7ca4eef43565a241e9c8f
- hyperledger-fabric-contract-java-dataShare/.idea/sonarlint/issuestore/f/
- hyperledger-fabric-contract-java-dataShare/.idea/sonarlint/issuestore/f/3/
- hyperledger-fabric-contract-java-dataShare/.idea/sonarlint/issuestore/f/3/f3382faa525a5a3e388f6926312393dcde15774b
- hyperledger-fabric-contract-java-dataShare/.idea/sonarlint/issuestore/index.pb
- hyperledger-fabric-contract-java-dataShare/.idea/uiDesigner.xml
- hyperledger-fabric-contract-java-dataShare/.idea/workspace.xml
- hyperledger-fabric-contract-java-dataShare/collections_config.json
- hyperledger-fabric-contract-java-dataShare/docker/
- hyperledger-fabric-contract-java-dataShare/docker/ca/
- hyperledger-fabric-contract-java-dataShare/docker/ca/docker-compose-ca.yaml
- hyperledger-fabric-contract-java-dataShare/docker/explorer/
- hyperledger-fabric-contract-java-dataShare/docker/explorer/config.json
- hyperledger-fabric-contract-java-dataShare/docker/explorer/docker-compose-explorer.yaml
- hyperledger-fabric-contract-java-dataShare/docker/explorer/org1ProdNetworkConnection.json
- hyperledger-fabric-contract-java-dataShare/docker/orderer/
- hyperledger-fabric-contract-java-dataShare/docker/orderer/docker-compose-3orderer.yaml
- hyperledger-fabric-contract-java-dataShare/docker/peer/
- hyperledger-fabric-contract-java-dataShare/docker/peer/docker-compose-org1-2peer-couchdb.yaml
- hyperledger-fabric-contract-java-dataShare/docker/peer/docker-compose-org1-2peer.yaml
- hyperledger-fabric-contract-java-dataShare/docker/peer/docker-compose-org2-2peer-couchdb.yaml
- hyperledger-fabric-contract-java-dataShare/docker/peer/docker-compose-org2-2peer.yaml
- hyperledger-fabric-contract-java-dataShare/docker/prometheus/
- hyperledger-fabric-contract-java-dataShare/docker/prometheus/docker-compose-prometheus.yaml
- hyperledger-fabric-contract-java-dataShare/docker/prometheus/prometheus.yml
- hyperledger-fabric-contract-java-dataShare/hyperledger-fabric-contract-java-datashare.iml
- hyperledger-fabric-contract-java-dataShare/META-INF/
- hyperledger-fabric-contract-java-dataShare/META-INF/statedb/
- hyperledger-fabric-contract-java-dataShare/META-INF/statedb/couchdb/
- hyperledger-fabric-contract-java-dataShare/META-INF/statedb/couchdb/indexes/
- hyperledger-fabric-contract-java-dataShare/META-INF/statedb/couchdb/indexes/indexNameColor.json
- hyperledger-fabric-contract-java-dataShare/pom.xml
- hyperledger-fabric-contract-java-dataShare/src/
- hyperledger-fabric-contract-java-dataShare/src/main/
- hyperledger-fabric-contract-java-dataShare/src/main/java/
- hyperledger-fabric-contract-java-dataShare/src/main/java/org/
- hyperledger-fabric-contract-java-dataShare/src/main/java/org/datashare/
- hyperledger-fabric-contract-java-dataShare/src/main/java/org/datashare/Entity.java
- hyperledger-fabric-contract-java-dataShare/src/main/java/org/datashare/EntityContract.java
- hyperledger-fabric-contract-java-dataShare/src/main/java/org/datashare/EntityList.java
- hyperledger-fabric-contract-java-dataShare/src/main/java/org/datashare/EntityQueryPageResult.java
- hyperledger-fabric-contract-java-dataShare/src/main/java/org/datashare/EntityQueryResult.java
- hyperledger-fabric-contract-java-dataShare/src/main/java/org/datashare/EntityQueryResultList.java
- hyperledger-fabric-contract-java-dataShare/src/main/java/org/datashare/PrivateEntity.java
- hyperledger-fabric-contract-java-dataShare/src/main/java/org/datashare/PrivateEntityList.java
- hyperledger-fabric-contract-java-dataShare/src/main/java/org/datashare/UserContract.java
- hyperledger-fabric-contract-java-dataShare/src/main/java/org/datashare/UserInfo.java
- hyperledger-fabric-contract-java-dataShare/src/main/java/org/datashare/ValidationJSONTransactionSerializer.java
- io.jboot/
- io.jboot/.idea/
- io.jboot/.idea/.gitignore
- io.jboot/.idea/codeStyles/
- io.jboot/.idea/codeStyles/codeStyleConfig.xml
- io.jboot/.idea/codeStyles/Project.xml
- io.jboot/.idea/compiler.xml
- io.jboot/.idea/encodings.xml
- io.jboot/.idea/jarRepositories.xml
- io.jboot/.idea/misc.xml
- io.jboot/.idea/sonarlint/
- io.jboot/.idea/sonarlint/issuestore/
- io.jboot/.idea/sonarlint/issuestore/4/
- io.jboot/.idea/sonarlint/issuestore/4/4/
- io.jboot/.idea/sonarlint/issuestore/4/4/442292b8a7efeabbe4cc176709b833b1792140ec
- io.jboot/.idea/sonarlint/issuestore/6/
- io.jboot/.idea/sonarlint/issuestore/6/b/
- io.jboot/.idea/sonarlint/issuestore/6/b/6b9e7e8bb4f8b81dea5557361b328362116f9476
- io.jboot/.idea/sonarlint/issuestore/9/
- io.jboot/.idea/sonarlint/issuestore/9/2/
- io.jboot/.idea/sonarlint/issuestore/9/2/92913296f3ae2917abfb20b7d1ccb1de5ab3dedb
- io.jboot/.idea/sonarlint/issuestore/f/
- io.jboot/.idea/sonarlint/issuestore/f/1/
- io.jboot/.idea/sonarlint/issuestore/f/1/f188774c10ae3f297b480343b32418abf4929048
- io.jboot/.idea/sonarlint/issuestore/f/9/
- io.jboot/.idea/sonarlint/issuestore/f/9/f9589bd83ac218b51146c56e421d741d5583fa69
- io.jboot/.idea/sonarlint/issuestore/index.pb
- io.jboot/.idea/uiDesigner.xml
- io.jboot/.idea/workspace.xml
- io.jboot/io.jboot.iml
- io.jboot/pom.xml
- io.jboot/src/
- io.jboot/src/main/
- io.jboot/src/main/java/
- io.jboot/src/main/java/controller/
- io.jboot/src/main/java/controller/IndexController.java
- io.jboot/src/main/java/Util/
- io.jboot/src/main/java/Util/TOTPUtil.java
- io.jboot/src/main/webapp/
- io.jboot/src/main/webapp/downRes.html
- io.jboot/src/main/webapp/jboot.properties
- io.jboot/src/main/webapp/layui/
- io.jboot/src/main/webapp/layui/css/
- io.jboot/src/main/webapp/layui/css/layui.css
- io.jboot/src/main/webapp/layui/css/layui.mobile.css
- io.jboot/src/main/webapp/layui/css/modules/
- io.jboot/src/main/webapp/layui/css/modules/code.css
- io.jboot/src/main/webapp/layui/css/modules/laydate/
- io.jboot/src/main/webapp/layui/css/modules/laydate/default/
- io.jboot/src/main/webapp/layui/css/modules/laydate/default/laydate.css
- io.jboot/src/main/webapp/layui/css/modules/layer/
- io.jboot/src/main/webapp/layui/css/modules/layer/default/
- io.jboot/src/main/webapp/layui/css/modules/layer/default/icon-ext.png
- io.jboot/src/main/webapp/layui/css/modules/layer/default/icon.png
- io.jboot/src/main/webapp/layui/css/modules/layer/default/layer.css
- io.jboot/src/main/webapp/layui/css/modules/layer/default/loading-0.gif
- io.jboot/src/main/webapp/layui/css/modules/layer/default/loading-1.gif
- io.jboot/src/main/webapp/layui/css/modules/layer/default/loading-2.gif
- io.jboot/src/main/webapp/layui/font/
- io.jboot/src/main/webapp/layui/font/iconfont.eot
- io.jboot/src/main/webapp/layui/font/iconfont.svg
- io.jboot/src/main/webapp/layui/font/iconfont.ttf
- io.jboot/src/main/webapp/layui/font/iconfont.woff
- io.jboot/src/main/webapp/layui/images/
- io.jboot/src/main/webapp/layui/images/face/
- io.jboot/src/main/webapp/layui/images/face/0.gif
- io.jboot/src/main/webapp/layui/images/face/1.gif
- io.jboot/src/main/webapp/layui/images/face/10.gif
- io.jboot/src/main/webapp/layui/images/face/11.gif
- io.jboot/src/main/webapp/layui/images/face/12.gif
- io.jboot/src/main/webapp/layui/images/face/13.gif
- io.jboot/src/main/webapp/layui/images/face/14.gif
- io.jboot/src/main/webapp/layui/images/face/15.gif
- io.jboot/src/main/webapp/layui/images/face/16.gif
- io.jboot/src/main/webapp/layui/images/face/17.gif
- io.jboot/src/main/webapp/layui/images/face/18.gif
- io.jboot/src/main/webapp/layui/images/face/19.gif
- io.jboot/src/main/webapp/layui/images/face/2.gif
- io.jboot/src/main/webapp/layui/images/face/20.gif
- io.jboot/src/main/webapp/layui/images/face/21.gif
- io.jboot/src/main/webapp/layui/images/face/22.gif
- io.jboot/src/main/webapp/layui/images/face/23.gif
- io.jboot/src/main/webapp/layui/images/face/24.gif
- io.jboot/src/main/webapp/layui/images/face/25.gif
- io.jboot/src/main/webapp/layui/images/face/26.gif
- io.jboot/src/main/webapp/layui/images/face/27.gif
- io.jboot/src/main/webapp/layui/images/face/28.gif
- io.jboot/src/main/webapp/layui/images/face/29.gif
- io.jboot/src/main/webapp/layui/images/face/3.gif
- io.jboot/src/main/webapp/layui/images/face/30.gif
- io.jboot/src/main/webapp/layui/images/face/31.gif
- io.jboot/src/main/webapp/layui/images/face/32.gif
- io.jboot/src/main/webapp/layui/images/face/33.gif
- io.jboot/src/main/webapp/layui/images/face/34.gif
- io.jboot/src/main/webapp/layui/images/face/35.gif
- io.jboot/src/main/webapp/layui/images/face/36.gif
- io.jboot/src/main/webapp/layui/images/face/37.gif
- io.jboot/src/main/webapp/layui/images/face/38.gif
- io.jboot/src/main/webapp/layui/images/face/39.gif
- io.jboot/src/main/webapp/layui/images/face/4.gif
- io.jboot/src/main/webapp/layui/images/face/40.gif
- io.jboot/src/main/webapp/layui/images/face/41.gif
- io.jboot/src/main/webapp/layui/images/face/42.gif
- io.jboot/src/main/webapp/layui/images/face/43.gif
- io.jboot/src/main/webapp/layui/images/face/44.gif
- io.jboot/src/main/webapp/layui/images/face/45.gif
- io.jboot/src/main/webapp/layui/images/face/46.gif
- io.jboot/src/main/webapp/layui/images/face/47.gif
- io.jboot/src/main/webapp/layui/images/face/48.gif
[truncated: 1,367 more entries]
