# Supplementary material for: Enhancing secure multi-group data sharing through integration of IPFS and hyperledger fabric
Source: PeerJ Comput Sci. 2024 Mar 29;10:e1962. doi: 10.7717/peerj-cs.1962 (PMC11041925; doi:10.7717/peerj-cs.1962)
Supplement: Supplemental Information 1 — The implemented code comprises three fundamental components: 1. hyperledger-fabric-contract-java-dataShare: This module constitutes the chain code, uploaded to Hyperledger Fabric. 2. QKsysytem: Representing the data sharing system, this component serves as an intuitive interface enabling users to visualize and manage operations effectively. 3. io.jboot: As the data transfer system, this module ensures secure and encrypted transmission of data among nodes within the network. [file peerj-cs-10-1962-s001.zip › datasharing.sql]

/*
 Navicat Premium Data Transfer

 Source Server         : MySQL
 Source Server Type    : MySQL
 Source Server Version : 50733
 Source Host           : localhost:3306
 Source Schema         : datasharing

 Target Server Type    : MySQL
 Target Server Version : 50733
 File Encoding         : 65001

 Date: 29/10/2023 21:35:19
*/

SET NAMES utf8mb4;
SET FOREIGN_KEY_CHECKS = 0;

-- ----------------------------
-- Table structure for rixiaoliang
-- ----------------------------
DROP TABLE IF EXISTS `rixiaoliang`;
CREATE TABLE `rixiaoliang`  (
  `date` varchar(10) CHARACTER SET utf8 COLLATE utf8_general_ci NULL DEFAULT NULL,
  `count` int(10) NULL DEFAULT NULL
) ENGINE = InnoDB CHARACTER SET = utf8 COLLATE = utf8_general_ci ROW_FORMAT = Dynamic;

-- ----------------------------
-- Records of rixiaoliang
-- ----------------------------
INSERT INTO `rixiaoliang` VALUES ('2017-11-25', 46631);
INSERT INTO `rixiaoliang` VALUES ('2017-11-26', 48506);
INSERT INTO `rixiaoliang` VALUES ('2017-11-27', 53171);
INSERT INTO `rixiaoliang` VALUES ('2017-11-28', 49957);
INSERT INTO `rixiaoliang` VALUES ('2017-11-29', 52216);
INSERT INTO `rixiaoliang` VALUES ('2017-11-30', 52429);
INSERT INTO `rixiaoliang` VALUES ('2017-12-01', 50200);
INSERT INTO `rixiaoliang` VALUES ('2017-12-02', 61376);
INSERT INTO `rixiaoliang` VALUES ('2017-12-03', 61384);

-- ----------------------------
-- Table structure for sys_data
-- ----------------------------
DROP TABLE IF EXISTS `sys_data`;
CREATE TABLE `sys_data`  (
  `id` bigint(20) NOT NULL AUTO_INCREMENT,
  `code` varchar(20) CHARACTER SET utf8 COLLATE utf8_general_ci NOT NULL COMMENT '代码',
  `codeDesc` varchar(200) CHARACTER SET utf8 COLLATE utf8_general_ci NULL DEFAULT NULL COMMENT '代码描述',
  `type` varchar(20) CHARACTER SET utf8 COLLATE utf8_general_ci NULL DEFAULT NULL COMMENT '类型代码',
  `typeDesc` varchar(200) CHARACTER SET utf8 COLLATE utf8_general_ci NULL DEFAULT NULL COMMENT '类型描述',
  `status` varchar(2) CHARACTER SET utf8 COLLATE utf8_general_ci NULL DEFAULT NULL COMMENT '状态 0-未生效 1-已生效',
  `orderNo` varchar(255) CHARACTER SET utf8 COLLATE utf8_general_ci NULL DEFAULT NULL COMMENT '排序',
  `createDate` datetime(0) NULL DEFAULT NULL,
  `lastUpdAcct` varchar(20) CHARACTER SET utf8 COLLATE utf8_general_ci NULL DEFAULT NULL,
  `lastUpdTime` datetime(0) NULL DEFAULT NULL,
  `note` varchar(200) CHARACTER SET utf8 COLLATE utf8_general_ci NULL DEFAULT NULL,
  PRIMARY KEY (`id`) USING BTREE,
  INDEX `type`(`type`) USING BTREE
) ENGINE = InnoDB AUTO_INCREMENT = 7 CHARACTER SET = utf8 COLLATE = utf8_general_ci ROW_FORMAT = Dynamic;

-- ----------------------------
-- Records of sys_data
-- ----------------------------
INSERT INTO `sys_data` VALUES (1, '0', '未启用', 'STATUS_COMMON', '通用状态', '1', '1', '2016-09-28 11:00:18', 'admin', '2018-01-17 19:07:18', '修改数据字典');
INSERT INTO `sys_data` VALUES (2, '1', '启用', 'STATUS_COMMON', '通用状态', '1', '2', '2016-09-28 11:00:56', 'sys', '2016-09-28 11:00:18', '初始数据');
INSERT INTO `sys_data` VALUES (3, '0', '正常', 'STATUS_USER4S', '系统用户状态', '1', '1', '2016-09-28 11:20:03', 'sys', '2016-09-28 11:20:03', '添加数据字典');
INSERT INTO `sys_data` VALUES (4, '2', '冻结', 'STATUS_USER4S', '系统用户状态', '1', '2', '2016-09-28 11:20:38', 'sys', '2017-10-17 10:35:59', '启用数据');
INSERT INTO `sys_data` VALUES (5, '1', '菜单', 'TYPE_SYSTEM_RES', '资源类型1-菜单 2-功能', '1', '1', '2016-10-18 14:37:15', 'sys', '2016-10-18 14:37:15', '添加数据字典');
INSERT INTO `sys_data` VALUES (6, '2', '功能', 'TYPE_SYSTEM_RES', '资源类型1-菜单 2-功能', '1', '2', '2016-10-18 14:38:15', 'sys', '2016-10-18 14:38:15', '添加数据字典');

-- ----------------------------
-- Table structure for sys_log
-- ----------------------------
DROP TABLE IF EXISTS `sys_log`;
CREATE TABLE `sys_log`  (
  `id` bigint(20) NOT NULL AUTO_INCREMENT,
  `uid` bigint(20) NULL DEFAULT NULL,
  `browser` varchar(255) CHARACTER SET utf8 COLLATE utf8_general_ci NULL DEFAULT NULL,
  `operation` varchar(20) CHARACTER SET utf8 COLLATE utf8_general_ci NULL DEFAULT NULL COMMENT 'GET/POST',
  `from` varchar(255) CHARACTER SET utf8 COLLATE utf8_general_ci NULL DEFAULT NULL COMMENT '来源 url',
  `ip` varchar(200) CHARACTER SET utf8 COLLATE utf8_general_ci NULL DEFAULT NULL,
  `url` varchar(255) CHARACTER SET utf8 COLLATE utf8_general_ci NULL DEFAULT NULL,
  `createDate` datetime(0) NULL DEFAULT NULL,
  `status` varchar(2) CHARACTER SET utf8 COLLATE utf8_general_ci NULL DEFAULT '1' COMMENT '1-记录',
  `lastUpdAcct` varchar(20) CHARACTER SET utf8 COLLATE utf8_general_ci NULL DEFAULT NULL,
  `lastUpdTime` datetime(0) NULL DEFAULT NULL,
  `note` varchar(200) CHARACTER SET utf8 COLLATE utf8_general_ci NULL DEFAULT NULL,
  PRIMARY KEY (`id`) USING BTREE,
  INDEX `FK_sys_EVENT`(`uid`) USING BTREE,
  CONSTRAINT `sys_log_ibfk_1` FOREIGN KEY (`uid`) REFERENCES `sys_user` (`id`) ON DELETE CASCADE ON UPDATE CASCADE
) ENGINE = InnoDB AUTO_INCREMENT = 9158 CHARACTER SET = utf8 COLLATE = utf8_general_ci ROW_FORMAT = Dynamic;

-- ----------------------------
-- Records of sys_log
-- ----------------------------
INSERT INTO `sys_log` VALUES (1, NULL, 'Chrome', 'GET', NULL, '127.0.0.1', '/login', '2018-01-15 17:53:30', '1', 'guest', '2018-01-15 17:53:30', '记录日志');
INSERT INTO `sys_log` VALUES (742, 3, 'Chrome 9', 'GET', 'http://127.0.0.1:8080/', '127.0.0.1', '/system/res/menuTop', '2021-11-18 11:17:57', '1', 'admin', '2021-11-18 11:17:57', '记录日志');
INSERT INTO `sys_log` VALUES (743, 3, 'Chrome 9', 'GET', 'http://127.0.0.1:8080/', '127.0.0.1', '/system/res/menuLeft', '2021-11-18 11:17:57', '1', 'admin', '2021-11-18 11:17:57', '记录日志');
INSERT INTO `sys_log` VALUES (744, 3, 'Chrome 9', 'GET', 'http://127.0.0.1:8080/', '127.0.0.1', '/system/res', '2021-11-18 11:17:59', '1', 'admin', '2021-11-18 11:17:59', '记录日志');
INSERT INTO `sys_log` VALUES (745, 3, 'Chrome 9', 'GET', 'http://127.0.0.1:8080/system/res', '127.0.0.1', '/system/res/resTree', '2021-11-18 11:17:59', '1', 'admin', '2021-11-18 11:17:59', '记录日志');
INSERT INTO `sys_log` VALUES (746, 3, 'Chrome 9', 'GET', 'http://127.0.0.1:8080/system/res', '127.0.0.1', '/system/res/resData', '2021-11-18 11:17:59', '1', 'admin', '2021-11-18 11:17:59', '记录日志');
INSERT INTO `sys_log` VALUES (747, 3, 'Chrome 9', 'GET', 'http://127.0.0.1:8080/', '127.0.0.1', '/system/role', '2021-11-18 11:18:14', '1', 'admin', '2021-11-18 11:18:14', '记录日志');
INSERT INTO `sys_log` VALUES (748, 3, 'Chrome 9', 'GET', 'http://127.0.0.1:8080/system/role', '127.0.0.1', '/system/role/tableData', '2021-11-18 11:18:14', '1', 'admin', '2021-11-18 11:18:14', '记录日志');
INSERT INTO `sys_log` VALUES (749, 3, 'Chrome 9', 'GET', 'http://127.0.0.1:8080/', '127.0.0.1', '/system/user', '2021-11-18 11:18:17', '1', 'admin', '2021-11-18 11:18:17', '记录日志');
INSERT INTO `sys_log` VALUES (750, 3, 'Chrome 9', 'GET', 'http://127.0.0.1:8080/system/user', '127.0.0.1', '/system/user/tableData', '2021-11-18 11:18:17', '1', 'admin', '2021-11-18 11:18:17', '记录日志');
INSERT INTO `sys_log` VALUES (751, 3, 'Chrome 9', 'GET', 'http://127.0.0.1:8080/', '127.0.0.1', '/system/data', '2021-11-18 11:18:19', '1', 'admin', '2021-11-18 11:18:19', '记录日志');
INSERT INTO `sys_log` VALUES (752, 3, 'Chrome 9', 'GET', 'http://127.0.0.1:8080/system/data', '127.0.0.1', '/system/data/tableData', '2021-11-18 11:18:20', '1', 'admin', '2021-11-18 11:18:20', '记录日志');
INSERT INTO `sys_log` VALUES (753, 3, 'Chrome 9', 'GET', 'http://127.0.0.1:8080/', '127.0.0.1', '/system/log', '2021-11-18 11:18:21', '1', 'admin', '2021-11-18 11:18:21', '记录日志');
INSERT INTO `sys_log` VALUES (754, 3, 'Chrome 9', 'GET', 'http://127.0.0.1:8080/system/log', '127.0.0.1', '/system/log/tableData', '2021-11-18 11:18:21', '1', 'admin', '2021-11-18 11:18:21', '记录日志');
INSERT INTO `sys_log` VALUES (755, 3, 'Chrome 9', 'GET', 'http://127.0.0.1:8080/', '127.0.0.1', '/system/res/menuTop', '2021-11-25 10:20:18', '1', 'admin', '2021-11-25 10:20:18', '记录日志');
INSERT INTO `sys_log` VALUES (756, 3, 'Chrome 9', 'GET', 'http://127.0.0.1:8080/', '127.0.0.1', '/system/res/menuLeft', '2021-11-25 10:20:18', '1', 'admin', '2021-11-25 10:20:18', '记录日志');
INSERT INTO `sys_log` VALUES (757, 3, 'Chrome 9', 'GET', 'http://127.0.0.1:8080/', '127.0.0.1', '/system/res', '2021-11-25 10:20:21', '1', 'admin', '2021-11-25 10:20:21', '记录日志');
INSERT INTO `sys_log` VALUES (758, 3, 'Chrome 9', 'GET', 'http://127.0.0.1:8080/system/res', '127.0.0.1', '/system/res/resTree', '2021-11-25 10:20:21', '1', 'admin', '2021-11-25 10:20:21', '记录日志');
INSERT INTO `sys_log` VALUES (759, 3, 'Chrome 9', 'GET', 'http://127.0.0.1:8080/system/res', '127.0.0.1', '/system/res/resData', '2021-11-25 10:20:21', '1', 'admin', '2021-11-25 10:20:21', '记录日志');
INSERT INTO `sys_log` VALUES (760, 3, 'Chrome 9', 'GET', 'http://127.0.0.1:8080/', '127.0.0.1', '/system/role', '2021-11-25 10:20:22', '1', 'admin', '2021-11-25 10:20:22', '记录日志');
INSERT INTO `sys_log` VALUES (761, 3, 'Chrome 9', 'GET', 'http://127.0.0.1:8080/system/role', '127.0.0.1', '/system/role/tableData', '2021-11-25 10:20:22', '1', 'admin', '2021-11-25 10:20:22', '记录日志');
INSERT INTO `sys_log` VALUES (762, 3, 'Chrome 9', 'GET', 'http://127.0.0.1:8080/', '127.0.0.1', '/system/user', '2021-11-25 10:20:24', '1', 'admin', '2021-11-25 10:20:24', '记录日志');
INSERT INTO `sys_log` VALUES (763, 3, 'Chrome 9', 'GET', 'http://127.0.0.1:8080/system/user', '127.0.0.1', '/system/user/tableData', '2021-11-25 10:20:24', '1', 'admin', '2021-11-25 10:20:24', '记录日志');
INSERT INTO `sys_log` VALUES (764, 3, 'Chrome 9', 'GET', 'http://127.0.0.1:8080/', '127.0.0.1', '/system/res/menuTop', '2021-12-03 11:24:48', '1', 'admin', '2021-12-03 11:24:48', '记录日志');
INSERT INTO `sys_log` VALUES (765, 3, 'Chrome 9', 'GET', 'http://127.0.0.1:8080/', '127.0.0.1', '/system/res/menuLeft', '2021-12-03 11:24:48', '1', 'admin', '2021-12-03 11:24:48', '记录日志');
INSERT INTO `sys_log` VALUES (766, 3, 'Chrome 9', 'GET', 'http://127.0.0.1:8080/', '127.0.0.1', '/system/res', '2021-12-03 11:24:50', '1', 'admin', '2021-12-03 11:24:50', '记录日志');
INSERT INTO `sys_log` VALUES (767, 3, 'Chrome 9', 'GET', 'http://127.0.0.1:8080/system/res', '127.0.0.1', '/system/res/resTree', '2021-12-03 11:24:50', '1', 'admin', '2021-12-03 11:24:50', '记录日志');
INSERT INTO `sys_log` VALUES (768, 3, 'Chrome 9', 'GET', 'http://127.0.0.1:8080/system/res', '127.0.0.1', '/system/res/resData', '2021-12-03 11:24:50', '1', 'admin', '2021-12-03 11:24:50', '记录日志');
INSERT INTO `sys_log` VALUES (769, 3, 'Chrome 9', 'GET', 'http://127.0.0.1:8080/system/res', '127.0.0.1', '/system/res/resData', '2021-12-03 11:24:52', '1', 'admin', '2021-12-03 11:24:52', '记录日志');
INSERT INTO `sys_log` VALUES (770, 3, 'Chrome 9', 'GET', 'http://127.0.0.1:8080/system/res', '127.0.0.1', '/system/res/resData', '2021-12-03 11:24:53', '1', 'admin', '2021-12-03 11:24:53', '记录日志');
INSERT INTO `sys_log` VALUES (771, 3, 'Chrome 9', 'GET', 'http://127.0.0.1:8080/', '127.0.0.1', '/system/role', '2021-12-03 11:24:54', '1', 'admin', '2021-12-03 11:24:54', '记录日志');
INSERT INTO `sys_log` VALUES (772, 3, 'Chrome 9', 'GET', 'http://127.0.0.1:8080/system/role', '127.0.0.1', '/system/role/tableData', '2021-12-03 11:24:55', '1', 'admin', '2021-12-03 11:24:55', '记录日志');
INSERT INTO `sys_log` VALUES (773, 3, 'Chrome 9', 'GET', 'http://127.0.0.1:8080/', '127.0.0.1', '/system/user', '2021-12-03 11:24:56', '1', 'admin', '2021-12-03 11:24:56', '记录日志');
INSERT INTO `sys_log` VALUES (774, 3, 'Chrome 9', 'GET', 'http://127.0.0.1:8080/system/user', '127.0.0.1', '/system/user/tableData', '2021-12-03 11:24:56', '1', 'admin', '2021-12-03 11:24:56', '记录日志');
INSERT INTO `sys_log` VALUES (775, 3, 'Chrome 9', 'GET', 'http://127.0.0.1:8080/', '127.0.0.1', '/system/data', '2021-12-03 11:25:01', '1', 'admin', '2021-12-03 11:25:01', '记录日志');
INSERT INTO `sys_log` VALUES (776, 3, 'Chrome 9', 'GET', 'http://127.0.0.1:8080/system/data', '127.0.0.1', '/system/data/tableData', '2021-12-03 11:25:01', '1', 'admin', '2021-12-03 11:25:01', '记录日志');
INSERT INTO `sys_log` VALUES (777, 3, 'Chrome 9', 'GET', 'http://127.0.0.1:8080/', '127.0.0.1', '/system/log', '2021-12-03 11:25:02', '1', 'admin', '2021-12-03 11:25:02', '记录日志');
INSERT INTO `sys_log` VALUES (778, 3, 'Chrome 9', 'GET', 'http://127.0.0.1:8080/system/log', '127.0.0.1', '/system/log/tableData', '2021-12-03 11:25:02', '1', 'admin', '2021-12-03 11:25:02', '记录日志');
INSERT INTO `sys_log` VALUES (779, 3, 'Chrome 9', 'GET', 'http://127.0.0.1:8080/', '127.0.0.1', '/system/user/profile', '2021-12-03 11:25:04', '1', 'admin', '2021-12-03 11:25:04', '记录日志');
INSERT INTO `sys_log` VALUES (780, 3, 'Chrome 9', 'GET', 'http://127.0.0.1:8080/', '127.0.0.1', '/system/user/changepwd', '2021-12-03 11:25:06', '1', 'admin', '2021-12-03 11:25:06', '记录日志');
INSERT INTO `sys_log` VALUES (781, 3, 'Chrome 9', 'GET', 'http://127.0.0.1:8080/system/res', '127.0.0.1', '/system/res/resData', '2021-12-03 11:25:20', '1', 'admin', '2021-12-03 11:25:20', '记录日志');
INSERT INTO `sys_log` VALUES (782, 3, 'Chrome 9', 'GET', 'http://127.0.0.1:8080/system/res', '127.0.0.1', '/system/res/add', '2021-12-03 11:25:23', '1', 'admin', '2021-12-03 11:25:23', '记录日志');
INSERT INTO `sys_log` VALUES (783, 3, 'Chrome 9', 'GET', 'http://127.0.0.1:8080/system/res', '127.0.0.1', '/system/res/resData', '2021-12-03 11:25:34', '1', 'admin', '2021-12-03 11:25:34', '记录日志');
INSERT INTO `sys_log` VALUES (784, 3, 'Chrome 9', 'GET', 'http://127.0.0.1:8080/system/res', '127.0.0.1', '/system/res/resTree', '2021-12-03 11:25:34', '1', 'admin', '2021-12-03 11:25:34', '记录日志');
INSERT INTO `sys_log` VALUES (785, 3, 'Chrome 9', 'GET', 'http://127.0.0.1:8080/system/res', '127.0.0.1', '/system/res/resData', '2021-12-03 11:25:35', '1', 'admin', '2021-12-03 11:25:35', '记录日志');
INSERT INTO `sys_log` VALUES (786, 3, 'Chrome 9', 'GET', 'http://127.0.0.1:8080/system/res', '127.0.0.1', '/system/res/update', '2021-12-03 11:25:48', '1', 'admin', '2021-12-03 11:25:48', '记录日志');
INSERT INTO `sys_log` VALUES (787, 3, 'Chrome 9', 'GET', 'http://127.0.0.1:8080/', '127.0.0.1', '/system/role', '2021-12-03 11:27:56', '1', 'admin', '2021-12-03 11:27:56', '记录日志');
INSERT INTO `sys_log` VALUES (788, 3, 'Chrome 9', 'GET', 'http://127.0.0.1:8080/system/role', '127.0.0.1', '/system/role/tableData', '2021-12-03 11:27:56', '1', 'admin', '2021-12-03 11:27:56', '记录日志');
INSERT INTO `sys_log` VALUES (789, 3, 'Chrome 9', 'GET', 'http://127.0.0.1:8080/system/role', '127.0.0.1', '/system/role/add', '2021-12-03 11:27:59', '1', 'admin', '2021-12-03 11:27:59', '记录日志');
INSERT INTO `sys_log` VALUES (790, 3, 'Chrome 9', 'GET', 'http://127.0.0.1:8080/system/role', '127.0.0.1', '/system/role/tableData', '2021-12-03 11:28:01', '1', 'admin', '2021-12-03 11:28:01', '记录日志');
INSERT INTO `sys_log` VALUES (791, 3, 'Chrome 9', 'GET', 'http://127.0.0.1:8080/', '127.0.0.1', '/system/user', '2021-12-03 11:28:02', '1', 'admin', '2021-12-03 11:28:02', '记录日志');
INSERT INTO `sys_log` VALUES (792, 3, 'Chrome 9', 'GET', 'http://127.0.0.1:8080/system/user', '127.0.0.1', '/system/user/tableData', '2021-12-03 11:28:02', '1', 'admin', '2021-12-03 11:28:02', '记录日志');
INSERT INTO `sys_log` VALUES (793, 3, 'Chrome 9', 'GET', 'http://127.0.0.1:8080/', '127.0.0.1', '/system/res', '2021-12-03 11:28:03', '1', 'admin', '2021-12-03 11:28:03', '记录日志');
INSERT INTO `sys_log` VALUES (794, 3, 'Chrome 9', 'GET', 'http://127.0.0.1:8080/system/res', '127.0.0.1', '/system/res/resTree', '2021-12-03 11:28:03', '1', 'admin', '2021-12-03 11:28:03', '记录日志');
INSERT INTO `sys_log` VALUES (795, 3, 'Chrome 9', 'GET', 'http://127.0.0.1:8080/system/res', '127.0.0.1', '/system/res/resData', '2021-12-03 11:28:03', '1', 'admin', '2021-12-03 11:28:03', '记录日志');
INSERT INTO `sys_log` VALUES (796, 3, 'Chrome 9', 'GET', 'http://127.0.0.1:8080/system/res', '127.0.0.1', '/system/res/resData', '2021-12-03 11:28:07', '1', 'admin', '2021-12-03 11:28:07', '记录日志');
INSERT INTO `sys_log` VALUES (797, 3, 'Chrome 9', 'GET', 'http://127.0.0.1:8080/system/res', '127.0.0.1', '/system/res/resData', '2021-12-03 11:28:08', '1', 'admin', '2021-12-03 11:28:08', '记录日志');
INSERT INTO `sys_log` VALUES (798, 3, 'Chrome 9', 'GET', 'http://127.0.0.1:8080/system/res', '127.0.0.1', '/system/res/resData', '2021-12-03 11:28:09', '1', 'admin', '2021-12-03 11:28:09', '记录日志');
INSERT INTO `sys_log` VALUES (799, 3, 'Chrome 9', 'GET', 'http://127.0.0.1:8080/system/res', '127.0.0.1', '/system/res/resData', '2021-12-03 11:28:09', '1', 'admin', '2021-12-03 11:28:09', '记录日志');
INSERT INTO `sys_log` VALUES (800, 3, 'Chrome 9', 'GET', 'http://127.0.0.1:8080/system/res', '127.0.0.1', '/system/res/resData', '2021-12-03 11:28:10', '1', 'admin', '2021-12-03 11:28:10', '记录日志');
INSERT INTO `sys_log` VALUES (801, 3, 'Chrome 9', 'GET', 'http://127.0.0.1:8080/system/res', '127.0.0.1', '/system/res/resData', '2021-12-03 11:28:10', '1', 'admin', '2021-12-03 11:28:10', '记录日志');
INSERT INTO `sys_log` VALUES (802, 3, 'Chrome 9', 'GET', 'http://127.0.0.1:8080/system/res', '127.0.0.1', '/system/res/resData', '2021-12-03 11:28:11', '1', 'admin', '2021-12-03 11:28:11', '记录日志');
INSERT INTO `sys_log` VALUES (803, 3, 'Chrome 9', 'GET', 'http://127.0.0.1:8080/system/res', '127.0.0.1', '/system/res/resData', '2021-12-03 11:28:11', '1', 'admin', '2021-12-03 11:28:11', '记录日志');
INSERT INTO `sys_log` VALUES (804, 3, 'Chrome 9', 'GET', 'http://127.0.0.1:8080/system/res', '127.0.0.1', '/system/res/resData', '2021-12-03 11:28:13', '1', 'admin', '2021-12-03 11:28:13', '记录日志');
INSERT INTO `sys_log` VALUES (805, 3, 'Chrome 9', 'GET', 'http://127.0.0.1:8080/system/res', '127.0.0.1', '/system/res/resData', '2021-12-03 11:28:16', '1', 'admin', '2021-12-03 11:28:16', '记录日志');
INSERT INTO `sys_log` VALUES (806, 3, 'Chrome 9', 'GET', 'http://127.0.0.1:8080/system/res', '127.0.0.1', '/system/res/resData', '2021-12-03 11:28:17', '1', 'admin', '2021-12-03 11:28:17', '记录日志');
INSERT INTO `sys_log` VALUES (807, 3, 'Chrome 9', 'GET', 'http://127.0.0.1:8080/system/res', '127.0.0.1', '/system/res/resData', '2021-12-03 11:28:18', '1', 'admin', '2021-12-03 11:28:18', '记录日志');
INSERT INTO `sys_log` VALUES (808, 3, 'Chrome 9', 'GET', 'http://127.0.0.1:8080/system/res', '127.0.0.1', '/system/res/resData', '2021-12-03 11:28:18', '1', 'admin', '2021-12-03 11:28:18', '记录日志');
INSERT INTO `sys_log` VALUES (809, 3, 'Chrome 9', 'GET', 'http://127.0.0.1:8080/system/res', '127.0.0.1', '/system/res/resData', '2021-12-03 11:28:19', '1', 'admin', '2021-12-03 11:28:19', '记录日志');
INSERT INTO `sys_log` VALUES (810, 3, 'Chrome 9', 'GET', 'http://127.0.0.1:8080/system/res', '127.0.0.1', '/system/res/resData', '2021-12-03 11:28:24', '1', 'admin', '2021-12-03 11:28:24', '记录日志');
INSERT INTO `sys_log` VALUES (811, 3, 'Chrome 9', 'GET', 'http://127.0.0.1:8080/system/res', '127.0.0.1', '/system/res/resData', '2021-12-03 11:28:26', '1', 'admin', '2021-12-03 11:28:26', '记录日志');
INSERT INTO `sys_log` VALUES (812, 3, 'Chrome 9', 'GET', 'http://127.0.0.1:8080/system/res', '127.0.0.1', '/system/res/resData', '2021-12-03 11:28:27', '1', 'admin', '2021-12-03 11:28:27', '记录日志');
INSERT INTO `sys_log` VALUES (813, 3, 'Chrome 9', 'GET', 'http://127.0.0.1:8080/system/res', '127.0.0.1', '/system/res/resData', '2021-12-03 11:28:29', '1', 'admin', '2021-12-03 11:28:29', '记录日志');
INSERT INTO `sys_log` VALUES (814, 3, 'Chrome 9', 'GET', 'http://127.0.0.1:8080/system/res', '127.0.0.1', '/system/res/resData', '2021-12-03 11:28:32', '1', 'admin', '2021-12-03 11:28:32', '记录日志');
INSERT INTO `sys_log` VALUES (815, 3, 'Chrome 9', 'GET', 'http://127.0.0.1:8080/system/res', '127.0.0.1', '/system/res/resData', '2021-12-03 11:28:33', '1', 'admin', '2021-12-03 11:28:33', '记录日志');
INSERT INTO `sys_log` VALUES (816, 3, 'Chrome 9', 'GET', 'http://127.0.0.1:8080/system/res', '127.0.0.1', '/system/res/add', '2021-12-03 11:28:35', '1', 'admin', '2021-12-03 11:28:35', '记录日志');
INSERT INTO `sys_log` VALUES (817, 3, 'Chrome 9', 'GET', 'http://127.0.0.1:8080/system/res', '127.0.0.1', '/system/res/resData', '2021-12-03 11:28:44', '1', 'admin', '2021-12-03 11:28:44', '记录日志');
INSERT INTO `sys_log` VALUES (818, 3, 'Chrome 9', 'GET', 'http://127.0.0.1:8080/system/res', '127.0.0.1', '/system/res/resTree', '2021-12-03 11:28:44', '1', 'admin', '2021-12-03 11:28:44', '记录日志');
INSERT INTO `sys_log` VALUES (819, 3, 'Chrome 9', 'POST', 'http://127.0.0.1:8080/system/res', '127.0.0.1', '/system/res/delete', '2021-12-03 11:28:48', '1', 'admin', '2021-12-03 11:28:48', '记录日志');
INSERT INTO `sys_log` VALUES (820, 3, 'Chrome 9', 'GET', 'http://127.0.0.1:8080/system/res', '127.0.0.1', '/system/res/resData', '2021-12-03 11:28:48', '1', 'admin', '2021-12-03 11:28:48', '记录日志');
INSERT INTO `sys_log` VALUES (821, 3, 'Chrome 9', 'GET', 'http://127.0.0.1:8080/system/res', '127.0.0.1', '/system/res/resTree', '2021-12-03 11:28:48', '1', 'admin', '2021-12-03 11:28:48', '记录日志');
INSERT INTO `sys_log` VALUES (822, 3, 'Chrome 9', 'GET', 'http://127.0.0.1:8080/', '127.0.0.1', '/system/res/menuTop', '2021-12-03 11:28:52', '1', 'admin', '2021-12-03 11:28:52', '记录日志');
INSERT INTO `sys_log` VALUES (823, 3, 'Chrome 9', 'GET', 'http://127.0.0.1:8080/', '127.0.0.1', '/system/res/menuLeft', '2021-12-03 11:28:52', '1', 'admin', '2021-12-03 11:28:52', '记录日志');
INSERT INTO `sys_log` VALUES (824, 3, 'Chrome 9', 'GET', 'http://127.0.0.1:8080/', '127.0.0.1', '/system/res', '2021-12-03 11:28:55', '1', 'admin', '2021-12-03 11:28:55', '记录日志');
INSERT INTO `sys_log` VALUES (825, 3, 'Chrome 9', 'GET', 'http://127.0.0.1:8080/system/res', '127.0.0.1', '/system/res/resTree', '2021-12-03 11:28:55', '1', 'admin', '2021-12-03 11:28:55', '记录日志');
INSERT INTO `sys_log` VALUES (826, 3, 'Chrome 9', 'GET', 'http://127.0.0.1:8080/system/res', '127.0.0.1', '/system/res/resData', '2021-12-03 11:28:55', '1', 'admin', '2021-12-03 11:28:55', '记录日志');
INSERT INTO `sys_log` VALUES (827, 3, 'Chrome 9', 'GET', 'http://127.0.0.1:8080/system/res', '127.0.0.1', '/system/res/resData', '2021-12-03 11:29:01', '1', 'admin', '2021-12-03 11:29:01', '记录日志');
INSERT INTO `sys_log` VALUES (828, 3, 'Chrome 9', 'GET', 'http://127.0.0.1:8080/system/res', '127.0.0.1', '/system/res/add', '2021-12-03 11:29:02', '1', 'admin', '2021-12-03 11:29:02', '记录日志');
INSERT INTO `sys_log` VALUES (829, 3, 'Chrome 9', 'GET', 'http://127.0.0.1:8080/', '127.0.0.1', '/system/res/menuTop', '2021-12-03 11:52:48', '1', 'admin', '2021-12-03 11:52:48', '璁板綍鏃ュ織');
INSERT INTO `sys_log` VALUES (830, 3, 'Chrome 9', 'GET', 'http://127.0.0.1:8080/', '127.0.0.1', '/system/res/menuLeft', '2021-12-03 11:52:48', '1', 'admin', '2021-12-03 11:52:48', '璁板綍鏃ュ織');
INSERT INTO `sys_log` VALUES (831, 3, 'Chrome 9', 'GET', 'http://127.0.0.1:8080/', '127.0.0.1', '/system/res', '2021-12-03 11:52:55', '1', 'admin', '2021-12-03 11:52:55', '璁板綍鏃ュ織');
INSERT INTO `sys_log` VALUES (832, 3, 'Chrome 9', 'GET', 'http://127.0.0.1:8080/system/res', '127.0.0.1', '/system/res/resTree', '2021-12-03 11:52:55', '1', 'admin', '2021-12-03 11:52:55', '璁板綍鏃ュ織');
INSERT INTO `sys_log` VALUES (833, 3, 'Chrome 9', 'GET', 'http://127.0.0.1:8080/system/res', '127.0.0.1', '/system/res/resData', '2021-12-03 11:52:55', '1', 'admin', '2021-12-03 11:52:55', '璁板綍鏃ュ織');
INSERT INTO `sys_log` VALUES (834, 3, 'Chrome 9', 'GET', 'http://127.0.0.1:8080/', '127.0.0.1', '/system/res/menuTop', '2021-12-03 11:53:40', '1', 'admin', '2021-12-03 11:53:40', '璁板綍鏃ュ織');
INSERT INTO `sys_log` VALUES (835, 3, 'Chrome 9', 'GET', 'http://127.0.0.1:8080/', '127.0.0.1', '/system/res/menuLeft', '2021-12-03 11:53:40', '1', 'admin', '2021-12-03 11:53:40', '璁板綍鏃ュ織');
INSERT INTO `sys_log` VALUES (836, 3, 'Chrome 9', 'GET', 'http://127.0.0.1:8080/', '127.0.0.1', '/system/res', '2021-12-03 11:53:44', '1', 'admin', '2021-12-03 11:53:44', '璁板綍鏃ュ織');
INSERT INTO `sys_log` VALUES (837, 3, 'Chrome 9', 'GET', 'http://127.0.0.1:8080/system/res', '127.0.0.1', '/system/res/resTree', '2021-12-03 11:53:44', '1', 'admin', '2021-12-03 11:53:44', '璁板綍鏃ュ織');
INSERT INTO `sys_log` VALUES (838, 3, 'Chrome 9', 'GET', 'http://127.0.0.1:8080/system/res', '127.0.0.1', '/system/res/resData', '2021-12-03 11:53:44', '1', 'admin', '2021-12-03 11:53:44', '璁板綍鏃ュ織');
INSERT INTO `sys_log` VALUES (839, 3, 'Chrome 9', 'GET', 'http://127.0.0.1:8080/', '127.0.0.1', '/system/role', '2021-12-03 11:54:05', '1', 'admin', '2021-12-03 11:54:05', '璁板綍鏃ュ織');
INSERT INTO `sys_log` VALUES (840, 3, 'Chrome 9', 'GET', 'http://127.0.0.1:8080/system/role', '127.0.0.1', '/system/role/tableData', '2021-12-03 11:54:06', '1', 'admin', '2021-12-03 11:54:06', '璁板綍鏃ュ織');
INSERT INTO `sys_log` VALUES (841, 3, 'Chrome 9', 'GET', 'http://127.0.0.1:8080/', '127.0.0.1', '/system/res/menuTop', '2021-12-03 12:08:06', '1', 'admin', '2021-12-03 12:08:06', '璁板綍鏃ュ織');
INSERT INTO `sys_log` VALUES (842, 3, 'Chrome 9', 'GET', 'http://127.0.0.1:8080/', '127.0.0.1', '/system/res/menuLeft', '2021-12-03 12:08:07', '1', 'admin', '2021-12-03 12:08:07', '璁板綍鏃ュ織');
INSERT INTO `sys_log` VALUES (843, 3, 'Chrome 9', 'GET', 'http://127.0.0.1:8080/', '127.0.0.1', '/system/res', '2021-12-03 12:17:06', '1', 'admin', '2021-12-03 12:17:06', '璁板綍鏃ュ織');
INSERT INTO `sys_log` VALUES (844, 3, 'Chrome 9', 'GET', 'http://127.0.0.1:8080/system/res', '127.0.0.1', '/system/res/resTree', '2021-12-03 12:17:06', '1', 'admin', '2021-12-03 12:17:06', '璁板綍鏃ュ織');
INSERT INTO `sys_log` VALUES (845, 3, 'Chrome 9', 'GET', 'http://127.0.0.1:8080/system/res', '127.0.0.1', '/system/res/resData', '2021-12-03 12:17:06', '1', 'admin', '2021-12-03 12:17:06', '璁板綍鏃ュ織');
INSERT INTO `sys_log` VALUES (846, 3, 'Chrome 9', 'GET', 'http://127.0.0.1:8080/', '127.0.0.1', '/system/res/menuTop', '2021-12-03 12:17:15', '1', 'admin', '2021-12-03 12:17:15', '璁板綍鏃ュ織');
INSERT INTO `sys_log` VALUES (847, 3, 'Chrome 9', 'GET', 'http://127.0.0.1:8080/', '127.0.0.1', '/system/res/menuLeft', '2021-12-03 12:17:15', '1', 'admin', '2021-12-03 12:17:15', '璁板綍鏃ュ織');
INSERT INTO `sys_log` VALUES (848, 3, 'Chrome 9', 'GET', 'http://127.0.0.1:8080/', '127.0.0.1', '/system/res', '2021-12-03 12:18:08', '1', 'admin', '2021-12-03 12:18:08', '璁板綍鏃ュ織');
INSERT INTO `sys_log` VALUES (849, 3, 'Chrome 9', 'GET', 'http://127.0.0.1:8080/system/res', '127.0.0.1', '/system/res/resTree', '2021-12-03 12:18:08', '1', 'admin', '2021-12-03 12:18:08', '璁板綍鏃ュ織');
INSERT INTO `sys_log` VALUES (850, 3, 'Chrome 9', 'GET', 'http://127.0.0.1:8080/system/res', '127.0.0.1', '/system/res/resData', '2021-12-03 12:18:08', '1', 'admin', '2021-12-03 12:18:08', '璁板綍鏃ュ織');
INSERT INTO `sys_log` VALUES (851, 3, 'Chrome 9', 'GET', 'http://127.0.0.1:8080/', '127.0.0.1', '/system/role', '2021-12-03 12:18:11', '1', 'admin', '2021-12-03 12:18:11', '璁板綍鏃ュ織');
INSERT INTO `sys_log` VALUES (852, 3, 'Chrome 9', 'GET', 'http://127.0.0.1:8080/system/role', '127.0.0.1', '/system/role/tableData', '2021-12-03 12:18:11', '1', 'admin', '2021-12-03 12:18:11', '璁板綍鏃ュ織');
INSERT INTO `sys_log` VALUES (853, 3, 'Chrome 9', 'GET', 'http://127.0.0.1:8080/', '127.0.0.1', '/system/user', '2021-12-03 12:19:24', '1', 'admin', '2021-12-03 12:19:24', '璁板綍鏃ュ織');
INSERT INTO `sys_log` VALUES (854, 3, 'Chrome 9', 'GET', 'http://127.0.0.1:8080/system/user', '127.0.0.1', '/system/user/tableData', '2021-12-03 12:19:24', '1', 'admin', '2021-12-03 12:19:24', '璁板綍鏃ュ織');
INSERT INTO `sys_log` VALUES (855, 3, 'Chrome 9', 'GET', 'http://127.0.0.1:8080/', '127.0.0.1', '/system/res/menuTop', '2021-12-03 12:20:22', '1', 'admin', '2021-12-03 12:20:22', '璁板綍鏃ュ織');
INSERT INTO `sys_log` VALUES (856, 3, 'Chrome 9', 'GET', 'http://127.0.0.1:8080/', '127.0.0.1', '/system/res/menuLeft', '2021-12-03 12:20:22', '1', 'admin', '2021-12-03 12:20:22', '璁板綍鏃ュ織');
INSERT INTO `sys_log` VALUES (857, 3, 'Chrome 9', 'GET', 'http://127.0.0.1:8080/', '127.0.0.1', '/system/res/menuTop', '2021-12-03 12:59:32', '1', 'admin', '2021-12-03 12:59:32', '记录日志');
INSERT INTO `sys_log` VALUES (858, 3, 'Chrome 9', 'GET', 'http://127.0.0.1:8080/', '127.0.0.1', '/system/res/menuLeft', '2021-12-03 12:59:32', '1', 'admin', '2021-12-03 12:59:32', '记录日志');
INSERT INTO `sys_log` VALUES (859, 3, 'Chrome 9', 'GET', 'http://127.0.0.1:8080/', '127.0.0.1', '/system/res/menuTop', '2021-12-03 13:00:28', '1', 'admin', '2021-12-03 13:00:28', '记录日志');
INSERT INTO `sys_log` VALUES (860, 3, 'Chrome 9', 'GET', 'http://127.0.0.1:8080/', '127.0.0.1', '/system/res/menuLeft', '2021-12-03 13:00:28', '1', 'admin', '2021-12-03 13:00:28', '记录日志');
INSERT INTO `sys_log` VALUES (861, 3, 'Chrome 9', 'GET', 'http://127.0.0.1:8080/', '127.0.0.1', '/system/res/menuTop', '2021-12-03 13:01:15', '1', 'admin', '2021-12-03 13:01:15', '记录日志');
INSERT INTO `sys_log` VALUES (862, 3, 'Chrome 9', 'GET', 'http://127.0.0.1:8080/', '127.0.0.1', '/system/res/menuLeft', '2021-12-03 13:01:15', '1', 'admin', '2021-12-03 13:01:15', '记录日志');
INSERT INTO `sys_log` VALUES (863, 3, 'Chrome 9', 'GET', 'http://127.0.0.1:8080/', '127.0.0.1', '/system/res/menuTop', '2021-12-03 13:03:45', '1', 'admin', '2021-12-03 13:03:45', '记录日志');
INSERT INTO `sys_log` VALUES (864, 3, 'Chrome 9', 'GET', 'http://127.0.0.1:8080/', '127.0.0.1', '/system/res/menuLeft', '2021-12-03 13:03:45', '1', 'admin', '2021-12-03 13:03:45', '记录日志');
INSERT INTO `sys_log` VALUES (865, 3, 'Chrome 9', 'GET', 'http://127.0.0.1:8080/', '127.0.0.1', '/system/res/menuTop', '2021-12-03 13:05:21', '1', 'admin', '2021-12-03 13:05:21', '记录日志');
INSERT INTO `sys_log` VALUES (866, 3, 'Chrome 9', 'GET', 'http://127.0.0.1:8080/', '127.0.0.1', '/system/res/menuLeft', '2021-12-03 13:05:21', '1', 'admin', '2021-12-03 13:05:21', '记录日志');
INSERT INTO `sys_log` VALUES (867, 3, 'Chrome 9', 'GET', 'http://127.0.0.1:8080/', '127.0.0.1', '/system/res/menuTop', '2021-12-03 14:39:10', '1', 'admin', '2021-12-03 14:39:10', '记录日志');
INSERT INTO `sys_log` VALUES (868, 3, 'Chrome 9', 'GET', 'http://127.0.0.1:8080/', '127.0.0.1', '/system/res/menuLeft', '2021-12-03 14:39:10', '1', 'admin', '2021-12-03 14:39:10', '记录日志');
INSERT INTO `sys_log` VALUES (869, 3, 'Chrome 9', 'GET', 'http://127.0.0.1:8080/', '127.0.0.1', '/system/res', '2021-12-03 14:39:56', '1', 'admin', '2021-12-03 14:39:56', '记录日志');
INSERT INTO `sys_log` VALUES (870, 3, 'Chrome 9', 'GET', 'http://127.0.0.1:8080/system/res', '127.0.0.1', '/system/res/resTree', '2021-12-03 14:39:56', '1', 'admin', '2021-12-03 14:39:56', '记录日志');
INSERT INTO `sys_log` VALUES (871, 3, 'Chrome 9', 'GET', 'http://127.0.0.1:8080/system/res', '127.0.0.1', '/system/res/resData', '2021-12-03 14:39:56', '1', 'admin', '2021-12-03 14:39:56', '记录日志');
INSERT INTO `sys_log` VALUES (872, 3, 'Chrome 9', 'GET', 'http://127.0.0.1:8080/system/res', '127.0.0.1', '/system/res/add', '2021-12-03 14:40:08', '1', 'admin', '2021-12-03 14:40:08', '记录日志');
INSERT INTO `sys_log` VALUES (873, 3, 'Chrome 9', 'GET', 'http://127.0.0.1:8080/system/res', '127.0.0.1', '/system/res/resData', '2021-12-03 14:41:55', '1', 'admin', '2021-12-03 14:41:55', '记录日志');
INSERT INTO `sys_log` VALUES (874, 3, 'Chrome 9', 'GET', 'http://127.0.0.1:8080/system/res', '127.0.0.1', '/system/res/resTree', '2021-12-03 14:41:55', '1', 'admin', '2021-12-03 14:41:55', '记录日志');
INSERT INTO `sys_log` VALUES (875, 3, 'Chrome 9', 'GET', 'http://127.0.0.1:8080/system/res', '127.0.0.1', '/system/res/update', '2021-12-03 14:42:35', '1', 'admin', '2021-12-03 14:42:35', '记录日志');
INSERT INTO `sys_log` VALUES (876, 3, 'Chrome 9', 'GET', 'http://127.0.0.1:8080/system/res', '127.0.0.1', '/system/res/resData', '2021-12-03 14:42:56', '1', 'admin', '2021-12-03 14:42:56', '记录日志');
INSERT INTO `sys_log` VALUES (877, 3, 'Chrome 9', 'GET', 'http://127.0.0.1:8080/system/res', '127.0.0.1', '/system/res/resTree', '2021-12-03 14:42:56', '1', 'admin', '2021-12-03 14:42:56', '记录日志');
INSERT INTO `sys_log` VALUES (878, 3, 'Chrome 9', 'GET', 'http://127.0.0.1:8080/system/res', '127.0.0.1', '/system/res/update', '2021-12-03 14:42:57', '1', 'admin', '2021-12-03 14:42:57', '记录日志');
INSERT INTO `sys_log` VALUES (879, 3, 'Chrome 9', 'GET', 'http://127.0.0.1:8080/system/res', '127.0.0.1', '/system/res/resTree', '2021-12-03 14:42:59', '1', 'admin', '2021-12-03 14:42:59', '记录日志');
INSERT INTO `sys_log` VALUES (880, 3, 'Chrome 9', 'GET', 'http://127.0.0.1:8080/system/res', '127.0.0.1', '/system/res/resData', '2021-12-03 14:42:59', '1', 'admin', '2021-12-03 14:42:59', '记录日志');
INSERT INTO `sys_log` VALUES (881, 3, 'Chrome 9', 'GET', 'http://127.0.0.1:8080/system/res', '127.0.0.1', '/system/res/update', '2021-12-03 14:43:02', '1', 'admin', '2021-12-03 14:43:02', '记录日志');
INSERT INTO `sys_log` VALUES (882, 3, 'Chrome 9', 'GET', 'http://127.0.0.1:8080/system/res', '127.0.0.1', '/system/res/resTree', '2021-12-03 14:43:03', '1', 'admin', '2021-12-03 14:43:03', '记录日志');
INSERT INTO `sys_log` VALUES (883, 3, 'Chrome 9', 'GET', 'http://127.0.0.1:8080/system/res', '127.0.0.1', '/system/res/resData', '2021-12-03 14:43:03', '1', 'admin', '2021-12-03 14:43:03', '记录日志');
INSERT INTO `sys_log` VALUES (884, 3, 'Chrome 9', 'GET', 'http://127.0.0.1:8080/', '127.0.0.1', '/system/role', '2021-12-03 14:43:17', '1', 'admin', '2021-12-03 14:43:17', '记录日志');
INSERT INTO `sys_log` VALUES (885, 3, 'Chrome 9', 'GET', 'http://127.0.0.1:8080/system/role', '127.0.0.1', '/system/role/tableData', '2021-12-03 14:43:17', '1', 'admin', '2021-12-03 14:43:17', '记录日志');
INSERT INTO `sys_log` VALUES (886, 3, 'Chrome 9', 'GET', 'http://127.0.0.1:8080/system/role', '127.0.0.1', '/system/role/add', '2021-12-03 14:43:18', '1', 'admin', '2021-12-03 14:43:18', '记录日志');
INSERT INTO `sys_log` VALUES (887, 3, 'Chrome 9', 'GET', 'http://127.0.0.1:8080/system/role', '127.0.0.1', '/system/role/tableData', '2021-12-03 14:43:22', '1', 'admin', '2021-12-03 14:43:22', '记录日志');
INSERT INTO `sys_log` VALUES (888, 3, 'Chrome 9', 'GET', 'http://127.0.0.1:8080/system/role', '127.0.0.1', '/system/role/add', '2021-12-03 14:43:49', '1', 'admin', '2021-12-03 14:43:49', '记录日志');
INSERT INTO `sys_log` VALUES (889, 3, 'Chrome 9', 'GET', 'http://127.0.0.1:8080/', '127.0.0.1', '/system/res/menuTop', '2021-12-03 14:46:08', '1', 'admin', '2021-12-03 14:46:08', '记录日志');
INSERT INTO `sys_log` VALUES (890, 3, 'Chrome 9', 'GET', 'http://127.0.0.1:8080/', '127.0.0.1', '/system/res/menuLeft', '2021-12-03 14:46:08', '1', 'admin', '2021-12-03 14:46:08', '记录日志');
INSERT INTO `sys_log` VALUES (891, 3, 'Chrome 9', 'GET', 'http://127.0.0.1:8080/', '127.0.0.1', '/system/res', '2021-12-03 14:46:10', '1', 'admin', '2021-12-03 14:46:10', '记录日志');
INSERT INTO `sys_log` VALUES (892, 3, 'Chrome 9', 'GET', 'http://127.0.0.1:8080/system/res', '127.0.0.1', '/system/res/resTree', '2021-12-03 14:46:10', '1', 'admin', '2021-12-03 14:46:10', '记录日志');
INSERT INTO `sys_log` VALUES (893, 3, 'Chrome 9', 'GET', 'http://127.0.0.1:8080/system/res', '127.0.0.1', '/system/res/resData', '2021-12-03 14:46:10', '1', 'admin', '2021-12-03 14:46:10', '记录日志');
INSERT INTO `sys_log` VALUES (894, 3, 'Chrome 9', 'GET', 'http://127.0.0.1:8080/system/res', '127.0.0.1', '/system/res/add', '2021-12-03 14:46:11', '1', 'admin', '2021-12-03 14:46:11', '记录日志');
INSERT INTO `sys_log` VALUES (895, 3, 'Chrome 9', 'GET', 'http://127.0.0.1:8080/system/res', '127.0.0.1', '/system/res/resData', '2021-12-03 14:46:17', '1', 'admin', '2021-12-03 14:46:17', '记录日志');
INSERT INTO `sys_log` VALUES (896, 3, 'Chrome 9', 'GET', 'http://127.0.0.1:8080/system/res', '127.0.0.1', '/system/res/resTree', '2021-12-03 14:46:17', '1', 'admin', '2021-12-03 14:46:17', '记录日志');
INSERT INTO `sys_log` VALUES (897, 3, 'Chrome 9', 'GET', 'http://127.0.0.1:8080/', '127.0.0.1', '/system/role', '2021-12-03 14:46:53', '1', 'admin', '2021-12-03 14:46:53', '记录日志');
INSERT INTO `sys_log` VALUES (898, 3, 'Chrome 9', 'GET', 'http://127.0.0.1:8080/system/role', '127.0.0.1', '/system/role/tableData', '2021-12-03 14:46:53', '1', 'admin', '2021-12-03 14:46:53', '记录日志');
INSERT INTO `sys_log` VALUES (899, 3, 'Chrome 9', 'GET', 'http://127.0.0.1:8080/system/role', '127.0.0.1', '/system/role/add', '2021-12-03 14:46:54', '1', 'admin', '2021-12-03 14:46:54', '记录日志');
INSERT INTO `sys_log` VALUES (900, 3, 'Chrome 9', 'GET', 'http://127.0.0.1:8080/system/role', '127.0.0.1', '/system/role/tableData', '2021-12-03 14:58:19', '1', 'admin', '2021-12-03 14:58:19', '记录日志');
INSERT INTO `sys_log` VALUES (901, 3, 'Chrome 9', 'GET', 'http://127.0.0.1:8080/', '127.0.0.1', '/system/user', '2021-12-03 14:58:20', '1', 'admin', '2021-12-03 14:58:20', '记录日志');
INSERT INTO `sys_log` VALUES (902, 3, 'Chrome 9', 'GET', 'http://127.0.0.1:8080/system/user', '127.0.0.1', '/system/user/tableData', '2021-12-03 14:58:20', '1', 'admin', '2021-12-03 14:58:20', '记录日志');
INSERT INTO `sys_log` VALUES (903, 3, 'Chrome 9', 'GET', 'http://127.0.0.1:8080/system/user', '127.0.0.1', '/system/user/add', '2021-12-03 14:58:22', '1', 'admin', '2021-12-03 14:58:22', '记录日志');
INSERT INTO `sys_log` VALUES (904, 3, 'Chrome 9', 'GET', 'http://127.0.0.1:8080/system/user', '127.0.0.1', '/system/user/tableData', '2021-12-03 14:58:28', '1', 'admin', '2021-12-03 14:58:28', '记录日志');
INSERT INTO `sys_log` VALUES (905, 3, 'Chrome 9', 'GET', 'http://127.0.0.1:8080/', '127.0.0.1', '/system/data', '2021-12-03 14:58:31', '1', 'admin', '2021-12-03 14:58:31', '记录日志');
INSERT INTO `sys_log` VALUES (906, 3, 'Chrome 9', 'GET', 'http://127.0.0.1:8080/system/data', '127.0.0.1', '/system/data/tableData', '2021-12-03 14:58:31', '1', 'admin', '2021-12-03 14:58:31', '记录日志');
INSERT INTO `sys_log` VALUES (907, 3, 'Chrome 9', 'GET', 'http://127.0.0.1:8080/system/data', '127.0.0.1', '/system/data/add', '2021-12-03 14:58:32', '1', 'admin', '2021-12-03 14:58:32', '记录日志');
INSERT INTO `sys_log` VALUES (908, 3, 'Chrome 9', 'GET', 'http://127.0.0.1:8080/system/data', '127.0.0.1', '/system/data/tableData', '2021-12-03 14:58:34', '1', 'admin', '2021-12-03 14:58:34', '记录日志');
INSERT INTO `sys_log` VALUES (909, 3, 'Chrome 9', 'GET', 'http://127.0.0.1:8080/system/user', '127.0.0.1', '/system/user/update', '2021-12-03 14:58:42', '1', 'admin', '2021-12-03 14:58:42', '记录日志');
INSERT INTO `sys_log` VALUES (910, 3, 'Chrome 9', 'GET', 'http://127.0.0.1:8080/system/user', '127.0.0.1', '/system/user/tableData', '2021-12-03 15:03:13', '1', 'admin', '2021-12-03 15:03:13', '记录日志');
INSERT INTO `sys_log` VALUES (911, 3, 'Chrome 9', 'GET', 'http://127.0.0.1:8080/system/data', '127.0.0.1', '/system/data/add', '2021-12-03 15:03:16', '1', 'admin', '2021-12-03 15:03:16', '记录日志');
INSERT INTO `sys_log` VALUES (912, 3, 'Chrome 9', 'GET', 'http://127.0.0.1:8080/system/data', '127.0.0.1', '/system/data/tableData', '2021-12-03 15:03:21', '1', 'admin', '2021-12-03 15:03:21', '记录日志');
INSERT INTO `sys_log` VALUES (913, 3, 'Chrome 9', 'GET', 'http://127.0.0.1:8080/', '127.0.0.1', '/system/log', '2021-12-03 15:03:21', '1', 'admin', '2021-12-03 15:03:21', '记录日志');
INSERT INTO `sys_log` VALUES (914, 3, 'Chrome 9', 'GET', 'http://127.0.0.1:8080/system/log', '127.0.0.1', '/system/log/tableData', '2021-12-03 15:03:21', '1', 'admin', '2021-12-03 15:03:21', '记录日志');
INSERT INTO `sys_log` VALUES (915, 3, 'Chrome 9', 'GET', 'http://127.0.0.1:8080/', '127.0.0.1', '/system/user/profile', '2021-12-03 15:03:24', '1', 'admin', '2021-12-03 15:03:24', '记录日志');
INSERT INTO `sys_log` VALUES (916, 3, 'Chrome 9', 'GET', 'http://127.0.0.1:8080/', '127.0.0.1', '/system/user/changepwd', '2021-12-03 15:03:26', '1', 'admin', '2021-12-03 15:03:26', '记录日志');
INSERT INTO `sys_log` VALUES (917, 3, 'Chrome 9', 'GET', 'http://127.0.0.1:8080/system/user', '127.0.0.1', '/system/user/add', '2021-12-03 15:03:29', '1', 'admin', '2021-12-03 15:03:29', '记录日志');
INSERT INTO `sys_log` VALUES (918, 3, 'Chrome 9', 'GET', 'http://127.0.0.1:8080/system/user', '127.0.0.1', '/system/user/tableData', '2021-12-03 15:03:30', '1', 'admin', '2021-12-03 15:03:30', '记录日志');
INSERT INTO `sys_log` VALUES (919, 3, 'Chrome 9', 'GET', 'http://127.0.0.1:8080/system/user', '127.0.0.1', '/system/user/update', '2021-12-03 15:03:31', '1', 'admin', '2021-12-03 15:03:31', '记录日志');
INSERT INTO `sys_log` VALUES (920, 3, 'Chrome 9', 'GET', 'http://127.0.0.1:8080/system/user', '127.0.0.1', '/system/user/tableData', '2021-12-03 15:03:39', '1', 'admin', '2021-12-03 15:03:39', '记录日志');
INSERT INTO `sys_log` VALUES (921, 3, 'Chrome 9', 'GET', 'http://127.0.0.1:8080/system/user', '127.0.0.1', '/system/user/add', '2021-12-03 15:04:09', '1', 'admin', '2021-12-03 15:04:09', '记录日志');
INSERT INTO `sys_log` VALUES (922, 3, 'Chrome 9', 'GET', 'http://127.0.0.1:8080/', '127.0.0.1', '/system/res/menuTop', '2021-12-03 15:05:10', '1', 'admin', '2021-12-03 15:05:10', '记录日志');
INSERT INTO `sys_log` VALUES (923, 3, 'Chrome 9', 'GET', 'http://127.0.0.1:8080/', '127.0.0.1', '/system/res/menuLeft', '2021-12-03 15:05:10', '1', 'admin', '2021-12-03 15:05:10', '记录日志');
INSERT INTO `sys_log` VALUES (924, 3, 'Chrome 9', 'GET', 'http://127.0.0.1:8080/', '127.0.0.1', '/system/user', '2021-12-03 15:05:12', '1', 'admin', '2021-12-03 15:05:12', '记录日志');
INSERT INTO `sys_log` VALUES (925, 3, 'Chrome 9', 'GET', 'http://127.0.0.1:8080/system/user', '127.0.0.1', '/system/user/tableData', '2021-12-03 15:05:12', '1', 'admin', '2021-12-03 15:05:12', '记录日志');
INSERT INTO `sys_log` VALUES (926, 3, 'Chrome 9', 'GET', 'http://127.0.0.1:8080/', '127.0.0.1', '/system/role', '2021-12-03 15:05:13', '1', 'admin', '2021-12-03 15:05:13', '记录日志');
INSERT INTO `sys_log` VALUES (927, 3, 'Chrome 9', 'GET', 'http://127.0.0.1:8080/system/role', '127.0.0.1', '/system/role/tableData', '2021-12-03 15:05:13', '1', 'admin', '2021-12-03 15:05:13', '记录日志');
INSERT INTO `sys_log` VALUES (928, 3, 'Chrome 9', 'GET', 'http://127.0.0.1:8080/system/role', '127.0.0.1', '/system/role/add', '2021-12-03 15:05:14', '1', 'admin', '2021-12-03 15:05:14', '记录日志');
INSERT INTO `sys_log` VALUES (929, 3, 'Chrome 9', 'GET', 'http://127.0.0.1:8080/system/role', '127.0.0.1', '/system/role/tableData', '2021-12-03 15:05:20', '1', 'admin', '2021-12-03 15:05:20', '记录日志');
INSERT INTO `sys_log` VALUES (930, 3, 'Chrome 9', 'GET', 'http://127.0.0.1:8080/', '127.0.0.1', '/system/res/menuTop', '2021-12-03 15:05:48', '1', 'admin', '2021-12-03 15:05:48', '记录日志');
INSERT INTO `sys_log` VALUES (931, 3, 'Chrome 9', 'GET', 'http://127.0.0.1:8080/', '127.0.0.1', '/system/res/menuLeft', '2021-12-03 15:05:48', '1', 'admin', '2021-12-03 15:05:48', '记录日志');
INSERT INTO `sys_log` VALUES (932, 3, 'Chrome 9', 'GET', 'http://127.0.0.1:8080/', '127.0.0.1', '/system/role', '2021-12-03 15:05:52', '1', 'admin', '2021-12-03 15:05:52', '记录日志');
INSERT INTO `sys_log` VALUES (933, 3, 'Chrome 9', 'GET', 'http://127.0.0.1:8080/system/role', '127.0.0.1', '/system/role/tableData', '2021-12-03 15:05:52', '1', 'admin', '2021-12-03 15:05:52', '记录日志');
INSERT INTO `sys_log` VALUES (934, 3, 'Chrome 9', 'GET', 'http://127.0.0.1:8080/system/role', '127.0.0.1', '/system/role/add', '2021-12-03 15:05:52', '1', 'admin', '2021-12-03 15:05:52', '记录日志');
INSERT INTO `sys_log` VALUES (935, 3, 'Chrome 9', 'GET', 'http://127.0.0.1:8080/system/role', '127.0.0.1', '/system/role/tableData', '2021-12-03 15:05:54', '1', 'admin', '2021-12-03 15:05:54', '记录日志');
INSERT INTO `sys_log` VALUES (936, 3, 'Chrome 9', 'GET', 'http://127.0.0.1:8080/', '127.0.0.1', '/system/res/menuTop', '2021-12-03 15:10:32', '1', 'admin', '2021-12-03 15:10:32', '记录日志');
INSERT INTO `sys_log` VALUES (937, 3, 'Chrome 9', 'GET', 'http://127.0.0.1:8080/', '127.0.0.1', '/system/res/menuLeft', '2021-12-03 15:10:32', '1', 'admin', '2021-12-03 15:10:32', '记录日志');
INSERT INTO `sys_log` VALUES (938, 3, 'Chrome 9', 'GET', 'http://127.0.0.1:8080/', '127.0.0.1', '/system/res', '2021-12-03 15:10:37', '1', 'admin', '2021-12-03 15:10:37', '记录日志');
INSERT INTO `sys_log` VALUES (939, 3, 'Chrome 9', 'GET', 'http://127.0.0.1:8080/', '127.0.0.1', '/system/res/menuTop', '2021-12-03 15:11:22', '1', 'admin', '2021-12-03 15:11:22', '记录日志');
INSERT INTO `sys_log` VALUES (940, 3, 'Chrome 9', 'GET', 'http://127.0.0.1:8080/', '127.0.0.1', '/system/res/menuLeft', '2021-12-03 15:11:22', '1', 'admin', '2021-12-03 15:11:22', '记录日志');
INSERT INTO `sys_log` VALUES (941, 3, 'Chrome 9', 'GET', 'http://127.0.0.1:8080/', '127.0.0.1', '/system/role', '2021-12-03 15:11:26', '1', 'admin', '2021-12-03 15:11:26', '记录日志');
INSERT INTO `sys_log` VALUES (942, 3, 'Chrome 9', 'GET', 'http://127.0.0.1:8080/system/role', '127.0.0.1', '/system/role/tableData', '2021-12-03 15:11:26', '1', 'admin', '2021-12-03 15:11:26', '记录日志');
INSERT INTO `sys_log` VALUES (943, 3, 'Chrome 9', 'GET', 'http://127.0.0.1:8080/system/role', '127.0.0.1', '/system/role/add', '2021-12-03 15:11:26', '1', 'admin', '2021-12-03 15:11:26', '记录日志');
INSERT INTO `sys_log` VALUES (944, 3, 'Chrome 9', 'GET', 'http://127.0.0.1:8080/system/role', '127.0.0.1', '/system/role/tableData', '2021-12-03 15:11:28', '1', 'admin', '2021-12-03 15:11:28', '记录日志');
INSERT INTO `sys_log` VALUES (945, 3, 'Chrome 9', 'GET', 'http://127.0.0.1:8080/', '127.0.0.1', '/system/res', '2021-12-03 15:11:29', '1', 'admin', '2021-12-03 15:11:29', '记录日志');
INSERT INTO `sys_log` VALUES (946, 3, 'Chrome 9', 'GET', 'http://127.0.0.1:8080/system/res', '127.0.0.1', '/system/res/resTree', '2021-12-03 15:11:29', '1', 'admin', '2021-12-03 15:11:29', '记录日志');
INSERT INTO `sys_log` VALUES (947, 3, 'Chrome 9', 'GET', 'http://127.0.0.1:8080/system/res', '127.0.0.1', '/system/res/resData', '2021-12-03 15:11:29', '1', 'admin', '2021-12-03 15:11:29', '记录日志');
INSERT INTO `sys_log` VALUES (948, 3, 'Chrome 9', 'GET', 'http://127.0.0.1:8080/system/res', '127.0.0.1', '/system/res/add', '2021-12-03 15:11:30', '1', 'admin', '2021-12-03 15:11:30', '记录日志');
INSERT INTO `sys_log` VALUES (949, 3, 'Chrome 9', 'GET', 'http://127.0.0.1:8080/system/res', '127.0.0.1', '/system/res/resData', '2021-12-03 15:11:32', '1', 'admin', '2021-12-03 15:11:32', '记录日志');
INSERT INTO `sys_log` VALUES (950, 3, 'Chrome 9', 'GET', 'http://127.0.0.1:8080/system/res', '127.0.0.1', '/system/res/resTree', '2021-12-03 15:11:32', '1', 'admin', '2021-12-03 15:11:32', '记录日志');
INSERT INTO `sys_log` VALUES (951, 3, 'Chrome 9', 'GET', 'http://127.0.0.1:8080/', '127.0.0.1', '/system/res/menuTop', '2021-12-03 15:12:02', '1', 'admin', '2021-12-03 15:12:02', '记录日志');
INSERT INTO `sys_log` VALUES (952, 3, 'Chrome 9', 'GET', 'http://127.0.0.1:8080/', '127.0.0.1', '/system/res/menuLeft', '2021-12-03 15:12:02', '1', 'admin', '2021-12-03 15:12:02', '记录日志');
INSERT INTO `sys_log` VALUES (953, 3, 'Chrome 9', 'GET', 'http://127.0.0.1:8080/', '127.0.0.1', '/system/res', '2021-12-03 15:12:03', '1', 'admin', '2021-12-03 15:12:03', '记录日志');
INSERT INTO `sys_log` VALUES (954, 3, 'Chrome 9', 'GET', 'http://127.0.0.1:8080/system/res', '127.0.0.1', '/system/res/resTree', '2021-12-03 15:12:03', '1', 'admin', '2021-12-03 15:12:03', '记录日志');
INSERT INTO `sys_log` VALUES (955, 3, 'Chrome 9', 'GET', 'http://127.0.0.1:8080/system/res', '127.0.0.1', '/system/res/resData', '2021-12-03 15:12:03', '1', 'admin', '2021-12-03 15:12:03', '记录日志');
INSERT INTO `sys_log` VALUES (956, 3, 'Chrome 9', 'GET', 'http://127.0.0.1:8080/system/res', '127.0.0.1', '/system/res/add', '2021-12-03 15:12:04', '1', 'admin', '2021-12-03 15:12:04', '记录日志');
INSERT INTO `sys_log` VALUES (957, 3, 'Chrome 9', 'GET', 'http://127.0.0.1:8080/system/res', '127.0.0.1', '/system/res/resData', '2021-12-03 15:12:07', '1', 'admin', '2021-12-03 15:12:07', '记录日志');
INSERT INTO `sys_log` VALUES (958, 3, 'Chrome 9', 'GET', 'http://127.0.0.1:8080/system/res', '127.0.0.1', '/system/res/resTree', '2021-12-03 15:12:07', '1', 'admin', '2021-12-03 15:12:07', '记录日志');
INSERT INTO `sys_log` VALUES (959, 3, 'Chrome 9', 'GET', 'http://127.0.0.1:8080/', '127.0.0.1', '/system/role', '2021-12-03 15:12:08', '1', 'admin', '2021-12-03 15:12:08', '记录日志');
INSERT INTO `sys_log` VALUES (960, 3, 'Chrome 9', 'GET', 'http://127.0.0.1:8080/system/role', '127.0.0.1', '/system/role/tableData', '2021-12-03 15:12:08', '1', 'admin', '2021-12-03 15:12:08', '记录日志');
INSERT INTO `sys_log` VALUES (961, 3, 'Chrome 9', 'GET', 'http://127.0.0.1:8080/system/role', '127.0.0.1', '/system/role/add', '2021-12-03 15:12:09', '1', 'admin', '2021-12-03 15:12:09', '记录日志');
INSERT INTO `sys_log` VALUES (962, 3, 'Chrome 9', 'GET', 'http://127.0.0.1:8080/system/role', '127.0.0.1', '/system/role/tableData', '2021-12-03 15:12:11', '1', 'admin', '2021-12-03 15:12:11', '记录日志');
INSERT INTO `sys_log` VALUES (963, 3, 'Chrome 9', 'GET', 'http://127.0.0.1:8080/', '127.0.0.1', '/system/user', '2021-12-03 15:12:11', '1', 'admin', '2021-12-03 15:12:11', '记录日志');
INSERT INTO `sys_log` VALUES (964, 3, 'Chrome 9', 'GET', 'http://127.0.0.1:8080/system/user', '127.0.0.1', '/system/user/tableData', '2021-12-03 15:12:12', '1', 'admin', '2021-12-03 15:12:12', '记录日志');
INSERT INTO `sys_log` VALUES (965, 3, 'Chrome 9', 'GET', 'http://127.0.0.1:8080/system/user', '127.0.0.1', '/system/user/add', '2021-12-03 15:12:12', '1', 'admin', '2021-12-03 15:12:12', '记录日志');
INSERT INTO `sys_log` VALUES (966, 3, 'Chrome 9', 'GET', 'http://127.0.0.1:8080/system/user', '127.0.0.1', '/system/user/tableData', '2021-12-03 15:12:14', '1', 'admin', '2021-12-03 15:12:14', '记录日志');
INSERT INTO `sys_log` VALUES (967, 3, 'Chrome 9', 'GET', 'http://127.0.0.1:8080/', '127.0.0.1', '/system/data', '2021-12-03 15:12:15', '1', 'admin', '2021-12-03 15:12:15', '记录日志');
INSERT INTO `sys_log` VALUES (968, 3, 'Chrome 9', 'GET', 'http://127.0.0.1:8080/system/data', '127.0.0.1', '/system/data/tableData', '2021-12-03 15:12:15', '1', 'admin', '2021-12-03 15:12:15', '记录日志');
INSERT INTO `sys_log` VALUES (969, 3, 'Chrome 9', 'GET', 'http://127.0.0.1:8080/system/data', '127.0.0.1', '/system/data/add', '2021-12-03 15:12:16', '1', 'admin', '2021-12-03 15:12:16', '记录日志');
INSERT INTO `sys_log` VALUES (970, 3, 'Chrome 9', 'GET', 'http://127.0.0.1:8080/system/data', '127.0.0.1', '/system/data/tableData', '2021-12-03 15:12:18', '1', 'admin', '2021-12-03 15:12:18', '记录日志');
INSERT INTO `sys_log` VALUES (971, 3, 'Chrome 9', 'GET', 'http://127.0.0.1:8080/system/user', '127.0.0.1', '/system/user/add', '2021-12-03 15:13:16', '1', 'admin', '2021-12-03 15:13:16', '记录日志');
INSERT INTO `sys_log` VALUES (972, 3, 'Chrome 9', 'GET', 'http://127.0.0.1:8080/system/user', '127.0.0.1', '/system/user/tableData', '2021-12-03 15:13:18', '1', 'admin', '2021-12-03 15:13:18', '记录日志');
INSERT INTO `sys_log` VALUES (973, 3, 'Chrome 9', 'GET', 'http://127.0.0.1:8080/system/user', '127.0.0.1', '/system/user/add', '2021-12-03 15:13:22', '1', 'admin', '2021-12-03 15:13:22', '记录日志');
INSERT INTO `sys_log` VALUES (974, 3, 'Chrome 9', 'GET', 'http://127.0.0.1:8080/system/user', '127.0.0.1', '/system/user/tableData', '2021-12-03 15:13:26', '1', 'admin', '2021-12-03 15:13:26', '记录日志');
INSERT INTO `sys_log` VALUES (975, 3, 'Chrome 9', 'GET', 'http://127.0.0.1:8080/system/role', '127.0.0.1', '/system/role/add', '2021-12-03 15:13:29', '1', 'admin', '2021-12-03 15:13:29', '记录日志');
INSERT INTO `sys_log` VALUES (976, 3, 'Chrome 9', 'GET', 'http://127.0.0.1:8080/', '127.0.0.1', '/system/res/menuTop', '2021-12-03 15:15:08', '1', 'admin', '2021-12-03 15:15:08', '记录日志');
INSERT INTO `sys_log` VALUES (977, 3, 'Chrome 9', 'GET', 'http://127.0.0.1:8080/', '127.0.0.1', '/system/res/menuLeft', '2021-12-03 15:15:08', '1', 'admin', '2021-12-03 15:15:08', '记录日志');
INSERT INTO `sys_log` VALUES (978, 3, 'Chrome 9', 'GET', 'http://127.0.0.1:8080/', '127.0.0.1', '/system/res', '2021-12-03 15:15:09', '1', 'admin', '2021-12-03 15:15:09', '记录日志');
INSERT INTO `sys_log` VALUES (979, 3, 'Chrome 9', 'GET', 'http://127.0.0.1:8080/system/res', '127.0.0.1', '/system/res/resTree', '2021-12-03 15:15:09', '1', 'admin', '2021-12-03 15:15:09', '记录日志');
INSERT INTO `sys_log` VALUES (980, 3, 'Chrome 9', 'GET', 'http://127.0.0.1:8080/system/res', '127.0.0.1', '/system/res/resData', '2021-12-03 15:15:09', '1', 'admin', '2021-12-03 15:15:09', '记录日志');
INSERT INTO `sys_log` VALUES (981, 3, 'Chrome 9', 'GET', 'http://127.0.0.1:8080/system/res', '127.0.0.1', '/system/res/add', '2021-12-03 15:15:10', '1', 'admin', '2021-12-03 15:15:10', '记录日志');
INSERT INTO `sys_log` VALUES (982, 3, 'Chrome 9', 'GET', 'http://127.0.0.1:8080/system/res', '127.0.0.1', '/system/res/resTree', '2021-12-03 15:15:25', '1', 'admin', '2021-12-03 15:15:25', '记录日志');
INSERT INTO `sys_log` VALUES (983, 3, 'Chrome 9', 'GET', 'http://127.0.0.1:8080/system/res', '127.0.0.1', '/system/res/resData', '2021-12-03 15:15:25', '1', 'admin', '2021-12-03 15:15:25', '记录日志');
INSERT INTO `sys_log` VALUES (984, 3, 'Chrome 9', 'GET', 'http://127.0.0.1:8080/', '127.0.0.1', '/system/data', '2021-12-03 15:15:32', '1', 'admin', '2021-12-03 15:15:32', '记录日志');
INSERT INTO `sys_log` VALUES (985, 3, 'Chrome 9', 'GET', 'http://127.0.0.1:8080/system/data', '127.0.0.1', '/system/data/tableData', '2021-12-03 15:15:32', '1', 'admin', '2021-12-03 15:15:32', '记录日志');
INSERT INTO `sys_log` VALUES (986, 3, 'Chrome 9', 'GET', 'http://127.0.0.1:8080/system/data', '127.0.0.1', '/system/data/add', '2021-12-03 15:15:35', '1', 'admin', '2021-12-03 15:15:35', '记录日志');
INSERT INTO `sys_log` VALUES (987, 3, 'Chrome 9', 'GET', 'http://127.0.0.1:8080/system/data', '127.0.0.1', '/system/data/tableData', '2021-12-03 15:15:47', '1', 'admin', '2021-12-03 15:15:47', '记录日志');
INSERT INTO `sys_log` VALUES (988, 3, 'Chrome 9', 'GET', 'http://127.0.0.1:8080/', '127.0.0.1', '/system/res/menuTop', '2021-12-03 15:16:53', '1', 'admin', '2021-12-03 15:16:53', '记录日志');
INSERT INTO `sys_log` VALUES (989, 3, 'Chrome 9', 'GET', 'http://127.0.0.1:8080/', '127.0.0.1', '/system/res/menuLeft', '2021-12-03 15:16:53', '1', 'admin', '2021-12-03 15:16:53', '记录日志');
INSERT INTO `sys_log` VALUES (990, 3, 'Chrome 9', 'GET', 'http://127.0.0.1:8080/', '127.0.0.1', '/system/res', '2021-12-03 15:16:55', '1', 'admin', '2021-12-03 15:16:55', '记录日志');
INSERT INTO `sys_log` VALUES (991, 3, 'Chrome 9', 'GET', 'http://127.0.0.1:8080/system/res', '127.0.0.1', '/system/res/resTree', '2021-12-03 15:16:55', '1', 'admin', '2021-12-03 15:16:55', '记录日志');
INSERT INTO `sys_log` VALUES (992, 3, 'Chrome 9', 'GET', 'http://127.0.0.1:8080/system/res', '127.0.0.1', '/system/res/resData', '2021-12-03 15:16:55', '1', 'admin', '2021-12-03 15:16:55', '记录日志');
INSERT INTO `sys_log` VALUES (993, 3, 'Chrome 9', 'GET', 'http://127.0.0.1:8080/system/res', '127.0.0.1', '/system/res/add', '2021-12-03 15:16:56', '1', 'admin', '2021-12-03 15:16:56', '记录日志');
INSERT INTO `sys_log` VALUES (994, 3, 'Chrome 9', 'GET', 'http://127.0.0.1:8080/system/res', '127.0.0.1', '/system/res/resData', '2021-12-03 15:17:04', '1', 'admin', '2021-12-03 15:17:04', '记录日志');
INSERT INTO `sys_log` VALUES (995, 3, 'Chrome 9', 'GET', 'http://127.0.0.1:8080/system/res', '127.0.0.1', '/system/res/resTree', '2021-12-03 15:17:04', '1', 'admin', '2021-12-03 15:17:04', '记录日志');
INSERT INTO `sys_log` VALUES (996, 3, 'Chrome 9', 'GET', 'http://127.0.0.1:8080/', '127.0.0.1', '/system/role', '2021-12-03 15:17:26', '1', 'admin', '2021-12-03 15:17:26', '记录日志');
INSERT INTO `sys_log` VALUES (997, 3, 'Chrome 9', 'GET', 'http://127.0.0.1:8080/system/role', '127.0.0.1', '/system/role/tableData', '2021-12-03 15:17:26', '1', 'admin', '2021-12-03 15:17:26', '记录日志');
INSERT INTO `sys_log` VALUES (998, 3, 'Chrome 9', 'GET', 'http://127.0.0.1:8080/system/role', '127.0.0.1', '/system/role/add', '2021-12-03 15:17:27', '1', 'admin', '2021-12-03 15:17:27', '记录日志');
INSERT INTO `sys_log` VALUES (999, 3, 'Chrome 9', 'GET', 'http://127.0.0.1:8080/system/role', '127.0.0.1', '/system/role/tableData', '2021-12-03 15:17:29', '1', 'admin', '2021-12-03 15:17:29', '记录日志');
INSERT INTO `sys_log` VALUES (1000, 3, 'Chrome 9', 'GET', 'http://127.0.0.1:8080/', '127.0.0.1', '/system/res/menuTop', '2021-12-03 15:19:42', '1', 'admin', '2021-12-03 15:19:42', '记录日志');
INSERT INTO `sys_log` VALUES (1001, 3, 'Chrome 9', 'GET', 'http://127.0.0.1:8080/', '127.0.0.1', '/system/res/menuLeft', '2021-12-03 15:19:42', '1', 'admin', '2021-12-03 15:19:42', '记录日志');
INSERT INTO `sys_log` VALUES (1002, 3, 'Chrome 9', 'GET', 'http://127.0.0.1:8080/', '127.0.0.1', '/system/res', '2021-12-03 15:19:43', '1', 'admin', '2021-12-03 15:19:43', '记录日志');
INSERT INTO `sys_log` VALUES (1003, 3, 'Chrome 9', 'GET', 'http://127.0.0.1:8080/system/res', '127.0.0.1', '/system/res/resTree', '2021-12-03 15:19:43', '1', 'admin', '2021-12-03 15:19:43', '记录日志');
INSERT INTO `sys_log` VALUES (1004, 3, 'Chrome 9', 'GET', 'http://127.0.0.1:8080/system/res', '127.0.0.1', '/system/res/resData', '2021-12-03 15:19:43', '1', 'admin', '2021-12-03 15:19:43', '记录日志');
INSERT INTO `sys_log` VALUES (1005, 3, 'Chrome 9', 'GET', 'http://127.0.0.1:8080/system/res', '127.0.0.1', '/system/res/add', '2021-12-03 15:19:44', '1', 'admin', '2021-12-03 15:19:44', '记录日志');
INSERT INTO `sys_log` VALUES (1006, 3, 'Chrome 9', 'GET', 'http://127.0.0.1:8080/system/res', '127.0.0.1', '/system/res/resData', '2021-12-03 15:20:05', '1', 'admin', '2021-12-03 15:20:05', '记录日志');
INSERT INTO `sys_log` VALUES (1007, 3, 'Chrome 9', 'GET', 'http://127.0.0.1:8080/system/res', '127.0.0.1', '/system/res/resTree', '2021-12-03 15:20:05', '1', 'admin', '2021-12-03 15:20:05', '记录日志');
INSERT INTO `sys_log` VALUES (1008, 3, 'Chrome 9', 'GET', 'http://127.0.0.1:8080/', '127.0.0.1', '/system/role', '2021-12-03 15:22:27', '1', 'admin', '2021-12-03 15:22:27', '记录日志');
INSERT INTO `sys_log` VALUES (1009, 3, 'Chrome 9', 'GET', 'http://127.0.0.1:8080/system/role', '127.0.0.1', '/system/role/tableData', '2021-12-03 15:22:28', '1', 'admin', '2021-12-03 15:22:28', '记录日志');
INSERT INTO `sys_log` VALUES (1010, 3, 'Chrome 9', 'GET', 'http://127.0.0.1:8080/system/role', '127.0.0.1', '/system/role/update', '2021-12-03 15:22:44', '1', 'admin', '2021-12-03 15:22:44', '记录日志');
INSERT INTO `sys_log` VALUES (1011, 3, 'Chrome 9', 'GET', 'http://127.0.0.1:8080/', '127.0.0.1', '/system/res/menuTop', '2021-12-03 15:26:32', '1', 'admin', '2021-12-03 15:26:32', '记录日志');
INSERT INTO `sys_log` VALUES (1012, 3, 'Chrome 9', 'GET', 'http://127.0.0.1:8080/', '127.0.0.1', '/system/res/menuLeft', '2021-12-03 15:26:32', '1', 'admin', '2021-12-03 15:26:32', '记录日志');
INSERT INTO `sys_log` VALUES (1013, 3, 'Chrome 9', 'GET', 'http://127.0.0.1:8080/', '127.0.0.1', '/system/res', '2021-12-03 15:26:34', '1', 'admin', '2021-12-03 15:26:34', '记录日志');
INSERT INTO `sys_log` VALUES (1014, 3, 'Chrome 9', 'GET', 'http://127.0.0.1:8080/system/res', '127.0.0.1', '/system/res/resTree', '2021-12-03 15:26:34', '1', 'admin', '2021-12-03 15:26:34', '记录日志');
INSERT INTO `sys_log` VALUES (1015, 3, 'Chrome 9', 'GET', 'http://127.0.0.1:8080/system/res', '127.0.0.1', '/system/res/resData', '2021-12-03 15:26:34', '1', 'admin', '2021-12-03 15:26:34', '记录日志');
INSERT INTO `sys_log` VALUES (1016, 3, 'Chrome 9', 'GET', 'http://127.0.0.1:8080/system/res', '127.0.0.1', '/system/res/add', '2021-12-03 15:26:35', '1', 'admin', '2021-12-03 15:26:35', '记录日志');
INSERT INTO `sys_log` VALUES (1017, 3, 'Chrome 9', 'GET', 'http://127.0.0.1:8080/', '127.0.0.1', '/system/res/menuTop', '2021-12-03 15:28:19', '1', 'admin', '2021-12-03 15:28:19', '记录日志');
INSERT INTO `sys_log` VALUES (1018, 3, 'Chrome 9', 'GET', 'http://127.0.0.1:8080/', '127.0.0.1', '/system/res/menuLeft', '2021-12-03 15:28:19', '1', 'admin', '2021-12-03 15:28:19', '记录日志');
INSERT INTO `sys_log` VALUES (1019, 3, 'Chrome 9', 'GET', 'http://127.0.0.1:8080/', '127.0.0.1', '/system/role', '2021-12-03 15:28:21', '1', 'admin', '2021-12-03 15:28:21', '记录日志');
INSERT INTO `sys_log` VALUES (1020, 3, 'Chrome 9', 'GET', 'http://127.0.0.1:8080/system/role', '127.0.0.1', '/system/role/tableData', '2021-12-03 15:28:21', '1', 'admin', '2021-12-03 15:28:21', '记录日志');
INSERT INTO `sys_log` VALUES (1021, 3, 'Chrome 9', 'GET', 'http://127.0.0.1:8080/system/role', '127.0.0.1', '/system/role/update', '2021-12-03 15:28:22', '1', 'admin', '2021-12-03 15:28:22', '记录日志');
INSERT INTO `sys_log` VALUES (1022, 3, 'Chrome 9', 'GET', 'http://127.0.0.1:8080/', '127.0.0.1', '/system/res', '2021-12-03 15:28:40', '1', 'admin', '2021-12-03 15:28:40', '记录日志');
INSERT INTO `sys_log` VALUES (1023, 3, 'Chrome 9', 'GET', 'http://127.0.0.1:8080/system/res', '127.0.0.1', '/system/res/resTree', '2021-12-03 15:28:40', '1', 'admin', '2021-12-03 15:28:40', '记录日志');
INSERT INTO `sys_log` VALUES (1024, 3, 'Chrome 9', 'GET', 'http://127.0.0.1:8080/system/res', '127.0.0.1', '/system/res/resData', '2021-12-03 15:28:40', '1', 'admin', '2021-12-03 15:28:40', '记录日志');
INSERT INTO `sys_log` VALUES (1025, 3, 'Chrome 9', 'GET', 'http://127.0.0.1:8080/system/res', '127.0.0.1', '/system/res/add', '2021-12-03 15:28:44', '1', 'admin', '2021-12-03 15:28:44', '记录日志');
INSERT INTO `sys_log` VALUES (1026, 3, 'Chrome 9', 'GET', 'http://127.0.0.1:8080/system/res', '127.0.0.1', '/system/res/resData', '2021-12-03 15:29:21', '1', 'admin', '2021-12-03 15:29:21', '记录日志');
INSERT INTO `sys_log` VALUES (1027, 3, 'Chrome 9', 'GET', 'http://127.0.0.1:8080/system/res', '127.0.0.1', '/system/res/resTree', '2021-12-03 15:29:21', '1', 'admin', '2021-12-03 15:29:21', '记录日志');
INSERT INTO `sys_log` VALUES (1028, 3, 'Chrome 9', 'GET', 'http://127.0.0.1:8080/', '127.0.0.1', '/system/res/menuTop', '2021-12-03 15:32:06', '1', 'admin', '2021-12-03 15:32:06', '记录日志');
INSERT INTO `sys_log` VALUES (1029, 3, 'Chrome 9', 'GET', 'http://127.0.0.1:8080/', '127.0.0.1', '/system/res/menuLeft', '2021-12-03 15:32:06', '1', 'admin', '2021-12-03 15:32:06', '记录日志');
INSERT INTO `sys_log` VALUES (1030, 3, 'Chrome 9', 'GET', 'http://127.0.0.1:8080/', '127.0.0.1', '/system/res', '2021-12-03 15:32:07', '1', 'admin', '2021-12-03 15:32:07', '记录日志');
INSERT INTO `sys_log` VALUES (1031, 3, 'Chrome 9', 'GET', 'http://127.0.0.1:8080/system/res', '127.0.0.1', '/system/res/resTree', '2021-12-03 15:32:07', '1', 'admin', '2021-12-03 15:32:07', '记录日志');
INSERT INTO `sys_log` VALUES (1032, 3, 'Chrome 9', 'GET', 'http://127.0.0.1:8080/system/res', '127.0.0.1', '/system/res/resData', '2021-12-03 15:32:07', '1', 'admin', '2021-12-03 15:32:07', '记录日志');
INSERT INTO `sys_log` VALUES (1033, 3, 'Chrome 9', 'GET', 'http://127.0.0.1:8080/system/res', '127.0.0.1', '/system/res/resTree', '2021-12-03 15:32:13', '1', 'admin', '2021-12-03 15:32:13', '记录日志');
INSERT INTO `sys_log` VALUES (1034, 3, 'Chrome 9', 'GET', 'http://127.0.0.1:8080/system/res', '127.0.0.1', '/system/res/resData', '2021-12-03 15:32:13', '1', 'admin', '2021-12-03 15:32:13', '记录日志');
INSERT INTO `sys_log` VALUES (1035, 3, 'Chrome 9', 'GET', 'http://127.0.0.1:8080/', '127.0.0.1', '/system/res/menuTop', '2021-12-03 15:33:05', '1', 'admin', '2021-12-03 15:33:05', '记录日志');
INSERT INTO `sys_log` VALUES (1036, 3, 'Chrome 9', 'GET', 'http://127.0.0.1:8080/', '127.0.0.1', '/system/res/menuLeft', '2021-12-03 15:33:06', '1', 'admin', '2021-12-03 15:33:06', '记录日志');
INSERT INTO `sys_log` VALUES (1037, 3, 'Chrome 9', 'GET', 'http://127.0.0.1:8080/', '127.0.0.1', '/system/res', '2021-12-03 15:33:09', '1', 'admin', '2021-12-03 15:33:09', '记录日志');
INSERT INTO `sys_log` VALUES (1038, 3, 'Chrome 9', 'GET', 'http://127.0.0.1:8080/system/res', '127.0.0.1', '/system/res/resTree', '2021-12-03 15:33:09', '1', 'admin', '2021-12-03 15:33:09', '记录日志');
INSERT INTO `sys_log` VALUES (1039, 3, 'Chrome 9', 'GET', 'http://127.0.0.1:8080/system/res', '127.0.0.1', '/system/res/resData', '2021-12-03 15:33:09', '1', 'admin', '2021-12-03 15:33:09', '记录日志');
INSERT INTO `sys_log` VALUES (1040, 3, 'Chrome 9', 'GET', 'http://127.0.0.1:8080/system/res', '127.0.0.1', '/system/res/resData', '2021-12-03 15:33:12', '1', 'admin', '2021-12-03 15:33:12', '记录日志');
INSERT INTO `sys_log` VALUES (1041, 3, 'Chrome 9', 'GET', 'http://127.0.0.1:8080/system/res', '127.0.0.1', '/system/res/resTree', '2021-12-03 15:33:12', '1', 'admin', '2021-12-03 15:33:12', '记录日志');
INSERT INTO `sys_log` VALUES (1042, 3, 'Chrome 9', 'GET', 'http://127.0.0.1:8080/', '127.0.0.1', '/system/data', '2021-12-03 15:33:15', '1', 'admin', '2021-12-03 15:33:15', '记录日志');
INSERT INTO `sys_log` VALUES (1043, 3, 'Chrome 9', 'GET', 'http://127.0.0.1:8080/system/data', '127.0.0.1', '/system/data/tableData', '2021-12-03 15:33:15', '1', 'admin', '2021-12-03 15:33:15', '记录日志');
INSERT INTO `sys_log` VALUES (1044, 3, 'Chrome 9', 'GET', 'http://127.0.0.1:8080/system/data', '127.0.0.1', '/system/data/add', '2021-12-03 15:33:16', '1', 'admin', '2021-12-03 15:33:16', '记录日志');
INSERT INTO `sys_log` VALUES (1045, 3, 'Chrome 9', 'GET', 'http://127.0.0.1:8080/system/data', '127.0.0.1', '/system/data/tableData', '2021-12-03 15:34:06', '1', 'admin', '2021-12-03 15:34:06', '记录日志');
INSERT INTO `sys_log` VALUES (1046, 3, 'Chrome 9', 'GET', 'http://127.0.0.1:8080/', '127.0.0.1', '/system/res/menuTop', '2021-12-03 15:34:07', '1', 'admin', '2021-12-03 15:34:07', '记录日志');
INSERT INTO `sys_log` VALUES (1047, 3, 'Chrome 9', 'GET', 'http://127.0.0.1:8080/', '127.0.0.1', '/system/res/menuLeft', '2021-12-03 15:34:07', '1', 'admin', '2021-12-03 15:34:07', '记录日志');
INSERT INTO `sys_log` VALUES (1048, 3, 'Chrome 9', 'GET', 'http://127.0.0.1:8080/', '127.0.0.1', '/system/res', '2021-12-03 15:34:09', '1', 'admin', '2021-12-03 15:34:09', '记录日志');
INSERT INTO `sys_log` VALUES (1049, 3, 'Chrome 9', 'GET', 'http://127.0.0.1:8080/system/res', '127.0.0.1', '/system/res/resTree', '2021-12-03 15:34:09', '1', 'admin', '2021-12-03 15:34:09', '记录日志');
INSERT INTO `sys_log` VALUES (1050, 3, 'Chrome 9', 'GET', 'http://127.0.0.1:8080/system/res', '127.0.0.1', '/system/res/resData', '2021-12-03 15:34:09', '1', 'admin', '2021-12-03 15:34:09', '记录日志');
INSERT INTO `sys_log` VALUES (1051, 3, 'Chrome 9', 'GET', 'http://127.0.0.1:8080/system/res', '127.0.0.1', '/system/res/resData', '2021-12-03 15:34:26', '1', 'admin', '2021-12-03 15:34:26', '记录日志');
INSERT INTO `sys_log` VALUES (1052, 3, 'Chrome 9', 'GET', 'http://127.0.0.1:8080/system/res', '127.0.0.1', '/system/res/resTree', '2021-12-03 15:34:26', '1', 'admin', '2021-12-03 15:34:26', '记录日志');
INSERT INTO `sys_log` VALUES (1053, 3, 'Chrome 9', 'GET', 'http://127.0.0.1:8080/', '127.0.0.1', '/system/res/menuTop', '2021-12-03 15:35:09', '1', 'admin', '2021-12-03 15:35:09', '记录日志');
INSERT INTO `sys_log` VALUES (1054, 3, 'Chrome 9', 'GET', 'http://127.0.0.1:8080/', '127.0.0.1', '/system/res/menuLeft', '2021-12-03 15:35:09', '1', 'admin', '2021-12-03 15:35:09', '记录日志');
INSERT INTO `sys_log` VALUES (1055, 3, 'Chrome 9', 'GET', 'http://127.0.0.1:8080/', '127.0.0.1', '/system/res', '2021-12-03 15:35:10', '1', 'admin', '2021-12-03 15:35:10', '记录日志');
INSERT INTO `sys_log` VALUES (1056, 3, 'Chrome 9', 'GET', 'http://127.0.0.1:8080/system/res', '127.0.0.1', '/system/res/resTree', '2021-12-03 15:35:10', '1', 'admin', '2021-12-03 15:35:10', '记录日志');
INSERT INTO `sys_log` VALUES (1057, 3, 'Chrome 9', 'GET', 'http://127.0.0.1:8080/system/res', '127.0.0.1', '/system/res/resData', '2021-12-03 15:35:10', '1', 'admin', '2021-12-03 15:35:10', '记录日志');
INSERT INTO `sys_log` VALUES (1058, 3, 'Chrome 9', 'GET', 'http://127.0.0.1:8080/system/res', '127.0.0.1', '/system/res/add', '2021-12-03 15:35:12', '1', 'admin', '2021-12-03 15:35:12', '记录日志');
INSERT INTO `sys_log` VALUES (1059, 3, 'Chrome 9', 'GET', 'http://127.0.0.1:8080/system/res', '127.0.0.1', '/system/res/resData', '2021-12-03 15:35:19', '1', 'admin', '2021-12-03 15:35:19', '记录日志');
INSERT INTO `sys_log` VALUES (1060, 3, 'Chrome 9', 'GET', 'http://127.0.0.1:8080/system/res', '127.0.0.1', '/system/res/resTree', '2021-12-03 15:35:19', '1', 'admin', '2021-12-03 15:35:19', '记录日志');
INSERT INTO `sys_log` VALUES (1061, 3, 'Chrome 9', 'GET', 'http://127.0.0.1:8080/', '127.0.0.1', '/system/res/menuTop', '2021-12-03 15:37:10', '1', 'admin', '2021-12-03 15:37:10', '记录日志');
INSERT INTO `sys_log` VALUES (1062, 3, 'Chrome 9', 'GET', 'http://127.0.0.1:8080/', '127.0.0.1', '/system/res/menuLeft', '2021-12-03 15:37:10', '1', 'admin', '2021-12-03 15:37:10', '记录日志');
INSERT INTO `sys_log` VALUES (1063, 3, 'Chrome 9', 'GET', 'http://127.0.0.1:8080/', '127.0.0.1', '/system/res', '2021-12-03 15:37:11', '1', 'admin', '2021-12-03 15:37:11', '记录日志');
INSERT INTO `sys_log` VALUES (1064, 3, 'Chrome 9', 'GET', 'http://127.0.0.1:8080/system/res', '127.0.0.1', '/system/res/resTree', '2021-12-03 15:37:11', '1', 'admin', '2021-12-03 15:37:11', '记录日志');
INSERT INTO `sys_log` VALUES (1065, 3, 'Chrome 9', 'GET', 'http://127.0.0.1:8080/system/res', '127.0.0.1', '/system/res/resData', '2021-12-03 15:37:11', '1', 'admin', '2021-12-03 15:37:11', '记录日志');
INSERT INTO `sys_log` VALUES (1066, 3, 'Chrome 9', 'GET', 'http://127.0.0.1:8080/system/res', '127.0.0.1', '/system/res/add', '2021-12-03 15:37:12', '1', 'admin', '2021-12-03 15:37:12', '记录日志');
INSERT INTO `sys_log` VALUES (1067, 3, 'Chrome 9', 'GET', 'http://127.0.0.1:8080/system/res', '127.0.0.1', '/system/res/resTree', '2021-12-03 15:37:20', '1', 'admin', '2021-12-03 15:37:20', '记录日志');
INSERT INTO `sys_log` VALUES (1068, 3, 'Chrome 9', 'GET', 'http://127.0.0.1:8080/system/res', '127.0.0.1', '/system/res/resData', '2021-12-03 15:37:20', '1', 'admin', '2021-12-03 15:37:20', '记录日志');
INSERT INTO `sys_log` VALUES (1069, 3, 'Chrome 9', 'GET', 'http://127.0.0.1:8080/', '127.0.0.1', '/system/res/menuTop', '2021-12-03 15:38:27', '1', 'admin', '2021-12-03 15:38:27', '记录日志');
INSERT INTO `sys_log` VALUES (1070, 3, 'Chrome 9', 'GET', 'http://127.0.0.1:8080/', '127.0.0.1', '/system/res/menuLeft', '2021-12-03 15:38:27', '1', 'admin', '2021-12-03 15:38:27', '记录日志');
INSERT INTO `sys_log` VALUES (1071, 3, 'Chrome 9', 'GET', 'http://127.0.0.1:8080/', '127.0.0.1', '/system/res', '2021-12-03 15:38:28', '1', 'admin', '2021-12-03 15:38:28', '记录日志');
INSERT INTO `sys_log` VALUES (1072, 3, 'Chrome 9', 'GET', 'http://127.0.0.1:8080/system/res', '127.0.0.1', '/system/res/resTree', '2021-12-03 15:38:28', '1', 'admin', '2021-12-03 15:38:28', '记录日志');
INSERT INTO `sys_log` VALUES (1073, 3, 'Chrome 9', 'GET', 'http://127.0.0.1:8080/system/res', '127.0.0.1', '/system/res/resData', '2021-12-03 15:38:28', '1', 'admin', '2021-12-03 15:38:28', '记录日志');
INSERT INTO `sys_log` VALUES (1074, 3, 'Chrome 9', 'GET', 'http://127.0.0.1:8080/system/res', '127.0.0.1', '/system/user/add', '2021-12-03 15:38:29', '1', 'admin', '2021-12-03 15:38:29', '记录日志');
INSERT INTO `sys_log` VALUES (1075, 3, 'Chrome 9', 'GET', 'http://127.0.0.1:8080/system/res', '127.0.0.1', '/system/res/resData', '2021-12-03 15:38:33', '1', 'admin', '2021-12-03 15:38:33', '记录日志');
INSERT INTO `sys_log` VALUES (1076, 3, 'Chrome 9', 'GET', 'http://127.0.0.1:8080/system/res', '127.0.0.1', '/system/res/resTree', '2021-12-03 15:38:33', '1', 'admin', '2021-12-03 15:38:33', '记录日志');
INSERT INTO `sys_log` VALUES (1077, 3, 'Chrome 9', 'GET', 'http://127.0.0.1:8080/', '127.0.0.1', '/system/res/menuTop', '2021-12-03 15:39:01', '1', 'admin', '2021-12-03 15:39:01', '记录日志');
INSERT INTO `sys_log` VALUES (1078, 3, 'Chrome 9', 'GET', 'http://127.0.0.1:8080/', '127.0.0.1', '/system/res/menuLeft', '2021-12-03 15:39:01', '1', 'admin', '2021-12-03 15:39:01', '记录日志');
INSERT INTO `sys_log` VALUES (1079, 3, 'Chrome 9', 'GET', 'http://127.0.0.1:8080/', '127.0.0.1', '/system/res', '2021-12-03 15:39:02', '1', 'admin', '2021-12-03 15:39:02', '记录日志');
INSERT INTO `sys_log` VALUES (1080, 3, 'Chrome 9', 'GET', 'http://127.0.0.1:8080/system/res', '127.0.0.1', '/system/res/resTree', '2021-12-03 15:39:02', '1', 'admin', '2021-12-03 15:39:02', '记录日志');
INSERT INTO `sys_log` VALUES (1081, 3, 'Chrome 9', 'GET', 'http://127.0.0.1:8080/system/res', '127.0.0.1', '/system/res/resData', '2021-12-03 15:39:02', '1', 'admin', '2021-12-03 15:39:02', '记录日志');
INSERT INTO `sys_log` VALUES (1082, 3, 'Chrome 9', 'GET', 'http://127.0.0.1:8080/system/res', '127.0.0.1', '/system/res/add', '2021-12-03 15:39:03', '1', 'admin', '2021-12-03 15:39:03', '记录日志');
INSERT INTO `sys_log` VALUES (1083, 3, 'Chrome 9', 'GET', 'http://127.0.0.1:8080/system/res', '127.0.0.1', '/system/res/resData', '2021-12-03 15:39:05', '1', 'admin', '2021-12-03 15:39:05', '记录日志');
INSERT INTO `sys_log` VALUES (1084, 3, 'Chrome 9', 'GET', 'http://127.0.0.1:8080/system/res', '127.0.0.1', '/system/res/resTree', '2021-12-03 15:39:05', '1', 'admin', '2021-12-03 15:39:05', '记录日志');
INSERT INTO `sys_log` VALUES (1085, 3, 'Chrome 9', 'GET', 'http://127.0.0.1:8080/', '127.0.0.1', '/system/res/menuTop', '2021-12-03 15:44:16', '1', 'admin', '2021-12-03 15:44:16', '记录日志');
INSERT INTO `sys_log` VALUES (1086, 3, 'Chrome 9', 'GET', 'http://127.0.0.1:8080/', '127.0.0.1', '/system/res/menuLeft', '2021-12-03 15:44:16', '1', 'admin', '2021-12-03 15:44:16', '记录日志');
INSERT INTO `sys_log` VALUES (1087, 3, 'Chrome 9', 'GET', 'http://127.0.0.1:8080/', '127.0.0.1', '/system/res', '2021-12-03 15:44:17', '1', 'admin', '2021-12-03 15:44:17', '记录日志');
INSERT INTO `sys_log` VALUES (1088, 3, 'Chrome 9', 'GET', 'http://127.0.0.1:8080/system/res', '127.0.0.1', '/system/res/resTree', '2021-12-03 15:44:17', '1', 'admin', '2021-12-03 15:44:17', '记录日志');
INSERT INTO `sys_log` VALUES (1089, 3, 'Chrome 9', 'GET', 'http://127.0.0.1:8080/system/res', '127.0.0.1', '/system/res/resData', '2021-12-03 15:44:17', '1', 'admin', '2021-12-03 15:44:17', '记录日志');
INSERT INTO `sys_log` VALUES (1090, 3, 'Chrome 9', 'GET', 'http://127.0.0.1:8080/system/res', '127.0.0.1', '/system/res/adc', '2021-12-03 15:44:18', '1', 'admin', '2021-12-03 15:44:18', '记录日志');
INSERT INTO `sys_log` VALUES (1091, 3, 'Chrome 9', 'GET', 'http://127.0.0.1:8080/system/res/adc?pid=0', '127.0.0.1', '/system/res/resTree', '2021-12-03 15:44:18', '1', 'admin', '2021-12-03 15:44:18', '记录日志');
INSERT INTO `sys_log` VALUES (1092, 3, 'Chrome 9', 'GET', 'http://127.0.0.1:8080/system/res/adc?pid=0', '127.0.0.1', '/system/res/resData', '2021-12-03 15:44:18', '1', 'admin', '2021-12-03 15:44:18', '记录日志');
INSERT INTO `sys_log` VALUES (1093, 3, 'Chrome 9', 'GET', 'http://127.0.0.1:8080/system/res', '127.0.0.1', '/system/res/resData', '2021-12-03 15:44:25', '1', 'admin', '2021-12-03 15:44:25', '记录日志');
INSERT INTO `sys_log` VALUES (1094, 3, 'Chrome 9', 'GET', 'http://127.0.0.1:8080/system/res', '127.0.0.1', '/system/res/resTree', '2021-12-03 15:44:25', '1', 'admin', '2021-12-03 15:44:25', '记录日志');
INSERT INTO `sys_log` VALUES (1095, 3, 'Chrome 9', 'GET', 'http://127.0.0.1:8080/system/res', '127.0.0.1', '/system/res/adc', '2021-12-03 15:44:26', '1', 'admin', '2021-12-03 15:44:26', '记录日志');
INSERT INTO `sys_log` VALUES (1096, 3, 'Chrome 9', 'GET', 'http://127.0.0.1:8080/system/res/adc?pid=0', '127.0.0.1', '/system/res/resTree', '2021-12-03 15:44:26', '1', 'admin', '2021-12-03 15:44:26', '记录日志');
INSERT INTO `sys_log` VALUES (1097, 3, 'Chrome 9', 'GET', 'http://127.0.0.1:8080/system/res/adc?pid=0', '127.0.0.1', '/system/res/resData', '2021-12-03 15:44:26', '1', 'admin', '2021-12-03 15:44:26', '记录日志');
INSERT INTO `sys_log` VALUES (1098, 3, 'Chrome 9', 'GET', 'http://127.0.0.1:8080/system/res/adc?pid=0', '127.0.0.1', '/system/res/adc', '2021-12-03 15:44:28', '1', 'admin', '2021-12-03 15:44:28', '记录日志');
INSERT INTO `sys_log` VALUES (1099, 3, 'Chrome 9', 'GET', 'http://127.0.0.1:8080/system/res/adc?pid=0', '127.0.0.1', '/system/res/resTree', '2021-12-03 15:44:28', '1', 'admin', '2021-12-03 15:44:28', '记录日志');
INSERT INTO `sys_log` VALUES (1100, 3, 'Chrome 9', 'GET', 'http://127.0.0.1:8080/system/res/adc?pid=0', '127.0.0.1', '/system/res/resData', '2021-12-03 15:44:28', '1', 'admin', '2021-12-03 15:44:28', '记录日志');
INSERT INTO `sys_log` VALUES (1101, 3, 'Chrome 9', 'GET', 'http://127.0.0.1:8080/system/res', '127.0.0.1', '/system/res/resData', '2021-12-03 15:44:30', '1', 'admin', '2021-12-03 15:44:30', '记录日志');
INSERT INTO `sys_log` VALUES (1102, 3, 'Chrome 9', 'GET', 'http://127.0.0.1:8080/system/res', '127.0.0.1', '/system/res/resTree', '2021-12-03 15:44:30', '1', 'admin', '2021-12-03 15:44:30', '记录日志');
INSERT INTO `sys_log` VALUES (1103, 3, 'Chrome 9', 'GET', 'http://127.0.0.1:8080/', '127.0.0.1', '/system/res/menuTop', '2021-12-03 15:45:45', '1', 'admin', '2021-12-03 15:45:45', '记录日志');
INSERT INTO `sys_log` VALUES (1104, 3, 'Chrome 9', 'GET', 'http://127.0.0.1:8080/', '127.0.0.1', '/system/res/menuLeft', '2021-12-03 15:45:45', '1', 'admin', '2021-12-03 15:45:45', '记录日志');
INSERT INTO `sys_log` VALUES (1105, 3, 'Chrome 9', 'GET', 'http://127.0.0.1:8080/', '127.0.0.1', '/system/res', '2021-12-03 15:45:46', '1', 'admin', '2021-12-03 15:45:46', '记录日志');
INSERT INTO `sys_log` VALUES (1106, 3, 'Chrome 9', 'GET', 'http://127.0.0.1:8080/system/res', '127.0.0.1', '/system/res/resTree', '2021-12-03 15:45:46', '1', 'admin', '2021-12-03 15:45:46', '记录日志');
INSERT INTO `sys_log` VALUES (1107, 3, 'Chrome 9', 'GET', 'http://127.0.0.1:8080/system/res', '127.0.0.1', '/system/res/resData', '2021-12-03 15:45:46', '1', 'admin', '2021-12-03 15:45:46', '记录日志');
INSERT INTO `sys_log` VALUES (1108, 3, 'Chrome 9', 'GET', 'http://127.0.0.1:8080/system/res', '127.0.0.1', '/system/res/add', '2021-12-03 15:45:47', '1', 'admin', '2021-12-03 15:45:47', '记录日志');
INSERT INTO `sys_log` VALUES (1109, 3, 'Chrome 9', 'GET', 'http://127.0.0.1:8080/system/res', '127.0.0.1', '/system/res/resData', '2021-12-03 15:45:49', '1', 'admin', '2021-12-03 15:45:49', '记录日志');
INSERT INTO `sys_log` VALUES (1110, 3, 'Chrome 9', 'GET', 'http://127.0.0.1:8080/system/res', '127.0.0.1', '/system/res/resTree', '2021-12-03 15:45:49', '1', 'admin', '2021-12-03 15:45:49', '记录日志');
INSERT INTO `sys_log` VALUES (1111, 3, 'Chrome 9', 'GET', 'http://127.0.0.1:8080/', '127.0.0.1', '/system/role', '2021-12-03 15:45:51', '1', 'admin', '2021-12-03 15:45:51', '记录日志');
INSERT INTO `sys_log` VALUES (1112, 3, 'Chrome 9', 'GET', 'http://127.0.0.1:8080/system/role', '127.0.0.1', '/system/role/tableData', '2021-12-03 15:45:51', '1', 'admin', '2021-12-03 15:45:51', '记录日志');
INSERT INTO `sys_log` VALUES (1113, 3, 'Chrome 9', 'GET', 'http://127.0.0.1:8080/system/role', '127.0.0.1', '/system/role/add', '2021-12-03 15:45:51', '1', 'admin', '2021-12-03 15:45:51', '记录日志');
INSERT INTO `sys_log` VALUES (1114, 3, 'Chrome 9', 'GET', 'http://127.0.0.1:8080/system/role', '127.0.0.1', '/system/role/tableData', '2021-12-03 15:45:53', '1', 'admin', '2021-12-03 15:45:53', '记录日志');
INSERT INTO `sys_log` VALUES (1115, 3, 'Chrome 9', 'GET', 'http://127.0.0.1:8080/', '127.0.0.1', '/system/user', '2021-12-03 15:45:54', '1', 'admin', '2021-12-03 15:45:54', '记录日志');
INSERT INTO `sys_log` VALUES (1116, 3, 'Chrome 9', 'GET', 'http://127.0.0.1:8080/system/user', '127.0.0.1', '/system/user/tableData', '2021-12-03 15:45:54', '1', 'admin', '2021-12-03 15:45:54', '记录日志');
INSERT INTO `sys_log` VALUES (1117, 3, 'Chrome 9', 'GET', 'http://127.0.0.1:8080/system/user', '127.0.0.1', '/system/res/add', '2021-12-03 15:45:54', '1', 'admin', '2021-12-03 15:45:54', '记录日志');
INSERT INTO `sys_log` VALUES (1118, 3, 'Chrome 9', 'GET', 'http://127.0.0.1:8080/system/user', '127.0.0.1', '/system/user/tableData', '2021-12-03 15:45:58', '1', 'admin', '2021-12-03 15:45:58', '记录日志');
INSERT INTO `sys_log` VALUES (1119, 3, 'Chrome 9', 'GET', 'http://127.0.0.1:8080/', '127.0.0.1', '/system/res/menuTop', '2021-12-03 15:47:51', '1', 'admin', '2021-12-03 15:47:51', '记录日志');
INSERT INTO `sys_log` VALUES (1120, 3, 'Chrome 9', 'GET', 'http://127.0.0.1:8080/', '127.0.0.1', '/system/res/menuLeft', '2021-12-03 15:47:51', '1', 'admin', '2021-12-03 15:47:51', '记录日志');
INSERT INTO `sys_log` VALUES (1121, 3, 'Chrome 9', 'GET', 'http://127.0.0.1:8080/', '127.0.0.1', '/system/res', '2021-12-03 15:47:52', '1', 'admin', '2021-12-03 15:47:52', '记录日志');
INSERT INTO `sys_log` VALUES (1122, 3, 'Chrome 9', 'GET', 'http://127.0.0.1:8080/system/res', '127.0.0.1', '/system/res/resTree', '2021-12-03 15:47:52', '1', 'admin', '2021-12-03 15:47:52', '记录日志');
INSERT INTO `sys_log` VALUES (1123, 3, 'Chrome 9', 'GET', 'http://127.0.0.1:8080/system/res', '127.0.0.1', '/system/res/resData', '2021-12-03 15:47:52', '1', 'admin', '2021-12-03 15:47:52', '记录日志');
INSERT INTO `sys_log` VALUES (1124, 3, 'Chrome 9', 'GET', 'http://127.0.0.1:8080/system/res', '127.0.0.1', '/system/res/add', '2021-12-03 15:47:54', '1', 'admin', '2021-12-03 15:47:54', '记录日志');
INSERT INTO `sys_log` VALUES (1125, 3, 'Chrome 9', 'GET', 'http://127.0.0.1:8080/system/res', '127.0.0.1', '/system/res/resData', '2021-12-03 15:47:56', '1', 'admin', '2021-12-03 15:47:56', '记录日志');
INSERT INTO `sys_log` VALUES (1126, 3, 'Chrome 9', 'GET', 'http://127.0.0.1:8080/system/res', '127.0.0.1', '/system/res/resTree', '2021-12-03 15:47:56', '1', 'admin', '2021-12-03 15:47:56', '记录日志');
INSERT INTO `sys_log` VALUES (1127, 3, 'Chrome 9', 'GET', 'http://127.0.0.1:8080/', '127.0.0.1', '/system/role', '2021-12-03 15:49:08', '1', 'admin', '2021-12-03 15:49:08', '记录日志');
INSERT INTO `sys_log` VALUES (1128, 3, 'Chrome 9', 'GET', 'http://127.0.0.1:8080/system/role', '127.0.0.1', '/system/role/tableData', '2021-12-03 15:49:08', '1', 'admin', '2021-12-03 15:49:08', '记录日志');
INSERT INTO `sys_log` VALUES (1129, 3, 'Chrome 9', 'GET', 'http://127.0.0.1:8080/system/role', '127.0.0.1', '/system/role/add', '2021-12-03 15:49:09', '1', 'admin', '2021-12-03 15:49:09', '记录日志');
INSERT INTO `sys_log` VALUES (1130, 3, 'Chrome 9', 'GET', 'http://127.0.0.1:8080/system/role', '127.0.0.1', '/system/role/tableData', '2021-12-03 15:49:11', '1', 'admin', '2021-12-03 15:49:11', '记录日志');
INSERT INTO `sys_log` VALUES (1131, 3, 'Chrome 9', 'GET', 'http://127.0.0.1:8080/', '127.0.0.1', '/system/user', '2021-12-03 15:49:12', '1', 'admin', '2021-12-03 15:49:12', '记录日志');
INSERT INTO `sys_log` VALUES (1132, 3, 'Chrome 9', 'GET', 'http://127.0.0.1:8080/system/user', '127.0.0.1', '/system/user/tableData', '2021-12-03 15:49:12', '1', 'admin', '2021-12-03 15:49:12', '记录日志');
INSERT INTO `sys_log` VALUES (1133, 3, 'Chrome 9', 'GET', 'http://127.0.0.1:8080/system/user', '127.0.0.1', '/system/user/add', '2021-12-03 15:49:13', '1', 'admin', '2021-12-03 15:49:13', '记录日志');
INSERT INTO `sys_log` VALUES (1134, 3, 'Chrome 9', 'GET', 'http://127.0.0.1:8080/system/user', '127.0.0.1', '/system/user/tableData', '2021-12-03 15:49:15', '1', 'admin', '2021-12-03 15:49:15', '记录日志');
INSERT INTO `sys_log` VALUES (1135, 3, 'Chrome 9', 'GET', 'http://127.0.0.1:8080/system/user', '127.0.0.1', '/system/user/update', '2021-12-03 15:49:16', '1', 'admin', '2021-12-03 15:49:16', '记录日志');
INSERT INTO `sys_log` VALUES (1136, 3, 'Chrome 9', 'GET', 'http://127.0.0.1:8080/system/user', '127.0.0.1', '/system/user/tableData', '2021-12-03 15:49:17', '1', 'admin', '2021-12-03 15:49:17', '记录日志');
INSERT INTO `sys_log` VALUES (1137, 3, 'Chrome 9', 'GET', 'http://127.0.0.1:8080/', '127.0.0.1', '/system/data', '2021-12-03 15:49:19', '1', 'admin', '2021-12-03 15:49:19', '记录日志');
INSERT INTO `sys_log` VALUES (1138, 3, 'Chrome 9', 'GET', 'http://127.0.0.1:8080/system/data', '127.0.0.1', '/system/data/tableData', '2021-12-03 15:49:19', '1', 'admin', '2021-12-03 15:49:19', '记录日志');
INSERT INTO `sys_log` VALUES (1139, 3, 'Chrome 9', 'GET', 'http://127.0.0.1:8080/system/data', '127.0.0.1', '/system/data/add', '2021-12-03 15:49:20', '1', 'admin', '2021-12-03 15:49:20', '记录日志');
INSERT INTO `sys_log` VALUES (1140, 3, 'Chrome 9', 'GET', 'http://127.0.0.1:8080/system/data', '127.0.0.1', '/system/data/tableData', '2021-12-03 15:51:53', '1', 'admin', '2021-12-03 15:51:53', '记录日志');
INSERT INTO `sys_log` VALUES (1141, 3, 'Chrome 9', 'GET', 'http://127.0.0.1:8080/system/res', '127.0.0.1', '/system/res/add', '2021-12-03 15:52:49', '1', 'admin', '2021-12-03 15:52:49', '记录日志');
INSERT INTO `sys_log` VALUES (1142, 3, 'Chrome 9', 'GET', 'http://127.0.0.1:8080/system/res', '127.0.0.1', '/system/res/resData', '2021-12-03 15:54:55', '1', 'admin', '2021-12-03 15:54:55', '记录日志');
INSERT INTO `sys_log` VALUES (1143, 3, 'Chrome 9', 'GET', 'http://127.0.0.1:8080/system/res', '127.0.0.1', '/system/res/resTree', '2021-12-03 15:54:55', '1', 'admin', '2021-12-03 15:54:55', '记录日志');
INSERT INTO `sys_log` VALUES (1144, 3, 'Chrome 9', 'GET', 'http://127.0.0.1:8080/system/res', '127.0.0.1', '/system/res/add', '2021-12-03 15:57:33', '1', 'admin', '2021-12-03 15:57:33', '记录日志');
INSERT INTO `sys_log` VALUES (1145, 3, 'Chrome 9', 'GET', 'http://127.0.0.1:8080/system/res', '127.0.0.1', '/system/res/resData', '2021-12-03 15:57:59', '1', 'admin', '2021-12-03 15:57:59', '记录日志');
INSERT INTO `sys_log` VALUES (1146, 3, 'Chrome 9', 'GET', 'http://127.0.0.1:8080/system/res', '127.0.0.1', '/system/res/resTree', '2021-12-03 15:57:59', '1', 'admin', '2021-12-03 15:57:59', '记录日志');
INSERT INTO `sys_log` VALUES (1147, 3, 'Chrome 9', 'GET', 'http://127.0.0.1:8080/', '127.0.0.1', '/system/res/menuTop', '2021-12-03 16:05:44', '1', 'admin', '2021-12-03 16:05:44', '记录日志');
INSERT INTO `sys_log` VALUES (1148, 3, 'Chrome 9', 'GET', 'http://127.0.0.1:8080/', '127.0.0.1', '/system/res/menuLeft', '2021-12-03 16:05:45', '1', 'admin', '2021-12-03 16:05:45', '记录日志');
INSERT INTO `sys_log` VALUES (1149, 3, 'Chrome 9', 'GET', 'http://127.0.0.1:8080/', '127.0.0.1', '/system/res', '2021-12-03 16:05:46', '1', 'admin', '2021-12-03 16:05:46', '记录日志');
INSERT INTO `sys_log` VALUES (1150, 3, 'Chrome 9', 'GET', 'http://127.0.0.1:8080/system/res', '127.0.0.1', '/system/res/resTree', '2021-12-03 16:05:46', '1', 'admin', '2021-12-03 16:05:46', '记录日志');
INSERT INTO `sys_log` VALUES (1151, 3, 'Chrome 9', 'GET', 'http://127.0.0.1:8080/system/res', '127.0.0.1', '/system/res/resData', '2021-12-03 16:05:46', '1', 'admin', '2021-12-03 16:05:46', '记录日志');
INSERT INTO `sys_log` VALUES (1152, 3, 'Chrome 9', 'GET', 'http://127.0.0.1:8080/system/res', '127.0.0.1', '/system/res/add', '2021-12-03 16:05:47', '1', 'admin', '2021-12-03 16:05:47', '记录日志');
INSERT INTO `sys_log` VALUES (1153, 3, 'Chrome 9', 'GET', 'http://127.0.0.1:8080/system/res', '127.0.0.1', '/system/res/resData', '2021-12-03 16:05:51', '1', 'admin', '2021-12-03 16:05:51', '记录日志');
INSERT INTO `sys_log` VALUES (1154, 3, 'Chrome 9', 'GET', 'http://127.0.0.1:8080/system/res', '127.0.0.1', '/system/res/resTree', '2021-12-03 16:05:51', '1', 'admin', '2021-12-03 16:05:51', '记录日志');
INSERT INTO `sys_log` VALUES (1155, 3, 'Chrome 9', 'GET', 'http://127.0.0.1:8080/', '127.0.0.1', '/system/role', '2021-12-03 16:06:29', '1', 'admin', '2021-12-03 16:06:29', '记录日志');
INSERT INTO `sys_log` VALUES (1156, 3, 'Chrome 9', 'GET', 'http://127.0.0.1:8080/system/role', '127.0.0.1', '/system/role/tableData', '2021-12-03 16:06:29', '1', 'admin', '2021-12-03 16:06:29', '记录日志');
INSERT INTO `sys_log` VALUES (1157, 3, 'Chrome 9', 'GET', 'http://127.0.0.1:8080/system/role', '127.0.0.1', '/system/role/add', '2021-12-03 16:06:31', '1', 'admin', '2021-12-03 16:06:31', '记录日志');
INSERT INTO `sys_log` VALUES (1158, 3, 'Chrome 9', 'GET', 'http://127.0.0.1:8080/system/role', '127.0.0.1', '/system/role/tableData', '2021-12-03 16:06:35', '1', 'admin', '2021-12-03 16:06:35', '记录日志');
INSERT INTO `sys_log` VALUES (1159, 3, 'Chrome 9', 'GET', 'http://127.0.0.1:8080/', '127.0.0.1', '/system/res/menuTop', '2021-12-03 16:10:01', '1', 'admin', '2021-12-03 16:10:01', '记录日志');
INSERT INTO `sys_log` VALUES (1160, 3, 'Chrome 9', 'GET', 'http://127.0.0.1:8080/', '127.0.0.1', '/system/res/menuLeft', '2021-12-03 16:10:01', '1', 'admin', '2021-12-03 16:10:01', '记录日志');
INSERT INTO `sys_log` VALUES (1161, 3, 'Chrome 9', 'GET', 'http://127.0.0.1:8080/', '127.0.0.1', '/system/role', '2021-12-03 16:10:03', '1', 'admin', '2021-12-03 16:10:03', '记录日志');
INSERT INTO `sys_log` VALUES (1162, 3, 'Chrome 9', 'GET', 'http://127.0.0.1:8080/system/role', '127.0.0.1', '/system/role/tableData', '2021-12-03 16:10:03', '1', 'admin', '2021-12-03 16:10:03', '记录日志');
INSERT INTO `sys_log` VALUES (1163, 3, 'Chrome 9', 'GET', 'http://127.0.0.1:8080/', '127.0.0.1', '/system/user', '2021-12-03 16:10:04', '1', 'admin', '2021-12-03 16:10:04', '记录日志');
INSERT INTO `sys_log` VALUES (1164, 3, 'Chrome 9', 'GET', 'http://127.0.0.1:8080/system/user', '127.0.0.1', '/system/user/tableData', '2021-12-03 16:10:04', '1', 'admin', '2021-12-03 16:10:04', '记录日志');
INSERT INTO `sys_log` VALUES (1165, 3, 'Chrome 9', 'GET', 'http://127.0.0.1:8080/', '127.0.0.1', '/system/res', '2021-12-03 16:10:05', '1', 'admin', '2021-12-03 16:10:05', '记录日志');
INSERT INTO `sys_log` VALUES (1166, 3, 'Chrome 9', 'GET', 'http://127.0.0.1:8080/system/res', '127.0.0.1', '/system/res/resTree', '2021-12-03 16:10:05', '1', 'admin', '2021-12-03 16:10:05', '记录日志');
INSERT INTO `sys_log` VALUES (1167, 3, 'Chrome 9', 'GET', 'http://127.0.0.1:8080/system/res', '127.0.0.1', '/system/res/resData', '2021-12-03 16:10:05', '1', 'admin', '2021-12-03 16:10:05', '记录日志');
INSERT INTO `sys_log` VALUES (1168, 3, 'Chrome 9', 'GET', 'http://127.0.0.1:8080/system/res', '127.0.0.1', '/system/res/add', '2021-12-03 16:10:06', '1', 'admin', '2021-12-03 16:10:06', '记录日志');
INSERT INTO `sys_log` VALUES (1169, 3, 'Chrome 9', 'POST', 'http://127.0.0.1:8080/system/res/add?pid=0', '127.0.0.1', '/system/res/postAdd', '2021-12-03 16:13:14', '1', 'admin', '2021-12-03 16:13:14', '记录日志');
INSERT INTO `sys_log` VALUES (1170, 3, 'Chrome 9', 'GET', 'http://127.0.0.1:8080/system/res', '127.0.0.1', '/system/res/resData', '2021-12-03 16:13:14', '1', 'admin', '2021-12-03 16:13:14', '记录日志');
INSERT INTO `sys_log` VALUES (1171, 3, 'Chrome 9', 'GET', 'http://127.0.0.1:8080/system/res', '127.0.0.1', '/system/res/resTree', '2021-12-03 16:13:14', '1', 'admin', '2021-12-03 16:13:14', '记录日志');
INSERT INTO `sys_log` VALUES (1172, 3, 'Chrome 9', 'GET', 'http://127.0.0.1:8080/', '127.0.0.1', '/system/res/menuTop', '2021-12-03 16:13:19', '1', 'admin', '2021-12-03 16:13:19', '记录日志');
INSERT INTO `sys_log` VALUES (1173, 3, 'Chrome 9', 'GET', 'http://127.0.0.1:8080/', '127.0.0.1', '/system/res/menuLeft', '2021-12-03 16:13:19', '1', 'admin', '2021-12-03 16:13:19', '记录日志');
INSERT INTO `sys_log` VALUES (1174, 3, 'Chrome 9', 'GET', 'http://127.0.0.1:8080/', '127.0.0.1', '/system/res', '2021-12-03 16:13:21', '1', 'admin', '2021-12-03 16:13:21', '记录日志');
INSERT INTO `sys_log` VALUES (1175, 3, 'Chrome 9', 'GET', 'http://127.0.0.1:8080/system/res', '127.0.0.1', '/system/res/resTree', '2021-12-03 16:13:21', '1', 'admin', '2021-12-03 16:13:21', '记录日志');
INSERT INTO `sys_log` VALUES (1176, 3, 'Chrome 9', 'GET', 'http://127.0.0.1:8080/system/res', '127.0.0.1', '/system/res/resData', '2021-12-03 16:13:21', '1', 'admin', '2021-12-03 16:13:21', '记录日志');
INSERT INTO `sys_log` VALUES (1177, 3, 'Chrome 9', 'GET', 'http://127.0.0.1:8080/', '127.0.0.1', '/system/res/menuTop', '2021-12-03 16:15:34', '1', 'admin', '2021-12-03 16:15:34', '记录日志');
INSERT INTO `sys_log` VALUES (1178, 3, 'Chrome 9', 'GET', 'http://127.0.0.1:8080/', '127.0.0.1', '/system/res/menuLeft', '2021-12-03 16:15:34', '1', 'admin', '2021-12-03 16:15:34', '记录日志');
INSERT INTO `sys_log` VALUES (1179, 3, 'Chrome 9', 'GET', 'http://127.0.0.1:8080/', '127.0.0.1', '/system/res', '2021-12-03 16:15:37', '1', 'admin', '2021-12-03 16:15:37', '记录日志');
INSERT INTO `sys_log` VALUES (1180, 3, 'Chrome 9', 'GET', 'http://127.0.0.1:8080/system/res', '127.0.0.1', '/system/res/resTree', '2021-12-03 16:15:37', '1', 'admin', '2021-12-03 16:15:37', '记录日志');
INSERT INTO `sys_log` VALUES (1181, 3, 'Chrome 9', 'GET', 'http://127.0.0.1:8080/system/res', '127.0.0.1', '/system/res/resData', '2021-12-03 16:15:38', '1', 'admin', '2021-12-03 16:15:38', '记录日志');
INSERT INTO `sys_log` VALUES (1182, 3, 'Chrome 9', 'GET', 'http://127.0.0.1:8080/system/res', '127.0.0.1', '/system/res/update', '2021-12-03 16:15:46', '1', 'admin', '2021-12-03 16:15:46', '记录日志');
INSERT INTO `sys_log` VALUES (1183, 3, 'Chrome 9', 'GET', 'http://127.0.0.1:8080/system/res', '127.0.0.1', '/system/res/resData', '2021-12-03 16:15:51', '1', 'admin', '2021-12-03 16:15:51', '记录日志');
INSERT INTO `sys_log` VALUES (1184, 3, 'Chrome 9', 'GET', 'http://127.0.0.1:8080/system/res', '127.0.0.1', '/system/res/resTree', '2021-12-03 16:15:51', '1', 'admin', '2021-12-03 16:15:51', '记录日志');
INSERT INTO `sys_log` VALUES (1185, 3, 'Chrome 9', 'GET', 'http://127.0.0.1:8080/system/res', '127.0.0.1', '/system/res/update', '2021-12-03 16:16:02', '1', 'admin', '2021-12-03 16:16:02', '记录日志');
INSERT INTO `sys_log` VALUES (1186, 3, 'Chrome 9', 'GET', 'http://127.0.0.1:8080/', '127.0.0.1', '/system/res/menuTop', '2021-12-03 16:21:11', '1', 'admin', '2021-12-03 16:21:11', '记录日志');
INSERT INTO `sys_log` VALUES (1187, 3, 'Chrome 9', 'GET', 'http://127.0.0.1:8080/', '127.0.0.1', '/system/res/menuLeft', '2021-12-03 16:21:12', '1', 'admin', '2021-12-03 16:21:12', '记录日志');
INSERT INTO `sys_log` VALUES (1188, 3, 'Chrome 9', 'GET', 'http://127.0.0.1:8080/', '127.0.0.1', '/system/res/menuTop', '2021-12-03 16:26:04', '1', 'admin', '2021-12-03 16:26:04', '记录日志');
INSERT INTO `sys_log` VALUES (1189, 3, 'Chrome 9', 'GET', 'http://127.0.0.1:8080/', '127.0.0.1', '/system/res/menuLeft', '2021-12-03 16:26:04', '1', 'admin', '2021-12-03 16:26:04', '记录日志');
INSERT INTO `sys_log` VALUES (1190, 3, 'Chrome 9', 'GET', 'http://127.0.0.1:8080/', '127.0.0.1', '/system/res', '2021-12-03 16:26:06', '1', 'admin', '2021-12-03 16:26:06', '记录日志');
INSERT INTO `sys_log` VALUES (1191, 3, 'Chrome 9', 'GET', 'http://127.0.0.1:8080/system/res', '127.0.0.1', '/system/res/resTree', '2021-12-03 16:26:06', '1', 'admin', '2021-12-03 16:26:06', '记录日志');
INSERT INTO `sys_log` VALUES (1192, 3, 'Chrome 9', 'GET', 'http://127.0.0.1:8080/system/res', '127.0.0.1', '/system/res/resData', '2021-12-03 16:26:06', '1', 'admin', '2021-12-03 16:26:06', '记录日志');
INSERT INTO `sys_log` VALUES (1193, 3, 'Chrome 9', 'GET', 'http://127.0.0.1:8080/system/res', '127.0.0.1', '/system/res/add', '2021-12-03 16:26:07', '1', 'admin', '2021-12-03 16:26:07', '记录日志');
INSERT INTO `sys_log` VALUES (1194, 3, 'Chrome 9', 'GET', 'http://127.0.0.1:8080/system/res', '127.0.0.1', '/system/res/resData', '2021-12-03 16:26:11', '1', 'admin', '2021-12-03 16:26:11', '记录日志');
INSERT INTO `sys_log` VALUES (1195, 3, 'Chrome 9', 'GET', 'http://127.0.0.1:8080/system/res', '127.0.0.1', '/system/res/resTree', '2021-12-03 16:26:12', '1', 'admin', '2021-12-03 16:26:12', '记录日志');
INSERT INTO `sys_log` VALUES (1196, 3, 'Chrome 9', 'GET', 'http://127.0.0.1:8080/system/res', '127.0.0.1', '/system/res/update', '2021-12-03 16:26:12', '1', 'admin', '2021-12-03 16:26:12', '记录日志');
INSERT INTO `sys_log` VALUES (1197, 3, 'Chrome 9', 'GET', 'http://127.0.0.1:8080/system/res', '127.0.0.1', '/system/res/resTree', '2021-12-03 16:26:27', '1', 'admin', '2021-12-03 16:26:27', '记录日志');
INSERT INTO `sys_log` VALUES (1198, 3, 'Chrome 9', 'GET', 'http://127.0.0.1:8080/system/res', '127.0.0.1', '/system/res/resData', '2021-12-03 16:26:27', '1', 'admin', '2021-12-03 16:26:27', '记录日志');
INSERT INTO `sys_log` VALUES (1199, 3, 'Chrome 9', 'GET', 'http://127.0.0.1:8080/system/res', '127.0.0.1', '/system/res/add', '2021-12-03 16:26:44', '1', 'admin', '2021-12-03 16:26:44', '记录日志');
INSERT INTO `sys_log` VALUES (1200, 3, 'Chrome 9', 'POST', 'http://127.0.0.1:8080/system/res/add?pid=0', '127.0.0.1', '/system/res/postAdd', '2021-12-03 16:27:09', '1', 'admin', '2021-12-03 16:27:09', '记录日志');
INSERT INTO `sys_log` VALUES (1201, 3, 'Chrome 9', 'GET', 'http://127.0.0.1:8080/system/res', '127.0.0.1', '/system/res/resData', '2021-12-03 16:27:09', '1', 'admin', '2021-12-03 16:27:09', '记录日志');
INSERT INTO `sys_log` VALUES (1202, 3, 'Chrome 9', 'GET', 'http://127.0.0.1:8080/system/res', '127.0.0.1', '/system/res/resTree', '2021-12-03 16:27:09', '1', 'admin', '2021-12-03 16:27:09', '记录日志');
INSERT INTO `sys_log` VALUES (1203, 3, 'Chrome 9', 'GET', 'http://127.0.0.1:8080/', '127.0.0.1', '/system/res/menuTop', '2021-12-03 16:27:16', '1', 'admin', '2021-12-03 16:27:16', '记录日志');
INSERT INTO `sys_log` VALUES (1204, 3, 'Chrome 9', 'GET', 'http://127.0.0.1:8080/', '127.0.0.1', '/system/res/menuLeft', '2021-12-03 16:27:16', '1', 'admin', '2021-12-03 16:27:16', '记录日志');
INSERT INTO `sys_log` VALUES (1205, 3, 'Chrome 9', 'GET', 'http://127.0.0.1:8080/', '127.0.0.1', '/system/res', '2021-12-03 16:27:19', '1', 'admin', '2021-12-03 16:27:19', '记录日志');
INSERT INTO `sys_log` VALUES (1206, 3, 'Chrome 9', 'GET', 'http://127.0.0.1:8080/system/res', '127.0.0.1', '/system/res/resTree', '2021-12-03 16:27:19', '1', 'admin', '2021-12-03 16:27:19', '记录日志');
INSERT INTO `sys_log` VALUES (1207, 3, 'Chrome 9', 'GET', 'http://127.0.0.1:8080/system/res', '127.0.0.1', '/system/res/resData', '2021-12-03 16:27:19', '1', 'admin', '2021-12-03 16:27:19', '记录日志');
INSERT INTO `sys_log` VALUES (1208, 3, 'Chrome 9', 'GET', 'http://127.0.0.1:8080/system/res', '127.0.0.1', '/system/res/resData', '2021-12-03 16:27:36', '1', 'admin', '2021-12-03 16:27:36', '记录日志');
INSERT INTO `sys_log` VALUES (1209, 3, 'Chrome 9', 'GET', 'http://127.0.0.1:8080/', '127.0.0.1', '/system/res/menuTop', '2021-12-03 16:31:31', '1', 'admin', '2021-12-03 16:31:31', '记录日志');
INSERT INTO `sys_log` VALUES (1210, 3, 'Chrome 9', 'GET', 'http://127.0.0.1:8080/', '127.0.0.1', '/system/res/menuLeft', '2021-12-03 16:31:31', '1', 'admin', '2021-12-03 16:31:31', '记录日志');
INSERT INTO `sys_log` VALUES (1211, 3, 'Chrome 9', 'GET', 'http://127.0.0.1:8080/', '127.0.0.1', '/system/res', '2021-12-03 16:31:32', '1', 'admin', '2021-12-03 16:31:32', '记录日志');
INSERT INTO `sys_log` VALUES (1212, 3, 'Chrome 9', 'GET', 'http://127.0.0.1:8080/system/res', '127.0.0.1', '/system/res/resTree', '2021-12-03 16:31:32', '1', 'admin', '2021-12-03 16:31:32', '记录日志');
INSERT INTO `sys_log` VALUES (1213, 3, 'Chrome 9', 'GET', 'http://127.0.0.1:8080/system/res', '127.0.0.1', '/system/res/resData', '2021-12-03 16:31:32', '1', 'admin', '2021-12-03 16:31:32', '记录日志');
INSERT INTO `sys_log` VALUES (1214, 3, 'Chrome 9', 'GET', 'http://127.0.0.1:8080/system/res', '127.0.0.1', '/system/res/update', '2021-12-03 16:31:42', '1', 'admin', '2021-12-03 16:31:42', '记录日志');
INSERT INTO `sys_log` VALUES (1215, 3, 'Chrome 9', 'GET', 'http://127.0.0.1:8080/system/res', '127.0.0.1', '/system/res/resData', '2021-12-03 16:32:19', '1', 'admin', '2021-12-03 16:32:19', '记录日志');
INSERT INTO `sys_log` VALUES (1216, 3, 'Chrome 9', 'GET', 'http://127.0.0.1:8080/system/res', '127.0.0.1', '/system/res/resTree', '2021-12-03 16:32:19', '1', 'admin', '2021-12-03 16:32:19', '记录日志');
INSERT INTO `sys_log` VALUES (1217, 3, 'Chrome 9', 'GET', 'http://127.0.0.1:8080/system/res', '127.0.0.1', '/system/res/update', '2021-12-03 16:33:30', '1', 'admin', '2021-12-03 16:33:30', '记录日志');
INSERT INTO `sys_log` VALUES (1218, 3, 'Chrome 9', 'POST', 'http://127.0.0.1:8080/system/res/update?id=100', '127.0.0.1', '/system/res/postUpdate', '2021-12-03 16:33:34', '1', 'admin', '2021-12-03 16:33:34', '记录日志');
INSERT INTO `sys_log` VALUES (1219, 3, 'Chrome 9', 'GET', 'http://127.0.0.1:8080/system/res', '127.0.0.1', '/system/res/resData', '2021-12-03 16:33:34', '1', 'admin', '2021-12-03 16:33:34', '记录日志');
INSERT INTO `sys_log` VALUES (1220, 3, 'Chrome 9', 'GET', 'http://127.0.0.1:8080/system/res', '127.0.0.1', '/system/res/resTree', '2021-12-03 16:33:34', '1', 'admin', '2021-12-03 16:33:34', '记录日志');
INSERT INTO `sys_log` VALUES (1221, 3, 'Chrome 9', 'GET', 'http://127.0.0.1:8080/system/res', '127.0.0.1', '/system/res/resData', '2021-12-03 16:33:58', '1', 'admin', '2021-12-03 16:33:58', '记录日志');
INSERT INTO `sys_log` VALUES (1222, 3, 'Chrome 9', 'GET', 'http://127.0.0.1:8080/system/res', '127.0.0.1', '/system/res/resData', '2021-12-03 16:34:01', '1', 'admin', '2021-12-03 16:34:01', '记录日志');
INSERT INTO `sys_log` VALUES (1223, 3, 'Chrome 9', 'GET', 'http://127.0.0.1:8080/system/res', '127.0.0.1', '/system/res/resData', '2021-12-03 16:34:02', '1', 'admin', '2021-12-03 16:34:02', '记录日志');
INSERT INTO `sys_log` VALUES (1224, 3, 'Chrome 9', 'GET', 'http://127.0.0.1:8080/', '127.0.0.1', '/system/res/menuTop', '2021-12-03 16:34:31', '1', 'admin', '2021-12-03 16:34:31', '记录日志');
INSERT INTO `sys_log` VALUES (1225, 3, 'Chrome 9', 'GET', 'http://127.0.0.1:8080/', '127.0.0.1', '/system/res/menuLeft', '2021-12-03 16:34:31', '1', 'admin', '2021-12-03 16:34:31', '记录日志');
INSERT INTO `sys_log` VALUES (1226, 3, 'Chrome 9', 'GET', 'http://127.0.0.1:8080/', '127.0.0.1', '/system/res', '2021-12-03 16:34:32', '1', 'admin', '2021-12-03 16:34:32', '记录日志');
INSERT INTO `sys_log` VALUES (1227, 3, 'Chrome 9', 'GET', 'http://127.0.0.1:8080/system/res', '127.0.0.1', '/system/res/resTree', '2021-12-03 16:34:32', '1', 'admin', '2021-12-03 16:34:32', '记录日志');
INSERT INTO `sys_log` VALUES (1228, 3, 'Chrome 9', 'GET', 'http://127.0.0.1:8080/system/res', '127.0.0.1', '/system/res/resData', '2021-12-03 16:34:32', '1', 'admin', '2021-12-03 16:34:32', '记录日志');
INSERT INTO `sys_log` VALUES (1229, 3, 'Chrome 9', 'GET', 'http://127.0.0.1:8080/', '127.0.0.1', '/system/role', '2021-12-03 16:58:41', '1', 'admin', '2021-12-03 16:58:41', '记录日志');
INSERT INTO `sys_log` VALUES (1230, 3, 'Chrome 9', 'GET', 'http://127.0.0.1:8080/system/role', '127.0.0.1', '/system/role/tableData', '2021-12-03 16:58:41', '1', 'admin', '2021-12-03 16:58:41', '记录日志');
INSERT INTO `sys_log` VALUES (1231, 3, 'Chrome 9', 'GET', 'http://127.0.0.1:8080/', '127.0.0.1', '/system/user', '2021-12-03 16:58:42', '1', 'admin', '2021-12-03 16:58:42', '记录日志');
INSERT INTO `sys_log` VALUES (1232, 3, 'Chrome 9', 'GET', 'http://127.0.0.1:8080/system/user', '127.0.0.1', '/system/user/tableData', '2021-12-03 16:58:42', '1', 'admin', '2021-12-03 16:58:42', '记录日志');
INSERT INTO `sys_log` VALUES (1233, 3, 'Chrome 9', 'GET', 'http://127.0.0.1:8080/system/role', '127.0.0.1', '/system/role/auth', '2021-12-03 16:58:49', '1', 'admin', '2021-12-03 16:58:49', '记录日志');
INSERT INTO `sys_log` VALUES (1234, 3, 'Chrome 9', 'GET', 'http://127.0.0.1:8080/system/role/auth?id=1', '127.0.0.1', '/system/res/resAuthTree', '2021-12-03 16:58:49', '1', 'admin', '2021-12-03 16:58:49', '记录日志');
INSERT INTO `sys_log` VALUES (1235, 3, 'Chrome 9', 'POST', 'http://127.0.0.1:8080/system/role/auth?id=1', '127.0.0.1', '/system/role/postAuth', '2021-12-03 16:58:52', '1', 'admin', '2021-12-03 16:58:52', '记录日志');
INSERT INTO `sys_log` VALUES (1236, 3, 'Chrome 9', 'GET', 'http://127.0.0.1:8080/system/role', '127.0.0.1', '/system/role/tableData', '2021-12-03 16:58:52', '1', 'admin', '2021-12-03 16:58:52', '记录日志');
INSERT INTO `sys_log` VALUES (1237, 3, 'Chrome 9', 'GET', 'http://127.0.0.1:8080/', '127.0.0.1', '/system/res/menuTop', '2021-12-03 16:58:58', '1', 'admin', '2021-12-03 16:58:58', '记录日志');
INSERT INTO `sys_log` VALUES (1238, 3, 'Chrome 9', 'GET', 'http://127.0.0.1:8080/', '127.0.0.1', '/system/res/menuLeft', '2021-12-03 16:58:58', '1', 'admin', '2021-12-03 16:58:58', '记录日志');
INSERT INTO `sys_log` VALUES (1239, 3, 'Chrome 9', 'GET', 'http://127.0.0.1:8080/', '127.0.0.1', '/system/res/menuLeft', '2021-12-03 16:59:04', '1', 'admin', '2021-12-03 16:59:04', '记录日志');
INSERT INTO `sys_log` VALUES (1240, 3, 'Chrome 9', 'GET', 'http://127.0.0.1:8080/', '127.0.0.1', '/system/res/menuLeft', '2021-12-03 17:01:09', '1', 'admin', '2021-12-03 17:01:09', '记录日志');
INSERT INTO `sys_log` VALUES (1241, 3, 'Chrome 9', 'GET', 'http://127.0.0.1:8080/', '127.0.0.1', '/system/res/menuLeft', '2021-12-03 17:01:12', '1', 'admin', '2021-12-03 17:01:12', '记录日志');
INSERT INTO `sys_log` VALUES (1242, 3, 'Chrome 9', 'GET', 'http://127.0.0.1:8080/', '127.0.0.1', '/system/res/menuLeft', '2021-12-03 17:01:12', '1', 'admin', '2021-12-03 17:01:12', '记录日志');
INSERT INTO `sys_log` VALUES (1243, 3, 'Chrome 9', 'GET', 'http://127.0.0.1:8080/', '127.0.0.1', '/system/res/menuLeft', '2021-12-03 17:01:13', '1', 'admin', '2021-12-03 17:01:13', '记录日志');
INSERT INTO `sys_log` VALUES (1244, 3, 'Chrome 9', 'GET', 'http://127.0.0.1:8080/', '127.0.0.1', '/system/res/menuLeft', '2021-12-03 17:01:14', '1', 'admin', '2021-12-03 17:01:14', '记录日志');
INSERT INTO `sys_log` VALUES (1245, 3, 'Chrome 9', 'GET', 'http://127.0.0.1:8080/', '127.0.0.1', '/system/res/menuLeft', '2021-12-03 17:01:18', '1', 'admin', '2021-12-03 17:01:18', '记录日志');
INSERT INTO `sys_log` VALUES (1246, 3, 'Chrome 9', 'GET', 'http://127.0.0.1:8080/', '127.0.0.1', '/system/res', '2021-12-03 17:01:21', '1', 'admin', '2021-12-03 17:01:21', '记录日志');
INSERT INTO `sys_log` VALUES (1247, 3, 'Chrome 9', 'GET', 'http://127.0.0.1:8080/system/res', '127.0.0.1', '/system/res/resTree', '2021-12-03 17:01:21', '1', 'admin', '2021-12-03 17:01:21', '记录日志');
INSERT INTO `sys_log` VALUES (1248, 3, 'Chrome 9', 'GET', 'http://127.0.0.1:8080/system/res', '127.0.0.1', '/system/res/resData', '2021-12-03 17:01:21', '1', 'admin', '2021-12-03 17:01:21', '记录日志');
INSERT INTO `sys_log` VALUES (1249, 3, 'Chrome 9', 'GET', 'http://127.0.0.1:8080/', '127.0.0.1', '/system/user', '2021-12-03 17:01:23', '1', 'admin', '2021-12-03 17:01:23', '记录日志');
INSERT INTO `sys_log` VALUES (1250, 3, 'Chrome 9', 'GET', 'http://127.0.0.1:8080/system/user', '127.0.0.1', '/system/user/tableData', '2021-12-03 17:01:23', '1', 'admin', '2021-12-03 17:01:23', '记录日志');
INSERT INTO `sys_log` VALUES (1251, 3, 'Chrome 9', 'GET', 'http://127.0.0.1:8080/system/user', '127.0.0.1', '/system/user/update', '2021-12-03 17:01:26', '1', 'admin', '2021-12-03 17:01:26', '记录日志');
INSERT INTO `sys_log` VALUES (1252, 3, 'Chrome 9', 'GET', 'http://127.0.0.1:8080/system/user', '127.0.0.1', '/system/user/tableData', '2021-12-03 17:01:28', '1', 'admin', '2021-12-03 17:01:28', '记录日志');
INSERT INTO `sys_log` VALUES (1253, 3, 'Chrome 9', 'GET', 'http://127.0.0.1:8080/', '127.0.0.1', '/system/role', '2021-12-03 17:01:29', '1', 'admin', '2021-12-03 17:01:29', '记录日志');
INSERT INTO `sys_log` VALUES (1254, 3, 'Chrome 9', 'GET', 'http://127.0.0.1:8080/system/role', '127.0.0.1', '/system/role/tableData', '2021-12-03 17:01:29', '1', 'admin', '2021-12-03 17:01:29', '记录日志');
INSERT INTO `sys_log` VALUES (1255, 3, 'Chrome 9', 'GET', 'http://127.0.0.1:8080/system/role', '127.0.0.1', '/system/role/update', '2021-12-03 17:01:31', '1', 'admin', '2021-12-03 17:01:31', '记录日志');
INSERT INTO `sys_log` VALUES (1256, 3, 'Chrome 9', 'GET', 'http://127.0.0.1:8080/system/role', '127.0.0.1', '/system/role/tableData', '2021-12-03 17:01:37', '1', 'admin', '2021-12-03 17:01:37', '记录日志');
INSERT INTO `sys_log` VALUES (1257, 3, 'Chrome 9', 'GET', 'http://127.0.0.1:8080/', '127.0.0.1', '/system/res/menuLeft', '2021-12-03 17:01:40', '1', 'admin', '2021-12-03 17:01:40', '记录日志');
INSERT INTO `sys_log` VALUES (1258, 3, 'Chrome 9', 'GET', 'http://127.0.0.1:8080/', '127.0.0.1', '/system/res/menuLeft', '2021-12-03 17:01:42', '1', 'admin', '2021-12-03 17:01:42', '记录日志');
INSERT INTO `sys_log` VALUES (1259, 3, 'Chrome 9', 'POST', 'http://127.0.0.1:8080/system/res', '127.0.0.1', '/system/res/delete', '2021-12-03 17:07:37', '1', 'admin', '2021-12-03 17:07:37', '记录日志');
INSERT INTO `sys_log` VALUES (1260, 3, 'Chrome 9', 'GET', 'http://127.0.0.1:8080/system/res', '127.0.0.1', '/system/res/resData', '2021-12-03 17:07:37', '1', 'admin', '2021-12-03 17:07:37', '记录日志');
INSERT INTO `sys_log` VALUES (1261, 3, 'Chrome 9', 'GET', 'http://127.0.0.1:8080/system/res', '127.0.0.1', '/system/res/resTree', '2021-12-03 17:07:37', '1', 'admin', '2021-12-03 17:07:37', '记录日志');
INSERT INTO `sys_log` VALUES (1262, 3, 'Chrome 9', 'GET', 'http://127.0.0.1:8080/system/res', '127.0.0.1', '/system/res/resData', '2021-12-03 17:07:38', '1', 'admin', '2021-12-03 17:07:38', '记录日志');
INSERT INTO `sys_log` VALUES (1263, 3, 'Chrome 9', 'POST', 'http://127.0.0.1:8080/system/res', '127.0.0.1', '/system/res/delete', '2021-12-03 17:07:42', '1', 'admin', '2021-12-03 17:07:42', '记录日志');
INSERT INTO `sys_log` VALUES (1264, 3, 'Chrome 9', 'GET', 'http://127.0.0.1:8080/system/res', '127.0.0.1', '/system/res/resData', '2021-12-03 17:07:44', '1', 'admin', '2021-12-03 17:07:44', '记录日志');
INSERT INTO `sys_log` VALUES (1265, 3, 'Chrome 9', 'GET', 'http://127.0.0.1:8080/system/res', '127.0.0.1', '/system/res/add', '2021-12-03 17:07:56', '1', 'admin', '2021-12-03 17:07:56', '记录日志');
INSERT INTO `sys_log` VALUES (1266, 3, 'Chrome 9', 'POST', 'http://127.0.0.1:8080/system/res/add?pid=1', '127.0.0.1', '/system/res/postAdd', '2021-12-03 17:08:07', '1', 'admin', '2021-12-03 17:08:07', '记录日志');
INSERT INTO `sys_log` VALUES (1267, 3, 'Chrome 9', 'GET', 'http://127.0.0.1:8080/system/res', '127.0.0.1', '/system/res/resData', '2021-12-03 17:08:07', '1', 'admin', '2021-12-03 17:08:07', '记录日志');
INSERT INTO `sys_log` VALUES (1268, 3, 'Chrome 9', 'GET', 'http://127.0.0.1:8080/system/res', '127.0.0.1', '/system/res/resTree', '2021-12-03 17:08:07', '1', 'admin', '2021-12-03 17:08:07', '记录日志');
INSERT INTO `sys_log` VALUES (1269, 3, 'Chrome 9', 'GET', 'http://127.0.0.1:8080/system/role', '127.0.0.1', '/system/role/auth', '2021-12-03 17:08:14', '1', 'admin', '2021-12-03 17:08:14', '记录日志');
INSERT INTO `sys_log` VALUES (1270, 3, 'Chrome 9', 'GET', 'http://127.0.0.1:8080/system/role/auth?id=1', '127.0.0.1', '/system/res/resAuthTree', '2021-12-03 17:08:14', '1', 'admin', '2021-12-03 17:08:14', '记录日志');
INSERT INTO `sys_log` VALUES (1271, 3, 'Chrome 9', 'POST', 'http://127.0.0.1:8080/system/role/auth?id=1', '127.0.0.1', '/system/role/postAuth', '2021-12-03 17:08:20', '1', 'admin', '2021-12-03 17:08:20', '记录日志');
INSERT INTO `sys_log` VALUES (1272, 3, 'Chrome 9', 'GET', 'http://127.0.0.1:8080/system/role', '127.0.0.1', '/system/role/tableData', '2021-12-03 17:08:20', '1', 'admin', '2021-12-03 17:08:20', '记录日志');
INSERT INTO `sys_log` VALUES (1273, 3, 'Chrome 9', 'GET', 'http://127.0.0.1:8080/', '127.0.0.1', '/system/res/menuTop', '2021-12-03 17:08:23', '1', 'admin', '2021-12-03 17:08:23', '记录日志');
INSERT INTO `sys_log` VALUES (1274, 3, 'Chrome 9', 'GET', 'http://127.0.0.1:8080/', '127.0.0.1', '/system/res/menuLeft', '2021-12-03 17:08:23', '1', 'admin', '2021-12-03 17:08:23', '记录日志');
INSERT INTO `sys_log` VALUES (1275, 3, 'Chrome 9', 'GET', 'http://127.0.0.1:8080/1', '127.0.0.1', '/system/res/menuTop', '2021-12-03 17:08:25', '1', 'admin', '2021-12-03 17:08:25', '记录日志');
INSERT INTO `sys_log` VALUES (1276, 3, 'Chrome 9', 'GET', 'http://127.0.0.1:8080/1', '127.0.0.1', '/system/res/menuLeft', '2021-12-03 17:08:25', '1', 'admin', '2021-12-03 17:08:25', '记录日志');
INSERT INTO `sys_log` VALUES (1277, 3, 'Chrome 9', 'GET', 'http://127.0.0.1:8080/', '127.0.0.1', '/system/res', '2021-12-03 17:08:34', '1', 'admin', '2021-12-03 17:08:34', '记录日志');
INSERT INTO `sys_log` VALUES (1278, 3, 'Chrome 9', 'GET', 'http://127.0.0.1:8080/system/res', '127.0.0.1', '/system/res/resTree', '2021-12-03 17:08:34', '1', 'admin', '2021-12-03 17:08:34', '记录日志');
INSERT INTO `sys_log` VALUES (1279, 3, 'Chrome 9', 'GET', 'http://127.0.0.1:8080/system/res', '127.0.0.1', '/system/res/resData', '2021-12-03 17:08:34', '1', 'admin', '2021-12-03 17:08:34', '记录日志');
INSERT INTO `sys_log` VALUES (1280, 3, 'Chrome 9', 'GET', 'http://127.0.0.1:8080/system/res', '127.0.0.1', '/system/res/resData', '2021-12-03 17:08:37', '1', 'admin', '2021-12-03 17:08:37', '记录日志');
INSERT INTO `sys_log` VALUES (1281, 3, 'Chrome 9', 'GET', 'http://127.0.0.1:8080/', '127.0.0.1', '/system/res/menuTop', '2021-12-03 17:09:10', '1', 'admin', '2021-12-03 17:09:10', '记录日志');
INSERT INTO `sys_log` VALUES (1282, 3, 'Chrome 9', 'GET', 'http://127.0.0.1:8080/', '127.0.0.1', '/system/res/menuLeft', '2021-12-03 17:09:10', '1', 'admin', '2021-12-03 17:09:10', '记录日志');
INSERT INTO `sys_log` VALUES (1283, 3, 'Chrome 9', 'GET', 'http://127.0.0.1:8080/', '127.0.0.1', '/system/res', '2021-12-03 17:09:11', '1', 'admin', '2021-12-03 17:09:11', '记录日志');
INSERT INTO `sys_log` VALUES (1284, 3, 'Chrome 9', 'GET', 'http://127.0.0.1:8080/system/res', '127.0.0.1', '/system/res/resTree', '2021-12-03 17:09:11', '1', 'admin', '2021-12-03 17:09:11', '记录日志');
INSERT INTO `sys_log` VALUES (1285, 3, 'Chrome 9', 'GET', 'http://127.0.0.1:8080/system/res', '127.0.0.1', '/system/res/resData', '2021-12-03 17:09:11', '1', 'admin', '2021-12-03 17:09:11', '记录日志');
INSERT INTO `sys_log` VALUES (1286, 3, 'Chrome 9', 'GET', 'http://127.0.0.1:8080/1', '127.0.0.1', '/system/res/menuTop', '2021-12-03 17:09:13', '1', 'admin', '2021-12-03 17:09:13', '记录日志');
INSERT INTO `sys_log` VALUES (1287, 3, 'Chrome 9', 'GET', 'http://127.0.0.1:8080/1', '127.0.0.1', '/system/res/menuLeft', '2021-12-03 17:09:13', '1', 'admin', '2021-12-03 17:09:13', '记录日志');
INSERT INTO `sys_log` VALUES (1288, 3, 'Chrome 9', 'GET', 'http://127.0.0.1:8080/system/res', '127.0.0.1', '/system/res/resData', '2021-12-03 17:17:21', '1', 'admin', '2021-12-03 17:17:21', '记录日志');
INSERT INTO `sys_log` VALUES (1289, 3, 'Chrome 9', 'GET', 'http://127.0.0.1:8080/system/res', '127.0.0.1', '/system/res/update', '2021-12-03 17:17:25', '1', 'admin', '2021-12-03 17:17:25', '记录日志');
INSERT INTO `sys_log` VALUES (1290, 3, 'Chrome 9', 'GET', 'http://127.0.0.1:8080/system/res', '127.0.0.1', '/system/res/resData', '2021-12-03 17:17:30', '1', 'admin', '2021-12-03 17:17:30', '记录日志');
INSERT INTO `sys_log` VALUES (1291, 3, 'Chrome 9', 'GET', 'http://127.0.0.1:8080/system/res', '127.0.0.1', '/system/res/resTree', '2021-12-03 17:17:30', '1', 'admin', '2021-12-03 17:17:30', '记录日志');
INSERT INTO `sys_log` VALUES (1292, 3, 'Chrome 9', 'GET', 'http://127.0.0.1:8080/', '127.0.0.1', '/system/res/menuTop', '2021-12-03 17:17:55', '1', 'admin', '2021-12-03 17:17:55', '记录日志');
INSERT INTO `sys_log` VALUES (1293, 3, 'Chrome 9', 'GET', 'http://127.0.0.1:8080/', '127.0.0.1', '/system/res/menuLeft', '2021-12-03 17:17:55', '1', 'admin', '2021-12-03 17:17:55', '记录日志');
INSERT INTO `sys_log` VALUES (1294, 3, 'Chrome 9', 'GET', 'http://127.0.0.1:8080/1', '127.0.0.1', '/system/res/menuTop', '2021-12-03 17:17:56', '1', 'admin', '2021-12-03 17:17:56', '记录日志');
INSERT INTO `sys_log` VALUES (1295, 3, 'Chrome 9', 'GET', 'http://127.0.0.1:8080/1', '127.0.0.1', '/system/res/menuLeft', '2021-12-03 17:17:56', '1', 'admin', '2021-12-03 17:17:56', '记录日志');
INSERT INTO `sys_log` VALUES (1296, 3, 'Chrome 9', 'GET', 'http://127.0.0.1:8080/1', '127.0.0.1', '/system/res/menuTop', '2021-12-03 17:19:25', '1', 'admin', '2021-12-03 17:19:25', '记录日志');
INSERT INTO `sys_log` VALUES (1297, 3, 'Chrome 9', 'GET', 'http://127.0.0.1:8080/1', '127.0.0.1', '/system/res/menuLeft', '2021-12-03 17:19:25', '1', 'admin', '2021-12-03 17:19:25', '记录日志');
INSERT INTO `sys_log` VALUES (1298, 3, 'Chrome 9', 'GET', 'http://127.0.0.1:8080/', '127.0.0.1', '/system/res', '2021-12-03 17:19:35', '1', 'admin', '2021-12-03 17:19:35', '记录日志');
INSERT INTO `sys_log` VALUES (1299, 3, 'Chrome 9', 'GET', 'http://127.0.0.1:8080/system/res', '127.0.0.1', '/system/res/resTree', '2021-12-03 17:19:35', '1', 'admin', '2021-12-03 17:19:35', '记录日志');
INSERT INTO `sys_log` VALUES (1300, 3, 'Chrome 9', 'GET', 'http://127.0.0.1:8080/system/res', '127.0.0.1', '/system/res/resData', '2021-12-03 17:19:35', '1', 'admin', '2021-12-03 17:19:35', '记录日志');
INSERT INTO `sys_log` VALUES (1301, 3, 'Chrome 9', 'GET', 'http://127.0.0.1:8080/system/res', '127.0.0.1', '/system/res/resData', '2021-12-03 17:19:39', '1', 'admin', '2021-12-03 17:19:39', '记录日志');
INSERT INTO `sys_log` VALUES (1302, 3, 'Chrome 9', 'GET', 'http://127.0.0.1:8080/system/res', '127.0.0.1', '/system/res/add', '2021-12-03 17:19:44', '1', 'admin', '2021-12-03 17:19:44', '记录日志');
INSERT INTO `sys_log` VALUES (1303, 3, 'Chrome 9', 'POST', 'http://127.0.0.1:8080/system/res/add?pid=101', '127.0.0.1', '/system/res/postAdd', '2021-12-03 17:20:05', '1', 'admin', '2021-12-03 17:20:05', '记录日志');
INSERT INTO `sys_log` VALUES (1304, 3, 'Chrome 9', 'GET', 'http://127.0.0.1:8080/system/res', '127.0.0.1', '/system/res/resData', '2021-12-03 17:20:05', '1', 'admin', '2021-12-03 17:20:05', '记录日志');
INSERT INTO `sys_log` VALUES (1305, 3, 'Chrome 9', 'GET', 'http://127.0.0.1:8080/system/res', '127.0.0.1', '/system/res/resTree', '2021-12-03 17:20:05', '1', 'admin', '2021-12-03 17:20:05', '记录日志');
INSERT INTO `sys_log` VALUES (1306, 3, 'Chrome 9', 'GET', 'http://127.0.0.1:8080/', '127.0.0.1', '/system/res/menuTop', '2021-12-03 17:20:08', '1', 'admin', '2021-12-03 17:20:08', '记录日志');
INSERT INTO `sys_log` VALUES (1307, 3, 'Chrome 9', 'GET', 'http://127.0.0.1:8080/', '127.0.0.1', '/system/res/menuLeft', '2021-12-03 17:20:08', '1', 'admin', '2021-12-03 17:20:08', '记录日志');
INSERT INTO `sys_log` VALUES (1308, 3, 'Chrome 9', 'GET', 'http://127.0.0.1:8080/', '127.0.0.1', '/system/res', '2021-12-03 17:20:10', '1', 'admin', '2021-12-03 17:20:10', '记录日志');
INSERT INTO `sys_log` VALUES (1309, 3, 'Chrome 9', 'GET', 'http://127.0.0.1:8080/system/res', '127.0.0.1', '/system/res/resTree', '2021-12-03 17:20:10', '1', 'admin', '2021-12-03 17:20:10', '记录日志');
INSERT INTO `sys_log` VALUES (1310, 3, 'Chrome 9', 'GET', 'http://127.0.0.1:8080/system/res', '127.0.0.1', '/system/res/resData', '2021-12-03 17:20:11', '1', 'admin', '2021-12-03 17:20:11', '记录日志');
INSERT INTO `sys_log` VALUES (1311, 3, 'Chrome 9', 'GET', 'http://127.0.0.1:8080/', '127.0.0.1', '/system/role', '2021-12-03 17:20:11', '1', 'admin', '2021-12-03 17:20:11', '记录日志');
INSERT INTO `sys_log` VALUES (1312, 3, 'Chrome 9', 'GET', 'http://127.0.0.1:8080/system/role', '127.0.0.1', '/system/role/tableData', '2021-12-03 17:20:11', '1', 'admin', '2021-12-03 17:20:11', '记录日志');
INSERT INTO `sys_log` VALUES (1313, 3, 'Chrome 9', 'GET', 'http://127.0.0.1:8080/system/role', '127.0.0.1', '/system/role/auth', '2021-12-03 17:20:12', '1', 'admin', '2021-12-03 17:20:12', '记录日志');
INSERT INTO `sys_log` VALUES (1314, 3, 'Chrome 9', 'GET', 'http://127.0.0.1:8080/system/role/auth?id=1', '127.0.0.1', '/system/res/resAuthTree', '2021-12-03 17:20:12', '1', 'admin', '2021-12-03 17:20:12', '记录日志');
INSERT INTO `sys_log` VALUES (1315, 3, 'Chrome 9', 'POST', 'http://127.0.0.1:8080/system/role/auth?id=1', '127.0.0.1', '/system/role/postAuth', '2021-12-03 17:20:15', '1', 'admin', '2021-12-03 17:20:15', '记录日志');
INSERT INTO `sys_log` VALUES (1316, 3, 'Chrome 9', 'GET', 'http://127.0.0.1:8080/system/role', '127.0.0.1', '/system/role/tableData', '2021-12-03 17:20:16', '1', 'admin', '2021-12-03 17:20:16', '记录日志');
INSERT INTO `sys_log` VALUES (1317, 3, 'Chrome 9', 'GET', 'http://127.0.0.1:8080/', '127.0.0.1', '/system/res/menuTop', '2021-12-03 17:20:18', '1', 'admin', '2021-12-03 17:20:18', '记录日志');
INSERT INTO `sys_log` VALUES (1318, 3, 'Chrome 9', 'GET', 'http://127.0.0.1:8080/', '127.0.0.1', '/system/res/menuLeft', '2021-12-03 17:20:18', '1', 'admin', '2021-12-03 17:20:18', '记录日志');
INSERT INTO `sys_log` VALUES (1319, 3, 'Chrome 9', 'GET', 'http://127.0.0.1:8080/aaa', '127.0.0.1', '/system/res/menuTop', '2021-12-03 17:20:21', '1', 'admin', '2021-12-03 17:20:21', '记录日志');
INSERT INTO `sys_log` VALUES (1320, 3, 'Chrome 9', 'GET', 'http://127.0.0.1:8080/aaa', '127.0.0.1', '/system/res/menuLeft', '2021-12-03 17:20:21', '1', 'admin', '2021-12-03 17:20:21', '记录日志');
INSERT INTO `sys_log` VALUES (1321, 3, 'Chrome 9', 'GET', 'http://127.0.0.1:8080/', '127.0.0.1', '/system/res', '2021-12-03 17:21:16', '1', 'admin', '2021-12-03 17:21:16', '记录日志');
INSERT INTO `sys_log` VALUES (1322, 3, 'Chrome 9', 'GET', 'http://127.0.0.1:8080/system/res', '127.0.0.1', '/system/res/resTree', '2021-12-03 17:21:16', '1', 'admin', '2021-12-03 17:21:16', '记录日志');
INSERT INTO `sys_log` VALUES (1323, 3, 'Chrome 9', 'GET', 'http://127.0.0.1:8080/system/res', '127.0.0.1', '/system/res/resData', '2021-12-03 17:21:16', '1', 'admin', '2021-12-03 17:21:16', '记录日志');
INSERT INTO `sys_log` VALUES (1324, 3, 'Chrome 9', 'GET', 'http://127.0.0.1:8080/system/res', '127.0.0.1', '/system/res/resData', '2021-12-03 17:21:20', '1', 'admin', '2021-12-03 17:21:20', '记录日志');
INSERT INTO `sys_log` VALUES (1325, 3, 'Chrome 9', 'GET', 'http://127.0.0.1:8080/system/res', '127.0.0.1', '/system/res/update', '2021-12-03 17:21:29', '1', 'admin', '2021-12-03 17:21:29', '记录日志');
INSERT INTO `sys_log` VALUES (1326, 3, 'Chrome 9', 'GET', 'http://127.0.0.1:8080/system/res', '127.0.0.1', '/system/res/resData', '2021-12-03 17:21:35', '1', 'admin', '2021-12-03 17:21:35', '记录日志');
INSERT INTO `sys_log` VALUES (1327, 3, 'Chrome 9', 'GET', 'http://127.0.0.1:8080/system/res', '127.0.0.1', '/system/res/resTree', '2021-12-03 17:21:35', '1', 'admin', '2021-12-03 17:21:35', '记录日志');
INSERT INTO `sys_log` VALUES (1328, 3, 'Chrome 9', 'GET', 'http://127.0.0.1:8080/system/res', '127.0.0.1', '/system/res/resData', '2021-12-03 17:21:44', '1', 'admin', '2021-12-03 17:21:44', '记录日志');
INSERT INTO `sys_log` VALUES (1329, 3, 'Chrome 9', 'GET', 'http://127.0.0.1:8080/', '127.0.0.1', '/system/res/menuLeft', '2021-12-03 17:21:51', '1', 'admin', '2021-12-03 17:21:51', '记录日志');
INSERT INTO `sys_log` VALUES (1330, 3, 'Chrome 9', 'GET', 'http://127.0.0.1:8080/system/res', '127.0.0.1', '/system/res/resData', '2021-12-03 17:22:00', '1', 'admin', '2021-12-03 17:22:00', '记录日志');
INSERT INTO `sys_log` VALUES (1331, 3, 'Chrome 9', 'GET', 'http://127.0.0.1:8080/', '127.0.0.1', '/system/res/menuLeft', '2021-12-03 17:22:05', '1', 'admin', '2021-12-03 17:22:05', '记录日志');
INSERT INTO `sys_log` VALUES (1332, 3, 'Chrome 9', 'GET', 'http://127.0.0.1:8080/', '127.0.0.1', '/system/res/menuLeft', '2021-12-03 17:22:11', '1', 'admin', '2021-12-03 17:22:11', '记录日志');
INSERT INTO `sys_log` VALUES (1333, 3, 'Chrome 9', 'GET', 'http://127.0.0.1:8080/system/res', '127.0.0.1', '/system/res/update', '2021-12-03 17:22:18', '1', 'admin', '2021-12-03 17:22:18', '记录日志');
INSERT INTO `sys_log` VALUES (1334, 3, 'Chrome 9', 'POST', 'http://127.0.0.1:8080/system/res/update?id=101', '127.0.0.1', '/system/res/postUpdate', '2021-12-03 17:22:25', '1', 'admin', '2021-12-03 17:22:25', '记录日志');
INSERT INTO `sys_log` VALUES (1335, 3, 'Chrome 9', 'GET', 'http://127.0.0.1:8080/system/res', '127.0.0.1', '/system/res/resData', '2021-12-03 17:22:25', '1', 'admin', '2021-12-03 17:22:25', '记录日志');
INSERT INTO `sys_log` VALUES (1336, 3, 'Chrome 9', 'GET', 'http://127.0.0.1:8080/system/res', '127.0.0.1', '/system/res/resTree', '2021-12-03 17:22:25', '1', 'admin', '2021-12-03 17:22:25', '记录日志');
INSERT INTO `sys_log` VALUES (1337, 3, 'Chrome 9', 'GET', 'http://127.0.0.1:8080/system/res', '127.0.0.1', '/system/res/add', '2021-12-03 17:22:55', '1', 'admin', '2021-12-03 17:22:55', '记录日志');
INSERT INTO `sys_log` VALUES (1338, 3, 'Chrome 9', 'GET', 'http://127.0.0.1:8080/system/res', '127.0.0.1', '/system/res/resData', '2021-12-03 17:25:29', '1', 'admin', '2021-12-03 17:25:29', '记录日志');
INSERT INTO `sys_log` VALUES (1339, 3, 'Chrome 9', 'GET', 'http://127.0.0.1:8080/system/res', '127.0.0.1', '/system/res/resTree', '2021-12-03 17:25:29', '1', 'admin', '2021-12-03 17:25:29', '记录日志');
INSERT INTO `sys_log` VALUES (1340, 3, 'Chrome 9', 'GET', 'http://127.0.0.1:8080/', '127.0.0.1', '/system/res/menuTop', '2021-12-03 17:25:30', '1', 'admin', '2021-12-03 17:25:30', '记录日志');
INSERT INTO `sys_log` VALUES (1341, 3, 'Chrome 9', 'GET', 'http://127.0.0.1:8080/', '127.0.0.1', '/system/res/menuLeft', '2021-12-03 17:25:30', '1', 'admin', '2021-12-03 17:25:30', '记录日志');
INSERT INTO `sys_log` VALUES (1342, 3, 'Chrome 9', 'GET', 'http://127.0.0.1:8080/aaa', '127.0.0.1', '/system/res/menuTop', '2021-12-03 17:25:38', '1', 'admin', '2021-12-03 17:25:38', '记录日志');
INSERT INTO `sys_log` VALUES (1343, 3, 'Chrome 9', 'GET', 'http://127.0.0.1:8080/aaa', '127.0.0.1', '/system/res/menuLeft', '2021-12-03 17:25:38', '1', 'admin', '2021-12-03 17:25:38', '记录日志');
INSERT INTO `sys_log` VALUES (1344, 3, 'Chrome 9', 'GET', 'http://127.0.0.1:8080/', '127.0.0.1', '/system/res', '2021-12-03 17:25:43', '1', 'admin', '2021-12-03 17:25:43', '记录日志');
INSERT INTO `sys_log` VALUES (1345, 3, 'Chrome 9', 'GET', 'http://127.0.0.1:8080/system/res', '127.0.0.1', '/system/res/resTree', '2021-12-03 17:25:43', '1', 'admin', '2021-12-03 17:25:43', '记录日志');
INSERT INTO `sys_log` VALUES (1346, 3, 'Chrome 9', 'GET', 'http://127.0.0.1:8080/system/res', '127.0.0.1', '/system/res/resData', '2021-12-03 17:25:43', '1', 'admin', '2021-12-03 17:25:43', '记录日志');
INSERT INTO `sys_log` VALUES (1347, 3, 'Chrome 9', 'GET', 'http://127.0.0.1:8080/system/res', '127.0.0.1', '/system/res/resData', '2021-12-03 17:25:53', '1', 'admin', '2021-12-03 17:25:53', '记录日志');
INSERT INTO `sys_log` VALUES (1348, 3, 'Chrome 9', 'GET', 'http://127.0.0.1:8080/system/res', '127.0.0.1', '/system/res/update', '2021-12-03 17:25:57', '1', 'admin', '2021-12-03 17:25:57', '记录日志');
INSERT INTO `sys_log` VALUES (1349, 3, 'Chrome 9', 'GET', 'http://127.0.0.1:8080/system/res', '127.0.0.1', '/system/res/resData', '2021-12-03 17:26:11', '1', 'admin', '2021-12-03 17:26:11', '记录日志');
INSERT INTO `sys_log` VALUES (1350, 3, 'Chrome 9', 'GET', 'http://127.0.0.1:8080/system/res', '127.0.0.1', '/system/res/resTree', '2021-12-03 17:26:11', '1', 'admin', '2021-12-03 17:26:11', '记录日志');
INSERT INTO `sys_log` VALUES (1351, 3, 'Chrome 9', 'GET', 'http://127.0.0.1:8080/aaa', '127.0.0.1', '/system/res/menuTop', '2021-12-03 17:26:29', '1', 'admin', '2021-12-03 17:26:29', '记录日志');
INSERT INTO `sys_log` VALUES (1352, 3, 'Chrome 9', 'GET', 'http://127.0.0.1:8080/aaa', '127.0.0.1', '/system/res/menuLeft', '2021-12-03 17:26:29', '1', 'admin', '2021-12-03 17:26:29', '记录日志');
INSERT INTO `sys_log` VALUES (1353, 3, 'Chrome 9', 'GET', 'http://127.0.0.1:8080/system/res', '127.0.0.1', '/system/res/resData', '2021-12-03 17:26:32', '1', 'admin', '2021-12-03 17:26:32', '记录日志');
INSERT INTO `sys_log` VALUES (1354, 3, 'Chrome 9', 'GET', 'http://127.0.0.1:8080/system/res', '127.0.0.1', '/system/res/add', '2021-12-03 17:26:35', '1', 'admin', '2021-12-03 17:26:35', '记录日志');
INSERT INTO `sys_log` VALUES (1355, 3, 'Chrome 9', 'POST', 'http://127.0.0.1:8080/system/res/add?pid=101', '127.0.0.1', '/system/res/postAdd', '2021-12-03 17:26:47', '1', 'admin', '2021-12-03 17:26:47', '记录日志');
INSERT INTO `sys_log` VALUES (1356, 3, 'Chrome 9', 'GET', 'http://127.0.0.1:8080/system/res', '127.0.0.1', '/system/res/resData', '2021-12-03 17:26:47', '1', 'admin', '2021-12-03 17:26:47', '记录日志');
INSERT INTO `sys_log` VALUES (1357, 3, 'Chrome 9', 'GET', 'http://127.0.0.1:8080/system/res', '127.0.0.1', '/system/res/resTree', '2021-12-03 17:26:47', '1', 'admin', '2021-12-03 17:26:47', '记录日志');
INSERT INTO `sys_log` VALUES (1358, 3, 'Chrome 9', 'GET', 'http://127.0.0.1:8080/', '127.0.0.1', '/system/res/menuTop', '2021-12-03 17:26:49', '1', 'admin', '2021-12-03 17:26:49', '记录日志');
INSERT INTO `sys_log` VALUES (1359, 3, 'Chrome 9', 'GET', 'http://127.0.0.1:8080/', '127.0.0.1', '/system/res/menuLeft', '2021-12-03 17:26:49', '1', 'admin', '2021-12-03 17:26:49', '记录日志');
INSERT INTO `sys_log` VALUES (1360, 3, 'Chrome 9', 'GET', 'http://127.0.0.1:8080/', '127.0.0.1', '/system/res', '2021-12-03 17:26:51', '1', 'admin', '2021-12-03 17:26:51', '记录日志');
INSERT INTO `sys_log` VALUES (1361, 3, 'Chrome 9', 'GET', 'http://127.0.0.1:8080/system/res', '127.0.0.1', '/system/res/resTree', '2021-12-03 17:26:51', '1', 'admin', '2021-12-03 17:26:51', '记录日志');
INSERT INTO `sys_log` VALUES (1362, 3, 'Chrome 9', 'GET', 'http://127.0.0.1:8080/system/res', '127.0.0.1', '/system/res/resData', '2021-12-03 17:26:52', '1', 'admin', '2021-12-03 17:26:52', '记录日志');
INSERT INTO `sys_log` VALUES (1363, 3, 'Chrome 9', 'GET', 'http://127.0.0.1:8080/', '127.0.0.1', '/system/role', '2021-12-03 17:26:53', '1', 'admin', '2021-12-03 17:26:53', '记录日志');
INSERT INTO `sys_log` VALUES (1364, 3, 'Chrome 9', 'GET', 'http://127.0.0.1:8080/system/role', '127.0.0.1', '/system/role/tableData', '2021-12-03 17:26:53', '1', 'admin', '2021-12-03 17:26:53', '记录日志');
INSERT INTO `sys_log` VALUES (1365, 3, 'Chrome 9', 'GET', 'http://127.0.0.1:8080/system/role', '127.0.0.1', '/system/role/auth', '2021-12-03 17:26:54', '1', 'admin', '2021-12-03 17:26:54', '记录日志');
INSERT INTO `sys_log` VALUES (1366, 3, 'Chrome 9', 'GET', 'http://127.0.0.1:8080/system/role/auth?id=1', '127.0.0.1', '/system/res/resAuthTree', '2021-12-03 17:26:54', '1', 'admin', '2021-12-03 17:26:54', '记录日志');
INSERT INTO `sys_log` VALUES (1367, 3, 'Chrome 9', 'POST', 'http://127.0.0.1:8080/system/role/auth?id=1', '127.0.0.1', '/system/role/postAuth', '2021-12-03 17:26:58', '1', 'admin', '2021-12-03 17:26:58', '记录日志');
INSERT INTO `sys_log` VALUES (1368, 3, 'Chrome 9', 'GET', 'http://127.0.0.1:8080/system/role', '127.0.0.1', '/system/role/tableData', '2021-12-03 17:26:58', '1', 'admin', '2021-12-03 17:26:58', '记录日志');
INSERT INTO `sys_log` VALUES (1369, 3, 'Chrome 9', 'GET', 'http://127.0.0.1:8080/', '127.0.0.1', '/system/res/menuTop', '2021-12-03 17:27:00', '1', 'admin', '2021-12-03 17:27:00', '记录日志');
INSERT INTO `sys_log` VALUES (1370, 3, 'Chrome 9', 'GET', 'http://127.0.0.1:8080/', '127.0.0.1', '/system/res/menuLeft', '2021-12-03 17:27:00', '1', 'admin', '2021-12-03 17:27:00', '记录日志');
INSERT INTO `sys_log` VALUES (1371, 3, 'Chrome 9', 'GET', 'http://127.0.0.1:8080/', '127.0.0.1', '/system/res', '2021-12-03 17:27:19', '1', 'admin', '2021-12-03 17:27:19', '记录日志');
INSERT INTO `sys_log` VALUES (1372, 3, 'Chrome 9', 'GET', 'http://127.0.0.1:8080/system/res', '127.0.0.1', '/system/res/resTree', '2021-12-03 17:27:19', '1', 'admin', '2021-12-03 17:27:19', '记录日志');
INSERT INTO `sys_log` VALUES (1373, 3, 'Chrome 9', 'GET', 'http://127.0.0.1:8080/system/res', '127.0.0.1', '/system/res/resData', '2021-12-03 17:27:19', '1', 'admin', '2021-12-03 17:27:19', '记录日志');
INSERT INTO `sys_log` VALUES (1374, 3, 'Chrome 9', 'GET', 'http://127.0.0.1:8080/', '127.0.0.1', '/system/res/menuTop', '2021-12-03 20:30:49', '1', 'admin', '2021-12-03 20:30:49', '记录日志');
INSERT INTO `sys_log` VALUES (1375, 3, 'Chrome 9', 'GET', 'http://127.0.0.1:8080/', '127.0.0.1', '/system/res/menuLeft', '2021-12-03 20:30:49', '1', 'admin', '2021-12-03 20:30:49', '记录日志');
INSERT INTO `sys_log` VALUES (1376, 3, 'Chrome 9', 'GET', 'http://127.0.0.1:8080/', '127.0.0.1', '/system/res', '2021-12-03 20:30:52', '1', 'admin', '2021-12-03 20:30:52', '记录日志');
INSERT INTO `sys_log` VALUES (1377, 3, 'Chrome 9', 'GET', 'http://127.0.0.1:8080/system/res', '127.0.0.1', '/system/res/resTree', '2021-12-03 20:30:52', '1', 'admin', '2021-12-03 20:30:52', '记录日志');
INSERT INTO `sys_log` VALUES (1378, 3, 'Chrome 9', 'GET', 'http://127.0.0.1:8080/system/res', '127.0.0.1', '/system/res/resData', '2021-12-03 20:30:52', '1', 'admin', '2021-12-03 20:30:52', '记录日志');
INSERT INTO `sys_log` VALUES (1379, 3, 'Chrome 9', 'GET', 'http://127.0.0.1:8080/system/res', '127.0.0.1', '/system/res/add', '2021-12-03 20:30:53', '1', 'admin', '2021-12-03 20:30:53', '记录日志');
INSERT INTO `sys_log` VALUES (1380, 3, 'Chrome 9', 'GET', 'http://127.0.0.1:8080/system/res', '127.0.0.1', '/system/res/resTree', '2021-12-03 20:31:02', '1', 'admin', '2021-12-03 20:31:02', '记录日志');
INSERT INTO `sys_log` VALUES (1381, 3, 'Chrome 9', 'GET', 'http://127.0.0.1:8080/system/res', '127.0.0.1', '/system/res/resData', '2021-12-03 20:31:02', '1', 'admin', '2021-12-03 20:31:02', '记录日志');
INSERT INTO `sys_log` VALUES (1382, 3, 'Chrome 9', 'GET', 'http://127.0.0.1:8080/', '127.0.0.1', '/system/res/menuTop', '2021-12-03 20:31:42', '1', 'admin', '2021-12-03 20:31:42', '记录日志');
INSERT INTO `sys_log` VALUES (1383, 3, 'Chrome 9', 'GET', 'http://127.0.0.1:8080/', '127.0.0.1', '/system/res/menuLeft', '2021-12-03 20:31:42', '1', 'admin', '2021-12-03 20:31:42', '记录日志');
INSERT INTO `sys_log` VALUES (1384, 3, 'Chrome 9', 'GET', 'http://127.0.0.1:8080/', '127.0.0.1', '/system/res', '2021-12-03 20:31:43', '1', 'admin', '2021-12-03 20:31:43', '记录日志');
INSERT INTO `sys_log` VALUES (1385, 3, 'Chrome 9', 'GET', 'http://127.0.0.1:8080/system/res', '127.0.0.1', '/system/res/resTree', '2021-12-03 20:31:43', '1', 'admin', '2021-12-03 20:31:43', '记录日志');
INSERT INTO `sys_log` VALUES (1386, 3, 'Chrome 9', 'GET', 'http://127.0.0.1:8080/system/res', '127.0.0.1', '/system/res/resData', '2021-12-03 20:31:43', '1', 'admin', '2021-12-03 20:31:43', '记录日志');
INSERT INTO `sys_log` VALUES (1387, 3, 'Chrome 9', 'GET', 'http://127.0.0.1:8080/system/res', '127.0.0.1', '/system/res/add', '2021-12-03 20:31:44', '1', 'admin', '2021-12-03 20:31:44', '记录日志');
INSERT INTO `sys_log` VALUES (1388, 3, 'Chrome 9', 'GET', 'http://127.0.0.1:8080/system/res', '127.0.0.1', '/system/res/resData', '2021-12-03 20:31:49', '1', 'admin', '2021-12-03 20:31:49', '记录日志');
INSERT INTO `sys_log` VALUES (1389, 3, 'Chrome 9', 'GET', 'http://127.0.0.1:8080/system/res', '127.0.0.1', '/system/res/resTree', '2021-12-03 20:31:49', '1', 'admin', '2021-12-03 20:31:49', '记录日志');
INSERT INTO `sys_log` VALUES (1390, 3, 'Chrome 9', 'GET', 'http://127.0.0.1:8080/', '127.0.0.1', '/system/res/menuTop', '2021-12-03 21:11:07', '1', 'admin', '2021-12-03 21:11:07', '记录日志');
INSERT INTO `sys_log` VALUES (1391, 3, 'Chrome 9', 'GET', 'http://127.0.0.1:8080/', '127.0.0.1', '/system/res/menuLeft', '2021-12-03 21:11:07', '1', 'admin', '2021-12-03 21:11:07', '记录日志');
INSERT INTO `sys_log` VALUES (1392, 3, 'Chrome 9', 'GET', 'http://127.0.0.1:8080/', '127.0.0.1', '/system/res', '2021-12-03 21:11:08', '1', 'admin', '2021-12-03 21:11:08', '记录日志');
INSERT INTO `sys_log` VALUES (1393, 3, 'Chrome 9', 'GET', 'http://127.0.0.1:8080/system/res', '127.0.0.1', '/system/res/resTree', '2021-12-03 21:11:08', '1', 'admin', '2021-12-03 21:11:08', '记录日志');
INSERT INTO `sys_log` VALUES (1394, 3, 'Chrome 9', 'GET', 'http://127.0.0.1:8080/system/res', '127.0.0.1', '/system/res/resData', '2021-12-03 21:11:08', '1', 'admin', '2021-12-03 21:11:08', '记录日志');
INSERT INTO `sys_log` VALUES (1395, 3, 'Chrome 9', 'GET', 'http://127.0.0.1:8080/system/res', '127.0.0.1', '/system/res/resData', '2021-12-03 21:11:13', '1', 'admin', '2021-12-03 21:11:13', '记录日志');
INSERT INTO `sys_log` VALUES (1396, 3, 'Chrome 9', 'GET', 'http://127.0.0.1:8080/system/res', '127.0.0.1', '/system/res/resData', '2021-12-03 21:11:14', '1', 'admin', '2021-12-03 21:11:14', '记录日志');
INSERT INTO `sys_log` VALUES (1397, 3, 'Chrome 9', 'GET', 'http://127.0.0.1:8080/system/res', '127.0.0.1', '/system/res/resData', '2021-12-03 21:11:14', '1', 'admin', '2021-12-03 21:11:14', '记录日志');
INSERT INTO `sys_log` VALUES (1398, 3, 'Chrome 9', 'GET', 'http://127.0.0.1:8080/system/res', '127.0.0.1', '/system/res/update', '2021-12-03 21:11:16', '1', 'admin', '2021-12-03 21:11:16', '记录日志');
INSERT INTO `sys_log` VALUES (1399, 3, 'Chrome 9', 'GET', 'http://127.0.0.1:8080/system/res', '127.0.0.1', '/system/res/resData', '2021-12-03 21:11:22', '1', 'admin', '2021-12-03 21:11:22', '记录日志');
INSERT INTO `sys_log` VALUES (1400, 3, 'Chrome 9', 'GET', 'http://127.0.0.1:8080/system/res', '127.0.0.1', '/system/res/resTree', '2021-12-03 21:11:22', '1', 'admin', '2021-12-03 21:11:22', '记录日志');
INSERT INTO `sys_log` VALUES (1401, 3, 'Chrome 9', 'GET', 'http://127.0.0.1:8080/', '127.0.0.1', '/system/res/menuTop', '2021-12-03 21:12:00', '1', 'admin', '2021-12-03 21:12:00', '记录日志');
INSERT INTO `sys_log` VALUES (1402, 3, 'Chrome 9', 'GET', 'http://127.0.0.1:8080/', '127.0.0.1', '/system/res/menuLeft', '2021-12-03 21:12:00', '1', 'admin', '2021-12-03 21:12:00', '记录日志');
INSERT INTO `sys_log` VALUES (1403, 3, 'Chrome 9', 'GET', 'http://127.0.0.1:8080/', '127.0.0.1', '/system/user/profile', '2021-12-03 21:15:02', '1', 'admin', '2021-12-03 21:15:02', '记录日志');
INSERT INTO `sys_log` VALUES (1404, 3, 'Chrome 9', 'GET', 'http://127.0.0.1:8080/', '127.0.0.1', '/system/res/menuLeft', '2021-12-03 21:16:00', '1', 'admin', '2021-12-03 21:16:00', '记录日志');
INSERT INTO `sys_log` VALUES (1405, 3, 'Chrome 9', 'GET', 'http://127.0.0.1:8080/', '127.0.0.1', '/system/res/menuLeft', '2021-12-03 21:16:01', '1', 'admin', '2021-12-03 21:16:01', '记录日志');
INSERT INTO `sys_log` VALUES (1406, 3, 'Chrome 9', 'GET', 'http://127.0.0.1:8080/', '127.0.0.1', '/system/res', '2021-12-03 21:53:23', '1', 'admin', '2021-12-03 21:53:23', '记录日志');
INSERT INTO `sys_log` VALUES (1407, 3, 'Chrome 9', 'GET', 'http://127.0.0.1:8080/system/res', '127.0.0.1', '/system/res/resTree', '2021-12-03 21:53:23', '1', 'admin', '2021-12-03 21:53:23', '记录日志');
INSERT INTO `sys_log` VALUES (1408, 3, 'Chrome 9', 'GET', 'http://127.0.0.1:8080/system/res', '127.0.0.1', '/system/res/resData', '2021-12-03 21:53:23', '1', 'admin', '2021-12-03 21:53:23', '记录日志');
INSERT INTO `sys_log` VALUES (1409, 3, 'Chrome 9', 'GET', 'http://127.0.0.1:8080/', '127.0.0.1', '/system/role', '2021-12-03 21:53:24', '1', 'admin', '2021-12-03 21:53:24', '记录日志');
INSERT INTO `sys_log` VALUES (1410, 3, 'Chrome 9', 'GET', 'http://127.0.0.1:8080/system/role', '127.0.0.1', '/system/role/tableData', '2021-12-03 21:53:24', '1', 'admin', '2021-12-03 21:53:24', '记录日志');
INSERT INTO `sys_log` VALUES (1411, 3, 'Chrome 9', 'GET', 'http://127.0.0.1:8080/', '127.0.0.1', '/system/user', '2021-12-03 21:53:26', '1', 'admin', '2021-12-03 21:53:26', '记录日志');
INSERT INTO `sys_log` VALUES (1412, 3, 'Chrome 9', 'GET', 'http://127.0.0.1:8080/system/user', '127.0.0.1', '/system/user/tableData', '2021-12-03 21:53:26', '1', 'admin', '2021-12-03 21:53:26', '记录日志');
INSERT INTO `sys_log` VALUES (1413, 3, 'Chrome 9', 'GET', 'http://127.0.0.1:8080/', '127.0.0.1', '/system/data', '2021-12-03 21:53:27', '1', 'admin', '2021-12-03 21:53:27', '记录日志');
INSERT INTO `sys_log` VALUES (1414, 3, 'Chrome 9', 'GET', 'http://127.0.0.1:8080/system/data', '127.0.0.1', '/system/data/tableData', '2021-12-03 21:53:27', '1', 'admin', '2021-12-03 21:53:27', '记录日志');
INSERT INTO `sys_log` VALUES (1415, 3, 'Chrome 9', 'GET', 'http://127.0.0.1:8080/', '127.0.0.1', '/system/res/menuTop', '2021-12-04 12:45:39', '1', 'admin', '2021-12-04 12:45:39', '记录日志');
INSERT INTO `sys_log` VALUES (1416, 3, 'Chrome 9', 'GET', 'http://127.0.0.1:8080/', '127.0.0.1', '/system/res/menuLeft', '2021-12-04 12:45:39', '1', 'admin', '2021-12-04 12:45:39', '记录日志');
INSERT INTO `sys_log` VALUES (1417, 3, 'Chrome 9', 'GET', 'http://127.0.0.1:8080/', '127.0.0.1', '/system/res', '2021-12-04 12:45:42', '1', 'admin', '2021-12-04 12:45:42', '记录日志');
INSERT INTO `sys_log` VALUES (1418, 3, 'Chrome 9', 'GET', 'http://127.0.0.1:8080/system/res', '127.0.0.1', '/system/res/resTree', '2021-12-04 12:45:42', '1', 'admin', '2021-12-04 12:45:42', '记录日志');
INSERT INTO `sys_log` VALUES (1419, 3, 'Chrome 9', 'GET', 'http://127.0.0.1:8080/system/res', '127.0.0.1', '/system/res/resData', '2021-12-04 12:45:42', '1', 'admin', '2021-12-04 12:45:42', '记录日志');
INSERT INTO `sys_log` VALUES (1420, 3, 'Chrome 9', 'GET', 'http://127.0.0.1:8080/', '127.0.0.1', '/system/check', '2021-12-04 12:45:44', '1', 'admin', '2021-12-04 12:45:44', '记录日志');
INSERT INTO `sys_log` VALUES (1421, 3, 'Chrome 9', 'GET', 'http://127.0.0.1:8080/%E5%95%8A%E5%95%8A%E5%95%8A', '127.0.0.1', '/system/res/menuTop', '2021-12-04 12:49:41', '1', 'admin', '2021-12-04 12:49:41', '记录日志');
INSERT INTO `sys_log` VALUES (1422, 3, 'Chrome 9', 'GET', 'http://127.0.0.1:8080/%E5%95%8A%E5%95%8A%E5%95%8A', '127.0.0.1', '/system/res/menuLeft', '2021-12-04 12:49:41', '1', 'admin', '2021-12-04 12:49:41', '记录日志');
INSERT INTO `sys_log` VALUES (1423, 3, 'Chrome 9', 'GET', 'http://127.0.0.1:8080/', '127.0.0.1', '/system/res/menuTop', '2021-12-04 12:57:14', '1', 'admin', '2021-12-04 12:57:14', '记录日志');
INSERT INTO `sys_log` VALUES (1424, 3, 'Chrome 9', 'GET', 'http://127.0.0.1:8080/', '127.0.0.1', '/system/res/menuLeft', '2021-12-04 12:57:14', '1', 'admin', '2021-12-04 12:57:14', '记录日志');
INSERT INTO `sys_log` VALUES (1425, 3, 'Chrome 9', 'GET', 'http://127.0.0.1:8080/', '127.0.0.1', '/system/res', '2021-12-04 12:57:16', '1', 'admin', '2021-12-04 12:57:16', '记录日志');
INSERT INTO `sys_log` VALUES (1426, 3, 'Chrome 9', 'GET', 'http://127.0.0.1:8080/system/res', '127.0.0.1', '/system/res/resTree', '2021-12-04 12:57:17', '1', 'admin', '2021-12-04 12:57:17', '记录日志');
INSERT INTO `sys_log` VALUES (1427, 3, 'Chrome 9', 'GET', 'http://127.0.0.1:8080/system/res', '127.0.0.1', '/system/res/resData', '2021-12-04 12:57:17', '1', 'admin', '2021-12-04 12:57:17', '记录日志');
INSERT INTO `sys_log` VALUES (1428, 3, 'Chrome 9', 'GET', 'http://127.0.0.1:8080/', '127.0.0.1', '/system/check', '2021-12-04 12:57:18', '1', 'admin', '2021-12-04 12:57:18', '记录日志');
INSERT INTO `sys_log` VALUES (1429, 3, 'Chrome 9', 'GET', 'http://127.0.0.1:8080/', '127.0.0.1', '/system/res/menuTop', '2021-12-04 12:59:23', '1', 'admin', '2021-12-04 12:59:23', '记录日志');
INSERT INTO `sys_log` VALUES (1430, 3, 'Chrome 9', 'GET', 'http://127.0.0.1:8080/', '127.0.0.1', '/system/res/menuLeft', '2021-12-04 12:59:23', '1', 'admin', '2021-12-04 12:59:23', '记录日志');
INSERT INTO `sys_log` VALUES (1431, 3, 'Chrome 9', 'GET', 'http://127.0.0.1:8080/', '127.0.0.1', '/system/res', '2021-12-04 12:59:24', '1', 'admin', '2021-12-04 12:59:24', '记录日志');
INSERT INTO `sys_log` VALUES (1432, 3, 'Chrome 9', 'GET', 'http://127.0.0.1:8080/system/res', '127.0.0.1', '/system/res/resTree', '2021-12-04 12:59:25', '1', 'admin', '2021-12-04 12:59:25', '记录日志');
INSERT INTO `sys_log` VALUES (1433, 3, 'Chrome 9', 'GET', 'http://127.0.0.1:8080/system/res', '127.0.0.1', '/system/res/resData', '2021-12-04 12:59:25', '1', 'admin', '2021-12-04 12:59:25', '记录日志');
INSERT INTO `sys_log` VALUES (1434, 3, 'Chrome 9', 'GET', 'http://127.0.0.1:8080/', '127.0.0.1', '/system/role', '2021-12-04 12:59:26', '1', 'admin', '2021-12-04 12:59:26', '记录日志');
INSERT INTO `sys_log` VALUES (1435, 3, 'Chrome 9', 'GET', 'http://127.0.0.1:8080/system/role', '127.0.0.1', '/system/role/tableData', '2021-12-04 12:59:26', '1', 'admin', '2021-12-04 12:59:26', '记录日志');
INSERT INTO `sys_log` VALUES (1436, 3, 'Chrome 9', 'GET', 'http://127.0.0.1:8080/', '127.0.0.1', '/system/user', '2021-12-04 12:59:28', '1', 'admin', '2021-12-04 12:59:28', '记录日志');
INSERT INTO `sys_log` VALUES (1437, 3, 'Chrome 9', 'GET', 'http://127.0.0.1:8080/system/user', '127.0.0.1', '/system/user/tableData', '2021-12-04 12:59:28', '1', 'admin', '2021-12-04 12:59:28', '记录日志');
INSERT INTO `sys_log` VALUES (1438, 3, 'Chrome 9', 'GET', 'http://127.0.0.1:8080/', '127.0.0.1', '/system/page', '2021-12-04 12:59:29', '1', 'admin', '2021-12-04 12:59:29', '记录日志');
INSERT INTO `sys_log` VALUES (1439, 3, 'Chrome 9', 'GET', 'http://127.0.0.1:8080/', '127.0.0.1', '/system/data', '2021-12-04 12:59:30', '1', 'admin', '2021-12-04 12:59:30', '记录日志');
INSERT INTO `sys_log` VALUES (1440, 3, 'Chrome 9', 'GET', 'http://127.0.0.1:8080/system/data', '127.0.0.1', '/system/data/tableData', '2021-12-04 12:59:30', '1', 'admin', '2021-12-04 12:59:30', '记录日志');
INSERT INTO `sys_log` VALUES (1441, 3, 'Chrome 9', 'GET', 'http://127.0.0.1:8080/', '127.0.0.1', '/system/log', '2021-12-04 12:59:35', '1', 'admin', '2021-12-04 12:59:35', '记录日志');
INSERT INTO `sys_log` VALUES (1442, 3, 'Chrome 9', 'GET', 'http://127.0.0.1:8080/system/log', '127.0.0.1', '/system/log/tableData', '2021-12-04 12:59:35', '1', 'admin', '2021-12-04 12:59:35', '记录日志');
INSERT INTO `sys_log` VALUES (1443, 3, 'Chrome 9', 'GET', 'http://127.0.0.1:8080/', '127.0.0.1', '/system/user/profile', '2021-12-04 12:59:36', '1', 'admin', '2021-12-04 12:59:36', '记录日志');
INSERT INTO `sys_log` VALUES (1444, 3, 'Chrome 9', 'GET', 'http://127.0.0.1:8080/', '127.0.0.1', '/system/user/changepwd', '2021-12-04 12:59:36', '1', 'admin', '2021-12-04 12:59:36', '记录日志');
INSERT INTO `sys_log` VALUES (1445, 3, 'Chrome 9', 'GET', 'http://127.0.0.1:8080/', '127.0.0.1', '/system/check', '2021-12-04 12:59:39', '1', 'admin', '2021-12-04 12:59:39', '记录日志');
INSERT INTO `sys_log` VALUES (1446, 3, 'Chrome 9', 'GET', 'http://127.0.0.1:8080/system/role', '127.0.0.1', '/system/role/add', '2021-12-04 13:00:52', '1', 'admin', '2021-12-04 13:00:52', '记录日志');
INSERT INTO `sys_log` VALUES (1447, 3, 'Chrome 9', 'GET', 'http://127.0.0.1:8080/system/role/add', '127.0.0.1', '/system/role/tableData', '2021-12-04 13:00:52', '1', 'admin', '2021-12-04 13:00:52', '记录日志');
INSERT INTO `sys_log` VALUES (1448, 3, 'Chrome 9', 'GET', 'http://127.0.0.1:8080/system/role', '127.0.0.1', '/system/role/tableData', '2021-12-04 13:00:54', '1', 'admin', '2021-12-04 13:00:54', '记录日志');
INSERT INTO `sys_log` VALUES (1449, 3, 'Chrome 9', 'GET', 'http://127.0.0.1:8080/', '127.0.0.1', '/system/res/menuTop', '2021-12-04 13:05:00', '1', 'admin', '2021-12-04 13:05:00', '记录日志');
INSERT INTO `sys_log` VALUES (1450, 3, 'Chrome 9', 'GET', 'http://127.0.0.1:8080/', '127.0.0.1', '/system/res/menuLeft', '2021-12-04 13:05:00', '1', 'admin', '2021-12-04 13:05:00', '记录日志');
INSERT INTO `sys_log` VALUES (1451, 3, 'Chrome 9', 'GET', 'http://127.0.0.1:8080/', '127.0.0.1', '/system/res', '2021-12-04 13:05:02', '1', 'admin', '2021-12-04 13:05:02', '记录日志');
INSERT INTO `sys_log` VALUES (1452, 3, 'Chrome 9', 'GET', 'http://127.0.0.1:8080/system/res', '127.0.0.1', '/system/res/resTree', '2021-12-04 13:05:02', '1', 'admin', '2021-12-04 13:05:02', '记录日志');
INSERT INTO `sys_log` VALUES (1453, 3, 'Chrome 9', 'GET', 'http://127.0.0.1:8080/system/res', '127.0.0.1', '/system/res/resData', '2021-12-04 13:05:02', '1', 'admin', '2021-12-04 13:05:02', '记录日志');
INSERT INTO `sys_log` VALUES (1454, 3, 'Chrome 9', 'GET', 'http://127.0.0.1:8080/', '127.0.0.1', '/system/role', '2021-12-04 13:05:02', '1', 'admin', '2021-12-04 13:05:02', '记录日志');
INSERT INTO `sys_log` VALUES (1455, 3, 'Chrome 9', 'GET', 'http://127.0.0.1:8080/system/role', '127.0.0.1', '/system/role/tableData', '2021-12-04 13:05:02', '1', 'admin', '2021-12-04 13:05:02', '记录日志');
INSERT INTO `sys_log` VALUES (1456, 3, 'Chrome 9', 'GET', 'http://127.0.0.1:8080/', '127.0.0.1', '/system/check', '2021-12-04 13:05:03', '1', 'admin', '2021-12-04 13:05:03', '记录日志');
INSERT INTO `sys_log` VALUES (1457, 3, 'Chrome 9', 'GET', 'http://127.0.0.1:8080/', '127.0.0.1', '/system/res/menuTop', '2021-12-04 13:23:10', '1', 'admin', '2021-12-04 13:23:10', '记录日志');
INSERT INTO `sys_log` VALUES (1458, 3, 'Chrome 9', 'GET', 'http://127.0.0.1:8080/', '127.0.0.1', '/system/res/menuLeft', '2021-12-04 13:23:10', '1', 'admin', '2021-12-04 13:23:10', '记录日志');
INSERT INTO `sys_log` VALUES (1459, 3, 'Chrome 9', 'GET', 'http://127.0.0.1:8080/', '127.0.0.1', '/system/res', '2021-12-04 13:23:16', '1', 'admin', '2021-12-04 13:23:16', '记录日志');
INSERT INTO `sys_log` VALUES (1460, 3, 'Chrome 9', 'GET', 'http://127.0.0.1:8080/system/res', '127.0.0.1', '/system/res/resTree', '2021-12-04 13:23:16', '1', 'admin', '2021-12-04 13:23:16', '记录日志');
INSERT INTO `sys_log` VALUES (1461, 3, 'Chrome 9', 'GET', 'http://127.0.0.1:8080/system/res', '127.0.0.1', '/system/res/resData', '2021-12-04 13:23:16', '1', 'admin', '2021-12-04 13:23:16', '记录日志');
INSERT INTO `sys_log` VALUES (1462, 3, 'Chrome 9', 'GET', 'http://127.0.0.1:8080/', '127.0.0.1', '/system/role', '2021-12-04 13:23:18', '1', 'admin', '2021-12-04 13:23:18', '记录日志');
INSERT INTO `sys_log` VALUES (1463, 3, 'Chrome 9', 'GET', 'http://127.0.0.1:8080/system/role', '127.0.0.1', '/system/role/tableData', '2021-12-04 13:23:18', '1', 'admin', '2021-12-04 13:23:18', '记录日志');
INSERT INTO `sys_log` VALUES (1464, 3, 'Chrome 9', 'GET', 'http://127.0.0.1:8080/', '127.0.0.1', '/system/user', '2021-12-04 13:23:19', '1', 'admin', '2021-12-04 13:23:19', '记录日志');
INSERT INTO `sys_log` VALUES (1465, 3, 'Chrome 9', 'GET', 'http://127.0.0.1:8080/system/user', '127.0.0.1', '/system/user/tableData', '2021-12-04 13:23:19', '1', 'admin', '2021-12-04 13:23:19', '记录日志');
INSERT INTO `sys_log` VALUES (1466, 3, 'Chrome 9', 'GET', 'http://127.0.0.1:8080/', '127.0.0.1', '/system/data', '2021-12-04 13:23:22', '1', 'admin', '2021-12-04 13:23:22', '记录日志');
INSERT INTO `sys_log` VALUES (1467, 3, 'Chrome 9', 'GET', 'http://127.0.0.1:8080/system/data', '127.0.0.1', '/system/data/tableData', '2021-12-04 13:23:23', '1', 'admin', '2021-12-04 13:23:23', '记录日志');
INSERT INTO `sys_log` VALUES (1468, 3, 'Chrome 9', 'GET', 'http://127.0.0.1:8080/', '127.0.0.1', '/system/log', '2021-12-04 13:23:24', '1', 'admin', '2021-12-04 13:23:24', '记录日志');
INSERT INTO `sys_log` VALUES (1469, 3, 'Chrome 9', 'GET', 'http://127.0.0.1:8080/system/log', '127.0.0.1', '/system/log/tableData', '2021-12-04 13:23:24', '1', 'admin', '2021-12-04 13:23:24', '记录日志');
INSERT INTO `sys_log` VALUES (1470, 3, 'Chrome 9', 'GET', 'http://127.0.0.1:8080/', '127.0.0.1', '/system/user/profile', '2021-12-04 13:23:25', '1', 'admin', '2021-12-04 13:23:25', '记录日志');
INSERT INTO `sys_log` VALUES (1471, 3, 'Chrome 9', 'GET', 'http://127.0.0.1:8080/', '127.0.0.1', '/system/check', '2021-12-04 13:23:34', '1', 'admin', '2021-12-04 13:23:34', '记录日志');
INSERT INTO `sys_log` VALUES (1472, 3, 'Chrome 9', 'GET', 'http://127.0.0.1:8080/system/res', '127.0.0.1', '/system/res/resData', '2021-12-04 13:26:49', '1', 'admin', '2021-12-04 13:26:49', '记录日志');
INSERT INTO `sys_log` VALUES (1473, 3, 'Chrome 9', 'GET', 'http://127.0.0.1:8080/system/res', '127.0.0.1', '/system/res/update', '2021-12-04 13:26:52', '1', 'admin', '2021-12-04 13:26:52', '记录日志');
INSERT INTO `sys_log` VALUES (1474, 3, 'Chrome 9', 'GET', 'http://127.0.0.1:8080/system/res', '127.0.0.1', '/system/res/resData', '2021-12-04 13:26:59', '1', 'admin', '2021-12-04 13:26:59', '记录日志');
INSERT INTO `sys_log` VALUES (1475, 3, 'Chrome 9', 'GET', 'http://127.0.0.1:8080/system/res', '127.0.0.1', '/system/res/resTree', '2021-12-04 13:26:59', '1', 'admin', '2021-12-04 13:26:59', '记录日志');
INSERT INTO `sys_log` VALUES (1476, 3, 'Chrome 9', 'GET', 'http://127.0.0.1:8080/system/res', '127.0.0.1', '/system/res/resData', '2021-12-04 13:27:03', '1', 'admin', '2021-12-04 13:27:03', '记录日志');
INSERT INTO `sys_log` VALUES (1477, 3, 'Chrome 9', 'GET', 'http://127.0.0.1:8080/system/res', '127.0.0.1', '/system/res/resData', '2021-12-04 13:27:12', '1', 'admin', '2021-12-04 13:27:12', '记录日志');
INSERT INTO `sys_log` VALUES (1478, 3, 'Chrome 9', 'GET', 'http://127.0.0.1:8080/system/res', '127.0.0.1', '/system/res/update', '2021-12-04 13:27:15', '1', 'admin', '2021-12-04 13:27:15', '记录日志');
INSERT INTO `sys_log` VALUES (1479, 3, 'Chrome 9', 'GET', 'http://127.0.0.1:8080/system/res', '127.0.0.1', '/system/res/resData', '2021-12-04 13:27:18', '1', 'admin', '2021-12-04 13:27:18', '记录日志');
INSERT INTO `sys_log` VALUES (1480, 3, 'Chrome 9', 'GET', 'http://127.0.0.1:8080/system/res', '127.0.0.1', '/system/res/resTree', '2021-12-04 13:27:18', '1', 'admin', '2021-12-04 13:27:18', '记录日志');
INSERT INTO `sys_log` VALUES (1481, 3, 'Chrome 9', 'GET', 'http://127.0.0.1:8080/system/res', '127.0.0.1', '/system/res/update', '2021-12-04 13:27:19', '1', 'admin', '2021-12-04 13:27:19', '记录日志');
INSERT INTO `sys_log` VALUES (1482, 3, 'Chrome 9', 'GET', 'http://127.0.0.1:8080/system/res', '127.0.0.1', '/system/res/resTree', '2021-12-04 13:27:23', '1', 'admin', '2021-12-04 13:27:23', '记录日志');
INSERT INTO `sys_log` VALUES (1483, 3, 'Chrome 9', 'GET', 'http://127.0.0.1:8080/system/res', '127.0.0.1', '/system/res/resData', '2021-12-04 13:27:23', '1', 'admin', '2021-12-04 13:27:23', '记录日志');
INSERT INTO `sys_log` VALUES (1484, 3, 'Chrome 9', 'GET', 'http://127.0.0.1:8080/system/res', '127.0.0.1', '/system/res/resData', '2021-12-04 13:27:24', '1', 'admin', '2021-12-04 13:27:24', '记录日志');
INSERT INTO `sys_log` VALUES (1485, 3, 'Chrome 9', 'GET', 'http://127.0.0.1:8080/system/res', '127.0.0.1', '/system/res/resData', '2021-12-04 13:27:26', '1', 'admin', '2021-12-04 13:27:26', '记录日志');
INSERT INTO `sys_log` VALUES (1486, 3, 'Chrome 9', 'GET', 'http://127.0.0.1:8080/system/res', '127.0.0.1', '/system/res/update', '2021-12-04 13:27:28', '1', 'admin', '2021-12-04 13:27:28', '记录日志');
INSERT INTO `sys_log` VALUES (1487, 3, 'Chrome 9', 'POST', 'http://127.0.0.1:8080/system/res/update?id=102', '127.0.0.1', '/system/res/postUpdate', '2021-12-04 13:27:34', '1', 'admin', '2021-12-04 13:27:34', '记录日志');
INSERT INTO `sys_log` VALUES (1488, 3, 'Chrome 9', 'GET', 'http://127.0.0.1:8080/system/res', '127.0.0.1', '/system/res/resData', '2021-12-04 13:27:34', '1', 'admin', '2021-12-04 13:27:34', '记录日志');
INSERT INTO `sys_log` VALUES (1489, 3, 'Chrome 9', 'GET', 'http://127.0.0.1:8080/system/res', '127.0.0.1', '/system/res/resTree', '2021-12-04 13:27:34', '1', 'admin', '2021-12-04 13:27:34', '记录日志');
INSERT INTO `sys_log` VALUES (1490, 3, 'Chrome 9', 'GET', 'http://127.0.0.1:8080/', '127.0.0.1', '/system/res/menuTop', '2021-12-04 13:27:37', '1', 'admin', '2021-12-04 13:27:37', '记录日志');
INSERT INTO `sys_log` VALUES (1491, 3, 'Chrome 9', 'GET', 'http://127.0.0.1:8080/', '127.0.0.1', '/system/res/menuLeft', '2021-12-04 13:27:37', '1', 'admin', '2021-12-04 13:27:37', '记录日志');
INSERT INTO `sys_log` VALUES (1492, 3, 'Chrome 9', 'GET', 'http://127.0.0.1:8080/', '127.0.0.1', '/system/role', '2021-12-04 13:27:38', '1', 'admin', '2021-12-04 13:27:38', '记录日志');
INSERT INTO `sys_log` VALUES (1493, 3, 'Chrome 9', 'GET', 'http://127.0.0.1:8080/system/role', '127.0.0.1', '/system/role/tableData', '2021-12-04 13:27:38', '1', 'admin', '2021-12-04 13:27:38', '记录日志');
INSERT INTO `sys_log` VALUES (1494, 3, 'Chrome 9', 'GET', 'http://127.0.0.1:8080/', '127.0.0.1', '/system/res', '2021-12-04 13:27:55', '1', 'admin', '2021-12-04 13:27:55', '记录日志');
INSERT INTO `sys_log` VALUES (1495, 3, 'Chrome 9', 'GET', 'http://127.0.0.1:8080/system/res', '127.0.0.1', '/system/res/resTree', '2021-12-04 13:27:55', '1', 'admin', '2021-12-04 13:27:55', '记录日志');
INSERT INTO `sys_log` VALUES (1496, 3, 'Chrome 9', 'GET', 'http://127.0.0.1:8080/system/res', '127.0.0.1', '/system/res/resData', '2021-12-04 13:27:55', '1', 'admin', '2021-12-04 13:27:55', '记录日志');
INSERT INTO `sys_log` VALUES (1497, 3, 'Chrome 9', 'GET', 'http://127.0.0.1:8080/system/res', '127.0.0.1', '/system/res/resData', '2021-12-04 13:28:00', '1', 'admin', '2021-12-04 13:28:00', '记录日志');
INSERT INTO `sys_log` VALUES (1498, 3, 'Chrome 9', 'GET', 'http://127.0.0.1:8080/system/res', '127.0.0.1', '/system/res/resData', '2021-12-04 13:28:01', '1', 'admin', '2021-12-04 13:28:01', '记录日志');
INSERT INTO `sys_log` VALUES (1499, 3, 'Chrome 9', 'GET', 'http://127.0.0.1:8080/system/res', '127.0.0.1', '/system/res/update', '2021-12-04 13:28:02', '1', 'admin', '2021-12-04 13:28:02', '记录日志');
INSERT INTO `sys_log` VALUES (1500, 3, 'Chrome 9', 'GET', 'http://127.0.0.1:8080/system/res', '127.0.0.1', '/system/res/resData', '2021-12-04 13:28:06', '1', 'admin', '2021-12-04 13:28:06', '记录日志');
INSERT INTO `sys_log` VALUES (1501, 3, 'Chrome 9', 'GET', 'http://127.0.0.1:8080/system/res', '127.0.0.1', '/system/res/resTree', '2021-12-04 13:28:06', '1', 'admin', '2021-12-04 13:28:06', '记录日志');
INSERT INTO `sys_log` VALUES (1502, 3, 'Chrome 9', 'GET', 'http://127.0.0.1:8080/system/res', '127.0.0.1', '/system/res/resData', '2021-12-04 13:28:07', '1', 'admin', '2021-12-04 13:28:07', '记录日志');
INSERT INTO `sys_log` VALUES (1503, 3, 'Chrome 9', 'GET', 'http://127.0.0.1:8080/system/res', '127.0.0.1', '/system/res/update', '2021-12-04 13:28:09', '1', 'admin', '2021-12-04 13:28:09', '记录日志');
INSERT INTO `sys_log` VALUES (1504, 3, 'Chrome 9', 'GET', 'http://127.0.0.1:8080/system/res', '127.0.0.1', '/system/res/resData', '2021-12-04 13:28:12', '1', 'admin', '2021-12-04 13:28:12', '记录日志');
INSERT INTO `sys_log` VALUES (1505, 3, 'Chrome 9', 'GET', 'http://127.0.0.1:8080/system/res', '127.0.0.1', '/system/res/resTree', '2021-12-04 13:28:12', '1', 'admin', '2021-12-04 13:28:12', '记录日志');
INSERT INTO `sys_log` VALUES (1506, 3, 'Chrome 9', 'GET', 'http://127.0.0.1:8080/system/res', '127.0.0.1', '/system/res/resData', '2021-12-04 13:28:13', '1', 'admin', '2021-12-04 13:28:13', '记录日志');
INSERT INTO `sys_log` VALUES (1507, 3, 'Chrome 9', 'GET', 'http://127.0.0.1:8080/system/res', '127.0.0.1', '/system/res/resData', '2021-12-04 13:28:15', '1', 'admin', '2021-12-04 13:28:15', '记录日志');
INSERT INTO `sys_log` VALUES (1508, 3, 'Chrome 9', 'GET', 'http://127.0.0.1:8080/system/res', '127.0.0.1', '/system/res/update', '2021-12-04 13:28:17', '1', 'admin', '2021-12-04 13:28:17', '记录日志');
INSERT INTO `sys_log` VALUES (1509, 3, 'Chrome 9', 'GET', 'http://127.0.0.1:8080/system/res', '127.0.0.1', '/system/res/resData', '2021-12-04 13:28:21', '1', 'admin', '2021-12-04 13:28:21', '记录日志');
INSERT INTO `sys_log` VALUES (1510, 3, 'Chrome 9', 'GET', 'http://127.0.0.1:8080/system/res', '127.0.0.1', '/system/res/resTree', '2021-12-04 13:28:21', '1', 'admin', '2021-12-04 13:28:21', '记录日志');
INSERT INTO `sys_log` VALUES (1511, 3, 'Chrome 9', 'GET', 'http://127.0.0.1:8080/system/res', '127.0.0.1', '/system/res/update', '2021-12-04 13:28:30', '1', 'admin', '2021-12-04 13:28:30', '记录日志');
INSERT INTO `sys_log` VALUES (1512, 3, 'Chrome 9', 'POST', 'http://127.0.0.1:8080/system/res/update?id=102', '127.0.0.1', '/system/res/postUpdate', '2021-12-04 13:28:37', '1', 'admin', '2021-12-04 13:28:37', '记录日志');
INSERT INTO `sys_log` VALUES (1513, 3, 'Chrome 9', 'GET', 'http://127.0.0.1:8080/system/res', '127.0.0.1', '/system/res/resData', '2021-12-04 13:28:37', '1', 'admin', '2021-12-04 13:28:37', '记录日志');
INSERT INTO `sys_log` VALUES (1514, 3, 'Chrome 9', 'GET', 'http://127.0.0.1:8080/system/res', '127.0.0.1', '/system/res/resTree', '2021-12-04 13:28:37', '1', 'admin', '2021-12-04 13:28:37', '记录日志');
INSERT INTO `sys_log` VALUES (1515, 3, 'Chrome 9', 'GET', 'http://127.0.0.1:8080/', '127.0.0.1', '/system/res/menuTop', '2021-12-04 13:28:41', '1', 'admin', '2021-12-04 13:28:41', '记录日志');
INSERT INTO `sys_log` VALUES (1516, 3, 'Chrome 9', 'GET', 'http://127.0.0.1:8080/', '127.0.0.1', '/system/res/menuLeft', '2021-12-04 13:28:41', '1', 'admin', '2021-12-04 13:28:41', '记录日志');
INSERT INTO `sys_log` VALUES (1517, 3, 'Chrome 9', 'GET', 'http://127.0.0.1:8080/', '127.0.0.1', '/system/check', '2021-12-04 13:28:42', '1', 'admin', '2021-12-04 13:28:42', '记录日志');
INSERT INTO `sys_log` VALUES (1518, 3, 'Chrome 9', 'GET', 'http://127.0.0.1:8080/', '127.0.0.1', '/system/res/menuTop', '2021-12-04 13:29:46', '1', 'admin', '2021-12-04 13:29:46', '记录日志');
INSERT INTO `sys_log` VALUES (1519, 3, 'Chrome 9', 'GET', 'http://127.0.0.1:8080/', '127.0.0.1', '/system/res/menuLeft', '2021-12-04 13:29:46', '1', 'admin', '2021-12-04 13:29:46', '记录日志');
INSERT INTO `sys_log` VALUES (1520, 3, 'Chrome 9', 'GET', 'http://127.0.0.1:8080/', '127.0.0.1', '/system/log', '2021-12-04 13:29:50', '1', 'admin', '2021-12-04 13:29:50', '记录日志');
INSERT INTO `sys_log` VALUES (1521, 3, 'Chrome 9', 'GET', 'http://127.0.0.1:8080/system/log', '127.0.0.1', '/system/log/tableData', '2021-12-04 13:29:50', '1', 'admin', '2021-12-04 13:29:50', '记录日志');
INSERT INTO `sys_log` VALUES (1522, 3, 'Chrome 9', 'GET', 'http://127.0.0.1:8080/', '127.0.0.1', '/system/res/menuTop', '2021-12-04 13:31:15', '1', 'admin', '2021-12-04 13:31:15', '记录日志');
INSERT INTO `sys_log` VALUES (1523, 3, 'Chrome 9', 'GET', 'http://127.0.0.1:8080/', '127.0.0.1', '/system/res/menuLeft', '2021-12-04 13:31:15', '1', 'admin', '2021-12-04 13:31:15', '记录日志');
INSERT INTO `sys_log` VALUES (1524, 3, 'Chrome 9', 'GET', 'http://127.0.0.1:8080/', '127.0.0.1', '/system/res', '2021-12-04 13:31:16', '1', 'admin', '2021-12-04 13:31:16', '记录日志');
INSERT INTO `sys_log` VALUES (1525, 3, 'Chrome 9', 'GET', 'http://127.0.0.1:8080/system/res', '127.0.0.1', '/system/res/resTree', '2021-12-04 13:31:16', '1', 'admin', '2021-12-04 13:31:16', '记录日志');
INSERT INTO `sys_log` VALUES (1526, 3, 'Chrome 9', 'GET', 'http://127.0.0.1:8080/system/res', '127.0.0.1', '/system/res/resData', '2021-12-04 13:31:16', '1', 'admin', '2021-12-04 13:31:16', '记录日志');
INSERT INTO `sys_log` VALUES (1527, 3, 'Chrome 9', 'GET', 'http://127.0.0.1:8080/', '127.0.0.1', '/system/check', '2021-12-04 13:31:18', '1', 'admin', '2021-12-04 13:31:18', '记录日志');
INSERT INTO `sys_log` VALUES (1528, 3, 'Chrome 9', 'GET', 'http://127.0.0.1:8080/', '127.0.0.1', '/system/res/menuTop', '2021-12-04 13:34:34', '1', 'admin', '2021-12-04 13:34:34', '记录日志');
INSERT INTO `sys_log` VALUES (1529, 3, 'Chrome 9', 'GET', 'http://127.0.0.1:8080/', '127.0.0.1', '/system/res/menuLeft', '2021-12-04 13:34:34', '1', 'admin', '2021-12-04 13:34:34', '记录日志');
INSERT INTO `sys_log` VALUES (1530, 3, 'Chrome 9', 'GET', 'http://127.0.0.1:8080/', '127.0.0.1', '/system/res', '2021-12-04 13:34:35', '1', 'admin', '2021-12-04 13:34:35', '记录日志');
INSERT INTO `sys_log` VALUES (1531, 3, 'Chrome 9', 'GET', 'http://127.0.0.1:8080/system/res', '127.0.0.1', '/system/res/resTree', '2021-12-04 13:34:35', '1', 'admin', '2021-12-04 13:34:35', '记录日志');
INSERT INTO `sys_log` VALUES (1532, 3, 'Chrome 9', 'GET', 'http://127.0.0.1:8080/system/res', '127.0.0.1', '/system/res/resData', '2021-12-04 13:34:35', '1', 'admin', '2021-12-04 13:34:35', '记录日志');
INSERT INTO `sys_log` VALUES (1533, 3, 'Chrome 9', 'GET', 'http://127.0.0.1:8080/', '127.0.0.1', '/system/check', '2021-12-04 13:34:36', '1', 'admin', '2021-12-04 13:34:36', '记录日志');
INSERT INTO `sys_log` VALUES (1534, 3, 'Chrome 9', 'GET', 'http://127.0.0.1:8080/', '127.0.0.1', '/system/log', '2021-12-04 13:37:12', '1', 'admin', '2021-12-04 13:37:12', '记录日志');
INSERT INTO `sys_log` VALUES (1535, 3, 'Chrome 9', 'GET', 'http://127.0.0.1:8080/system/log', '127.0.0.1', '/system/log/tableData', '2021-12-04 13:37:12', '1', 'admin', '2021-12-04 13:37:12', '记录日志');
INSERT INTO `sys_log` VALUES (1536, 3, 'Chrome 9', 'GET', 'http://127.0.0.1:8080/', '127.0.0.1', '/system/res/menuTop', '2021-12-04 13:41:22', '1', 'admin', '2021-12-04 13:41:22', '记录日志');
INSERT INTO `sys_log` VALUES (1537, 3, 'Chrome 9', 'GET', 'http://127.0.0.1:8080/', '127.0.0.1', '/system/res/menuLeft', '2021-12-04 13:41:22', '1', 'admin', '2021-12-04 13:41:22', '记录日志');
INSERT INTO `sys_log` VALUES (1538, 3, 'Chrome 9', 'GET', 'http://127.0.0.1:8080/', '127.0.0.1', '/system/check', '2021-12-04 13:41:24', '1', 'admin', '2021-12-04 13:41:24', '记录日志');
INSERT INTO `sys_log` VALUES (1539, 3, 'Chrome 9', 'GET', 'http://127.0.0.1:8080/', '127.0.0.1', '/system/res', '2021-12-04 13:43:49', '1', 'admin', '2021-12-04 13:43:49', '记录日志');
INSERT INTO `sys_log` VALUES (1540, 3, 'Chrome 9', 'GET', 'http://127.0.0.1:8080/system/res', '127.0.0.1', '/system/res/resTree', '2021-12-04 13:43:49', '1', 'admin', '2021-12-04 13:43:49', '记录日志');
INSERT INTO `sys_log` VALUES (1541, 3, 'Chrome 9', 'GET', 'http://127.0.0.1:8080/system/res', '127.0.0.1', '/system/res/resData', '2021-12-04 13:43:49', '1', 'admin', '2021-12-04 13:43:49', '记录日志');
INSERT INTO `sys_log` VALUES (1542, 3, 'Chrome 9', 'GET', 'http://127.0.0.1:8080/system/res', '127.0.0.1', '/system/res/resData', '2021-12-04 13:43:51', '1', 'admin', '2021-12-04 13:43:51', '记录日志');
INSERT INTO `sys_log` VALUES (1543, 3, 'Chrome 9', 'GET', 'http://127.0.0.1:8080/system/res', '127.0.0.1', '/system/res/update', '2021-12-04 13:43:55', '1', 'admin', '2021-12-04 13:43:55', '记录日志');
INSERT INTO `sys_log` VALUES (1544, 3, 'Chrome 9', 'GET', 'http://127.0.0.1:8080/system/res', '127.0.0.1', '/system/res/resData', '2021-12-04 13:44:25', '1', 'admin', '2021-12-04 13:44:25', '记录日志');
INSERT INTO `sys_log` VALUES (1545, 3, 'Chrome 9', 'GET', 'http://127.0.0.1:8080/system/res', '127.0.0.1', '/system/res/resTree', '2021-12-04 13:44:26', '1', 'admin', '2021-12-04 13:44:26', '记录日志');
INSERT INTO `sys_log` VALUES (1546, 3, 'Chrome 9', 'GET', 'http://127.0.0.1:8080/', '127.0.0.1', '/system/res/menuTop', '2021-12-04 13:50:54', '1', 'admin', '2021-12-04 13:50:54', '记录日志');
INSERT INTO `sys_log` VALUES (1547, 3, 'Chrome 9', 'GET', 'http://127.0.0.1:8080/', '127.0.0.1', '/system/res/menuLeft', '2021-12-04 13:50:54', '1', 'admin', '2021-12-04 13:50:54', '记录日志');
INSERT INTO `sys_log` VALUES (1548, 3, 'Chrome 9', 'GET', 'http://127.0.0.1:8080/', '127.0.0.1', '/system/check', '2021-12-04 13:50:56', '1', 'admin', '2021-12-04 13:50:56', '记录日志');
INSERT INTO `sys_log` VALUES (1549, 3, 'Chrome 9', 'GET', 'http://127.0.0.1:8080/', '127.0.0.1', '/system/res/menuTop', '2021-12-04 13:56:31', '1', 'admin', '2021-12-04 13:56:31', '记录日志');
INSERT INTO `sys_log` VALUES (1550, 3, 'Chrome 9', 'GET', 'http://127.0.0.1:8080/', '127.0.0.1', '/system/res/menuLeft', '2021-12-04 13:56:32', '1', 'admin', '2021-12-04 13:56:32', '记录日志');
INSERT INTO `sys_log` VALUES (1551, 3, 'Chrome 9', 'GET', 'http://127.0.0.1:8080/', '127.0.0.1', '/system/res', '2021-12-04 13:56:32', '1', 'admin', '2021-12-04 13:56:32', '记录日志');
INSERT INTO `sys_log` VALUES (1552, 3, 'Chrome 9', 'GET', 'http://127.0.0.1:8080/system/res', '127.0.0.1', '/system/res/resTree', '2021-12-04 13:56:32', '1', 'admin', '2021-12-04 13:56:32', '记录日志');
INSERT INTO `sys_log` VALUES (1553, 3, 'Chrome 9', 'GET', 'http://127.0.0.1:8080/system/res', '127.0.0.1', '/system/res/resData', '2021-12-04 13:56:32', '1', 'admin', '2021-12-04 13:56:32', '记录日志');
INSERT INTO `sys_log` VALUES (1554, 3, 'Chrome 9', 'GET', 'http://127.0.0.1:8080/', '127.0.0.1', '/system/check', '2021-12-04 13:56:33', '1', 'admin', '2021-12-04 13:56:33', '记录日志');
INSERT INTO `sys_log` VALUES (1555, 3, 'Chrome 9', 'GET', 'http://127.0.0.1:8080/', '127.0.0.1', '/system/res/menuTop', '2021-12-04 14:04:43', '1', 'admin', '2021-12-04 14:04:43', '记录日志');
INSERT INTO `sys_log` VALUES (1556, 3, 'Chrome 9', 'GET', 'http://127.0.0.1:8080/', '127.0.0.1', '/system/res/menuLeft', '2021-12-04 14:04:43', '1', 'admin', '2021-12-04 14:04:43', '记录日志');
INSERT INTO `sys_log` VALUES (1557, 3, 'Chrome 9', 'GET', 'http://127.0.0.1:8080/', '127.0.0.1', '/system/check', '2021-12-04 14:04:44', '1', 'admin', '2021-12-04 14:04:44', '记录日志');
INSERT INTO `sys_log` VALUES (1558, 3, 'Chrome 9', 'GET', 'http://127.0.0.1:8080/', '127.0.0.1', '/system/role', '2021-12-04 14:11:26', '1', 'admin', '2021-12-04 14:11:26', '记录日志');
INSERT INTO `sys_log` VALUES (1559, 3, 'Chrome 9', 'GET', 'http://127.0.0.1:8080/system/role', '127.0.0.1', '/system/role/tableData', '2021-12-04 14:11:27', '1', 'admin', '2021-12-04 14:11:27', '记录日志');
INSERT INTO `sys_log` VALUES (1560, 3, 'Chrome 9', 'GET', 'http://127.0.0.1:8080/', '127.0.0.1', '/system/user/changepwd', '2021-12-04 14:11:34', '1', 'admin', '2021-12-04 14:11:34', '记录日志');
INSERT INTO `sys_log` VALUES (1561, 3, 'Chrome 9', 'GET', 'http://127.0.0.1:8080/', '127.0.0.1', '/system/res/menuTop', '2021-12-04 14:14:21', '1', 'admin', '2021-12-04 14:14:21', '记录日志');
INSERT INTO `sys_log` VALUES (1562, 3, 'Chrome 9', 'GET', 'http://127.0.0.1:8080/', '127.0.0.1', '/system/res/menuLeft', '2021-12-04 14:14:21', '1', 'admin', '2021-12-04 14:14:21', '记录日志');
INSERT INTO `sys_log` VALUES (1563, 3, 'Chrome 9', 'GET', 'http://127.0.0.1:8080/', '127.0.0.1', '/system/res', '2021-12-04 14:14:23', '1', 'admin', '2021-12-04 14:14:23', '记录日志');
INSERT INTO `sys_log` VALUES (1564, 3, 'Chrome 9', 'GET', 'http://127.0.0.1:8080/system/res', '127.0.0.1', '/system/res/resTree', '2021-12-04 14:14:23', '1', 'admin', '2021-12-04 14:14:23', '记录日志');
INSERT INTO `sys_log` VALUES (1565, 3, 'Chrome 9', 'GET', 'http://127.0.0.1:8080/system/res', '127.0.0.1', '/system/res/resData', '2021-12-04 14:14:23', '1', 'admin', '2021-12-04 14:14:23', '记录日志');
INSERT INTO `sys_log` VALUES (1566, 3, 'Chrome 9', 'GET', 'http://127.0.0.1:8080/', '127.0.0.1', '/system/data', '2021-12-04 14:14:26', '1', 'admin', '2021-12-04 14:14:26', '记录日志');
INSERT INTO `sys_log` VALUES (1567, 3, 'Chrome 9', 'GET', 'http://127.0.0.1:8080/system/data', '127.0.0.1', '/system/data/tableData', '2021-12-04 14:14:26', '1', 'admin', '2021-12-04 14:14:26', '记录日志');
INSERT INTO `sys_log` VALUES (1568, 3, 'Chrome 9', 'GET', 'http://127.0.0.1:8080/', '127.0.0.1', '/system/log', '2021-12-04 14:14:26', '1', 'admin', '2021-12-04 14:14:26', '记录日志');
INSERT INTO `sys_log` VALUES (1569, 3, 'Chrome 9', 'GET', 'http://127.0.0.1:8080/', '127.0.0.1', '/system/check', '2021-12-04 14:14:41', '1', 'admin', '2021-12-04 14:14:41', '记录日志');
INSERT INTO `sys_log` VALUES (1570, 3, 'Chrome 9', 'GET', 'http://127.0.0.1:8080/', '127.0.0.1', '/system/res/menuTop', '2021-12-04 14:19:39', '1', 'admin', '2021-12-04 14:19:39', '记录日志');
INSERT INTO `sys_log` VALUES (1571, 3, 'Chrome 9', 'GET', 'http://127.0.0.1:8080/', '127.0.0.1', '/system/res/menuLeft', '2021-12-04 14:19:39', '1', 'admin', '2021-12-04 14:19:39', '记录日志');
INSERT INTO `sys_log` VALUES (1572, 3, 'Chrome 9', 'GET', 'http://127.0.0.1:8080/', '127.0.0.1', '/system/res', '2021-12-04 14:19:40', '1', 'admin', '2021-12-04 14:19:40', '记录日志');
INSERT INTO `sys_log` VALUES (1573, 3, 'Chrome 9', 'GET', 'http://127.0.0.1:8080/system/res', '127.0.0.1', '/system/res/resTree', '2021-12-04 14:19:40', '1', 'admin', '2021-12-04 14:19:40', '记录日志');
INSERT INTO `sys_log` VALUES (1574, 3, 'Chrome 9', 'GET', 'http://127.0.0.1:8080/system/res', '127.0.0.1', '/system/res/resData', '2021-12-04 14:19:40', '1', 'admin', '2021-12-04 14:19:40', '记录日志');
INSERT INTO `sys_log` VALUES (1575, 3, 'Chrome 9', 'GET', 'http://127.0.0.1:8080/', '127.0.0.1', '/system/check', '2021-12-04 14:19:42', '1', 'admin', '2021-12-04 14:19:42', '记录日志');
INSERT INTO `sys_log` VALUES (1576, 3, 'Chrome 9', 'GET', 'http://127.0.0.1:8080/', '127.0.0.1', '/system/log', '2021-12-04 14:20:33', '1', 'admin', '2021-12-04 14:20:33', '记录日志');
INSERT INTO `sys_log` VALUES (1577, 3, 'Chrome 9', 'GET', 'http://127.0.0.1:8080/system/log', '127.0.0.1', '/system/log/tableData', '2021-12-04 14:20:33', '1', 'admin', '2021-12-04 14:20:33', '记录日志');
INSERT INTO `sys_log` VALUES (1578, 3, 'Chrome 9', 'GET', 'http://127.0.0.1:8080/', '127.0.0.1', '/system/res/menuTop', '2021-12-04 14:22:45', '1', 'admin', '2021-12-04 14:22:45', '记录日志');
INSERT INTO `sys_log` VALUES (1579, 3, 'Chrome 9', 'GET', 'http://127.0.0.1:8080/', '127.0.0.1', '/system/res/menuLeft', '2021-12-04 14:22:45', '1', 'admin', '2021-12-04 14:22:45', '记录日志');
INSERT INTO `sys_log` VALUES (1580, 3, 'Chrome 9', 'GET', 'http://127.0.0.1:8080/', '127.0.0.1', '/system/log', '2021-12-04 14:22:48', '1', 'admin', '2021-12-04 14:22:48', '记录日志');
INSERT INTO `sys_log` VALUES (1581, 3, 'Chrome 9', 'GET', 'http://127.0.0.1:8080/', '127.0.0.1', '/system/res/menuTop', '2021-12-04 14:23:58', '1', 'admin', '2021-12-04 14:23:58', '记录日志');
INSERT INTO `sys_log` VALUES (1582, 3, 'Chrome 9', 'GET', 'http://127.0.0.1:8080/', '127.0.0.1', '/system/res/menuLeft', '2021-12-04 14:23:58', '1', 'admin', '2021-12-04 14:23:58', '记录日志');
INSERT INTO `sys_log` VALUES (1583, 3, 'Chrome 9', 'GET', 'http://127.0.0.1:8080/', '127.0.0.1', '/system/log', '2021-12-04 14:24:00', '1', 'admin', '2021-12-04 14:24:00', '记录日志');
INSERT INTO `sys_log` VALUES (1584, 3, 'Chrome 9', 'GET', 'http://127.0.0.1:8080/', '127.0.0.1', '/system/res/menuTop', '2021-12-04 14:25:58', '1', 'admin', '2021-12-04 14:25:58', '记录日志');
INSERT INTO `sys_log` VALUES (1585, 3, 'Chrome 9', 'GET', 'http://127.0.0.1:8080/', '127.0.0.1', '/system/res/menuLeft', '2021-12-04 14:25:58', '1', 'admin', '2021-12-04 14:25:58', '记录日志');
INSERT INTO `sys_log` VALUES (1586, 3, 'Chrome 9', 'GET', 'http://127.0.0.1:8080/', '127.0.0.1', '/system/check', '2021-12-04 14:26:02', '1', 'admin', '2021-12-04 14:26:02', '记录日志');
INSERT INTO `sys_log` VALUES (1587, 3, 'Chrome 9', 'GET', 'http://127.0.0.1:8080/', '127.0.0.1', '/system/data', '2021-12-04 14:26:08', '1', 'admin', '2021-12-04 14:26:08', '记录日志');
INSERT INTO `sys_log` VALUES (1588, 3, 'Chrome 9', 'GET', 'http://127.0.0.1:8080/system/data', '127.0.0.1', '/system/data/tableData', '2021-12-04 14:26:08', '1', 'admin', '2021-12-04 14:26:08', '记录日志');
INSERT INTO `sys_log` VALUES (1589, 3, 'Chrome 9', 'GET', 'http://127.0.0.1:8080/', '127.0.0.1', '/system/log', '2021-12-04 14:26:09', '1', 'admin', '2021-12-04 14:26:09', '记录日志');
INSERT INTO `sys_log` VALUES (1590, 3, 'Chrome 9', 'GET', 'http://127.0.0.1:8080/system/log', '127.0.0.1', '/system/log/tableData', '2021-12-04 14:26:09', '1', 'admin', '2021-12-04 14:26:09', '记录日志');
INSERT INTO `sys_log` VALUES (1591, 3, 'Chrome 9', 'GET', 'http://127.0.0.1:8080/', '127.0.0.1', '/system/user/profile', '2021-12-04 14:26:22', '1', 'admin', '2021-12-04 14:26:22', '记录日志');
INSERT INTO `sys_log` VALUES (1592, 3, 'Chrome 9', 'GET', 'http://127.0.0.1:8080/', '127.0.0.1', '/system/user/changepwd', '2021-12-04 14:26:22', '1', 'admin', '2021-12-04 14:26:22', '记录日志');
INSERT INTO `sys_log` VALUES (1593, 3, 'Chrome 9', 'GET', 'http://127.0.0.1:8080/', '127.0.0.1', '/system/res/menuTop', '2021-12-04 14:27:56', '1', 'admin', '2021-12-04 14:27:56', '记录日志');
INSERT INTO `sys_log` VALUES (1594, 3, 'Chrome 9', 'GET', 'http://127.0.0.1:8080/', '127.0.0.1', '/system/res/menuLeft', '2021-12-04 14:27:56', '1', 'admin', '2021-12-04 14:27:56', '记录日志');
INSERT INTO `sys_log` VALUES (1595, 3, 'Chrome 9', 'GET', 'http://127.0.0.1:8080/', '127.0.0.1', '/system/user', '2021-12-04 14:27:58', '1', 'admin', '2021-12-04 14:27:58', '记录日志');
INSERT INTO `sys_log` VALUES (1596, 3, 'Chrome 9', 'GET', 'http://127.0.0.1:8080/system/user', '127.0.0.1', '/system/user/tableData', '2021-12-04 14:27:58', '1', 'admin', '2021-12-04 14:27:58', '记录日志');
INSERT INTO `sys_log` VALUES (1597, 3, 'Chrome 9', 'GET', 'http://127.0.0.1:8080/', '127.0.0.1', '/system/log', '2021-12-04 14:28:00', '1', 'admin', '2021-12-04 14:28:00', '记录日志');
INSERT INTO `sys_log` VALUES (1598, 3, 'Chrome 9', 'GET', 'http://127.0.0.1:8080/system/log', '127.0.0.1', '/system/log/tableData', '2021-12-04 14:28:00', '1', 'admin', '2021-12-04 14:28:00', '记录日志');
INSERT INTO `sys_log` VALUES (1599, 3, 'Chrome 9', 'GET', 'http://127.0.0.1:8080/', '127.0.0.1', '/system/res/menuTop', '2021-12-04 14:30:08', '1', 'admin', '2021-12-04 14:30:08', '记录日志');
INSERT INTO `sys_log` VALUES (1600, 3, 'Chrome 9', 'GET', 'http://127.0.0.1:8080/', '127.0.0.1', '/system/res/menuLeft', '2021-12-04 14:30:08', '1', 'admin', '2021-12-04 14:30:08', '记录日志');
INSERT INTO `sys_log` VALUES (1601, 3, 'Chrome 9', 'GET', 'http://127.0.0.1:8080/', '127.0.0.1', '/system/user', '2021-12-04 14:30:10', '1', 'admin', '2021-12-04 14:30:10', '记录日志');
INSERT INTO `sys_log` VALUES (1602, 3, 'Chrome 9', 'GET', 'http://127.0.0.1:8080/system/user', '127.0.0.1', '/system/user/tableData', '2021-12-04 14:30:10', '1', 'admin', '2021-12-04 14:30:10', '记录日志');
INSERT INTO `sys_log` VALUES (1603, 3, 'Chrome 9', 'GET', 'http://127.0.0.1:8080/', '127.0.0.1', '/system/data', '2021-12-04 14:30:12', '1', 'admin', '2021-12-04 14:30:12', '记录日志');
INSERT INTO `sys_log` VALUES (1604, 3, 'Chrome 9', 'GET', 'http://127.0.0.1:8080/system/data', '127.0.0.1', '/system/data/tableData', '2021-12-04 14:30:12', '1', 'admin', '2021-12-04 14:30:12', '记录日志');
INSERT INTO `sys_log` VALUES (1605, 3, 'Chrome 9', 'GET', 'http://127.0.0.1:8080/', '127.0.0.1', '/system/log', '2021-12-04 14:30:13', '1', 'admin', '2021-12-04 14:30:13', '记录日志');
INSERT INTO `sys_log` VALUES (1606, 3, 'Chrome 9', 'GET', 'http://127.0.0.1:8080/', '127.0.0.1', '/system/res/menuTop', '2021-12-04 14:32:17', '1', 'admin', '2021-12-04 14:32:17', '记录日志');
INSERT INTO `sys_log` VALUES (1607, 3, 'Chrome 9', 'GET', 'http://127.0.0.1:8080/', '127.0.0.1', '/system/res/menuLeft', '2021-12-04 14:32:17', '1', 'admin', '2021-12-04 14:32:17', '记录日志');
INSERT INTO `sys_log` VALUES (1608, 3, 'Chrome 9', 'GET', 'http://127.0.0.1:8080/', '127.0.0.1', '/system/res', '2021-12-04 14:32:59', '1', 'admin', '2021-12-04 14:32:59', '记录日志');
INSERT INTO `sys_log` VALUES (1609, 3, 'Chrome 9', 'GET', 'http://127.0.0.1:8080/system/res', '127.0.0.1', '/system/res/resTree', '2021-12-04 14:32:59', '1', 'admin', '2021-12-04 14:32:59', '记录日志');
INSERT INTO `sys_log` VALUES (1610, 3, 'Chrome 9', 'GET', 'http://127.0.0.1:8080/system/res', '127.0.0.1', '/system/res/resData', '2021-12-04 14:32:59', '1', 'admin', '2021-12-04 14:32:59', '记录日志');
INSERT INTO `sys_log` VALUES (1611, 3, 'Chrome 9', 'GET', 'http://127.0.0.1:8080/system/res', '127.0.0.1', '/system/res/resData', '2021-12-04 14:33:02', '1', 'admin', '2021-12-04 14:33:02', '记录日志');
INSERT INTO `sys_log` VALUES (1612, 3, 'Chrome 9', 'GET', 'http://127.0.0.1:8080/system/res', '127.0.0.1', '/system/res/update', '2021-12-04 14:33:04', '1', 'admin', '2021-12-04 14:33:04', '记录日志');
INSERT INTO `sys_log` VALUES (1613, 3, 'Chrome 9', 'POST', 'http://127.0.0.1:8080/system/res/update?id=102', '127.0.0.1', '/system/res/postUpdate', '2021-12-04 14:33:11', '1', 'admin', '2021-12-04 14:33:11', '记录日志');
INSERT INTO `sys_log` VALUES (1614, 3, 'Chrome 9', 'GET', 'http://127.0.0.1:8080/system/res', '127.0.0.1', '/system/res/resData', '2021-12-04 14:33:11', '1', 'admin', '2021-12-04 14:33:11', '记录日志');
INSERT INTO `sys_log` VALUES (1615, 3, 'Chrome 9', 'GET', 'http://127.0.0.1:8080/system/res', '127.0.0.1', '/system/res/resTree', '2021-12-04 14:33:11', '1', 'admin', '2021-12-04 14:33:11', '记录日志');
INSERT INTO `sys_log` VALUES (1616, 3, 'Chrome 9', 'GET', 'http://127.0.0.1:8080/', '127.0.0.1', '/system/res/menuTop', '2021-12-04 14:33:13', '1', 'admin', '2021-12-04 14:33:13', '记录日志');
INSERT INTO `sys_log` VALUES (1617, 3, 'Chrome 9', 'GET', 'http://127.0.0.1:8080/', '127.0.0.1', '/system/res/menuLeft', '2021-12-04 14:33:13', '1', 'admin', '2021-12-04 14:33:13', '记录日志');
INSERT INTO `sys_log` VALUES (1618, 3, 'Chrome 9', 'GET', 'http://127.0.0.1:8080/', '127.0.0.1', '/system/log1', '2021-12-04 14:33:16', '1', 'admin', '2021-12-04 14:33:16', '记录日志');
INSERT INTO `sys_log` VALUES (1619, 3, 'Chrome 9', 'GET', 'http://127.0.0.1:8080/', '127.0.0.1', '/system/res/menuTop', '2021-12-04 14:40:04', '1', 'admin', '2021-12-04 14:40:04', '记录日志');
INSERT INTO `sys_log` VALUES (1620, 3, 'Chrome 9', 'GET', 'http://127.0.0.1:8080/', '127.0.0.1', '/system/res/menuLeft', '2021-12-04 14:40:04', '1', 'admin', '2021-12-04 14:40:04', '记录日志');
INSERT INTO `sys_log` VALUES (1621, 3, 'Chrome 9', 'GET', 'http://127.0.0.1:8080/', '127.0.0.1', '/system/user', '2021-12-04 14:40:06', '1', 'admin', '2021-12-04 14:40:06', '记录日志');
INSERT INTO `sys_log` VALUES (1622, 3, 'Chrome 9', 'GET', 'http://127.0.0.1:8080/system/user', '127.0.0.1', '/system/user/tableData', '2021-12-04 14:40:06', '1', 'admin', '2021-12-04 14:40:06', '记录日志');
INSERT INTO `sys_log` VALUES (1623, 3, 'Chrome 9', 'GET', 'http://127.0.0.1:8080/', '127.0.0.1', '/system/data', '2021-12-04 14:40:07', '1', 'admin', '2021-12-04 14:40:07', '记录日志');
INSERT INTO `sys_log` VALUES (1624, 3, 'Chrome 9', 'GET', 'http://127.0.0.1:8080/system/data', '127.0.0.1', '/system/data/tableData', '2021-12-04 14:40:07', '1', 'admin', '2021-12-04 14:40:07', '记录日志');
INSERT INTO `sys_log` VALUES (1625, 3, 'Chrome 9', 'GET', 'http://127.0.0.1:8080/', '127.0.0.1', '/system/log', '2021-12-04 14:40:08', '1', 'admin', '2021-12-04 14:40:08', '记录日志');
INSERT INTO `sys_log` VALUES (1626, 3, 'Chrome 9', 'GET', 'http://127.0.0.1:8080/', '127.0.0.1', '/system/log1', '2021-12-04 14:40:10', '1', 'admin', '2021-12-04 14:40:10', '记录日志');
INSERT INTO `sys_log` VALUES (1627, 3, 'Chrome 9', 'GET', 'http://127.0.0.1:8080/', '127.0.0.1', '/system/res/menuTop', '2021-12-04 14:41:51', '1', 'admin', '2021-12-04 14:41:51', '记录日志');
INSERT INTO `sys_log` VALUES (1628, 3, 'Chrome 9', 'GET', 'http://127.0.0.1:8080/', '127.0.0.1', '/system/res/menuLeft', '2021-12-04 14:41:51', '1', 'admin', '2021-12-04 14:41:51', '记录日志');
INSERT INTO `sys_log` VALUES (1629, 3, 'Chrome 9', 'GET', 'http://127.0.0.1:8080/', '127.0.0.1', '/system/data', '2021-12-04 14:41:53', '1', 'admin', '2021-12-04 14:41:53', '记录日志');
INSERT INTO `sys_log` VALUES (1630, 3, 'Chrome 9', 'GET', 'http://127.0.0.1:8080/system/data', '127.0.0.1', '/system/data/tableData', '2021-12-04 14:41:53', '1', 'admin', '2021-12-04 14:41:53', '记录日志');
INSERT INTO `sys_log` VALUES (1631, 3, 'Chrome 9', 'GET', 'http://127.0.0.1:8080/', '127.0.0.1', '/system/log', '2021-12-04 14:41:54', '1', 'admin', '2021-12-04 14:41:54', '记录日志');
INSERT INTO `sys_log` VALUES (1632, 3, 'Chrome 9', 'GET', 'http://127.0.0.1:8080/', '127.0.0.1', '/system/log1', '2021-12-04 14:42:05', '1', 'admin', '2021-12-04 14:42:05', '记录日志');
INSERT INTO `sys_log` VALUES (1633, 3, 'Chrome 9', 'GET', 'http://127.0.0.1:8080/', '127.0.0.1', '/system/res', '2021-12-04 14:45:23', '1', 'admin', '2021-12-04 14:45:23', '记录日志');
INSERT INTO `sys_log` VALUES (1634, 3, 'Chrome 9', 'GET', 'http://127.0.0.1:8080/system/res', '127.0.0.1', '/system/res/resTree', '2021-12-04 14:45:23', '1', 'admin', '2021-12-04 14:45:23', '记录日志');
INSERT INTO `sys_log` VALUES (1635, 3, 'Chrome 9', 'GET', 'http://127.0.0.1:8080/system/res', '127.0.0.1', '/system/res/resData', '2021-12-04 14:45:23', '1', 'admin', '2021-12-04 14:45:23', '记录日志');
INSERT INTO `sys_log` VALUES (1636, 3, 'Chrome 9', 'GET', 'http://127.0.0.1:8080/system/res', '127.0.0.1', '/system/res/resData', '2021-12-04 14:45:26', '1', 'admin', '2021-12-04 14:45:26', '记录日志');
INSERT INTO `sys_log` VALUES (1637, 3, 'Chrome 9', 'GET', 'http://127.0.0.1:8080/system/res', '127.0.0.1', '/system/res/resData', '2021-12-04 14:45:27', '1', 'admin', '2021-12-04 14:45:27', '记录日志');
INSERT INTO `sys_log` VALUES (1638, 3, 'Chrome 9', 'GET', 'http://127.0.0.1:8080/system/res', '127.0.0.1', '/system/res/update', '2021-12-04 14:45:29', '1', 'admin', '2021-12-04 14:45:29', '记录日志');
INSERT INTO `sys_log` VALUES (1639, 3, 'Chrome 9', 'POST', 'http://127.0.0.1:8080/system/res/update?id=102', '127.0.0.1', '/system/res/postUpdate', '2021-12-04 14:45:38', '1', 'admin', '2021-12-04 14:45:38', '记录日志');
INSERT INTO `sys_log` VALUES (1640, 3, 'Chrome 9', 'GET', 'http://127.0.0.1:8080/system/res', '127.0.0.1', '/system/res/resTree', '2021-12-04 14:45:39', '1', 'admin', '2021-12-04 14:45:39', '记录日志');
INSERT INTO `sys_log` VALUES (1641, 3, 'Chrome 9', 'GET', 'http://127.0.0.1:8080/system/res', '127.0.0.1', '/system/res/resData', '2021-12-04 14:45:39', '1', 'admin', '2021-12-04 14:45:39', '记录日志');
INSERT INTO `sys_log` VALUES (1642, 3, 'Chrome 9', 'GET', 'http://127.0.0.1:8080/', '127.0.0.1', '/system/res/menuTop', '2021-12-04 14:46:50', '1', 'admin', '2021-12-04 14:46:50', '记录日志');
INSERT INTO `sys_log` VALUES (1643, 3, 'Chrome 9', 'GET', 'http://127.0.0.1:8080/', '127.0.0.1', '/system/res/menuLeft', '2021-12-04 14:46:50', '1', 'admin', '2021-12-04 14:46:50', '记录日志');
INSERT INTO `sys_log` VALUES (1644, 3, 'Chrome 9', 'GET', 'http://127.0.0.1:8080/', '127.0.0.1', '/system/check', '2021-12-04 14:46:52', '1', 'admin', '2021-12-04 14:46:52', '记录日志');
INSERT INTO `sys_log` VALUES (1645, 3, 'Chrome 9', 'GET', 'http://127.0.0.1:8080/%E5%95%8A%E5%95%8A%E5%95%8A', '127.0.0.1', '/system/res/menuTop', '2021-12-04 14:47:00', '1', 'admin', '2021-12-04 14:47:00', '记录日志');
INSERT INTO `sys_log` VALUES (1646, 3, 'Chrome 9', 'GET', 'http://127.0.0.1:8080/%E5%95%8A%E5%95%8A%E5%95%8A', '127.0.0.1', '/system/res/menuLeft', '2021-12-04 14:47:00', '1', 'admin', '2021-12-04 14:47:00', '记录日志');
INSERT INTO `sys_log` VALUES (1647, 3, 'Chrome 9', 'GET', 'http://127.0.0.1:8080/', '127.0.0.1', '/system/user/profile', '2021-12-04 14:50:30', '1', 'admin', '2021-12-04 14:50:30', '记录日志');
INSERT INTO `sys_log` VALUES (1648, 3, 'Chrome 9', 'GET', 'http://127.0.0.1:8080/', '127.0.0.1', '/system/res/menuTop', '2021-12-04 14:53:21', '1', 'admin', '2021-12-04 14:53:21', '记录日志');
INSERT INTO `sys_log` VALUES (1649, 3, 'Chrome 9', 'GET', 'http://127.0.0.1:8080/', '127.0.0.1', '/system/res/menuLeft', '2021-12-04 14:53:21', '1', 'admin', '2021-12-04 14:53:21', '记录日志');
INSERT INTO `sys_log` VALUES (1650, 3, 'Chrome 9', 'GET', 'http://127.0.0.1:8080/', '127.0.0.1', '/system/user/profile', '2021-12-04 14:53:24', '1', 'admin', '2021-12-04 14:53:24', '记录日志');
INSERT INTO `sys_log` VALUES (1651, 3, 'Chrome 9', 'GET', 'http://127.0.0.1:8080/', '127.0.0.1', '/system/check', '2021-12-04 14:53:26', '1', 'admin', '2021-12-04 14:53:26', '记录日志');
INSERT INTO `sys_log` VALUES (1652, 3, 'Chrome 9', 'GET', 'http://127.0.0.1:8080/', '127.0.0.1', '/system/res', '2021-12-04 14:53:36', '1', 'admin', '2021-12-04 14:53:36', '记录日志');
INSERT INTO `sys_log` VALUES (1653, 3, 'Chrome 9', 'GET', 'http://127.0.0.1:8080/system/res', '127.0.0.1', '/system/res/resTree', '2021-12-04 14:53:36', '1', 'admin', '2021-12-04 14:53:36', '记录日志');
INSERT INTO `sys_log` VALUES (1654, 3, 'Chrome 9', 'GET', 'http://127.0.0.1:8080/system/res', '127.0.0.1', '/system/res/resData', '2021-12-04 14:53:37', '1', 'admin', '2021-12-04 14:53:37', '记录日志');
INSERT INTO `sys_log` VALUES (1655, 3, 'Chrome 9', 'GET', 'http://127.0.0.1:8080/system/res', '127.0.0.1', '/system/res/resData', '2021-12-04 14:53:39', '1', 'admin', '2021-12-04 14:53:39', '记录日志');
INSERT INTO `sys_log` VALUES (1656, 3, 'Chrome 9', 'GET', 'http://127.0.0.1:8080/system/res', '127.0.0.1', '/system/res/update', '2021-12-04 14:53:41', '1', 'admin', '2021-12-04 14:53:41', '记录日志');
INSERT INTO `sys_log` VALUES (1657, 3, 'Chrome 9', 'GET', 'http://127.0.0.1:8080/system/res', '127.0.0.1', '/system/res/resData', '2021-12-04 14:53:45', '1', 'admin', '2021-12-04 14:53:45', '记录日志');
INSERT INTO `sys_log` VALUES (1658, 3, 'Chrome 9', 'GET', 'http://127.0.0.1:8080/system/res', '127.0.0.1', '/system/res/resTree', '2021-12-04 14:53:45', '1', 'admin', '2021-12-04 14:53:45', '记录日志');
INSERT INTO `sys_log` VALUES (1659, 3, 'Chrome 9', 'GET', 'http://127.0.0.1:8080/system/res', '127.0.0.1', '/system/res/resData', '2021-12-04 14:53:46', '1', 'admin', '2021-12-04 14:53:46', '记录日志');
INSERT INTO `sys_log` VALUES (1660, 3, 'Chrome 9', 'GET', 'http://127.0.0.1:8080/system/res', '127.0.0.1', '/system/res/resData', '2021-12-04 14:53:48', '1', 'admin', '2021-12-04 14:53:48', '记录日志');
INSERT INTO `sys_log` VALUES (1661, 3, 'Chrome 9', 'GET', 'http://127.0.0.1:8080/system/res', '127.0.0.1', '/system/res/update', '2021-12-04 14:53:51', '1', 'admin', '2021-12-04 14:53:51', '记录日志');
INSERT INTO `sys_log` VALUES (1662, 3, 'Chrome 9', 'GET', 'http://127.0.0.1:8080/system/res', '127.0.0.1', '/system/res/resData', '2021-12-04 14:53:55', '1', 'admin', '2021-12-04 14:53:55', '记录日志');
INSERT INTO `sys_log` VALUES (1663, 3, 'Chrome 9', 'GET', 'http://127.0.0.1:8080/system/res', '127.0.0.1', '/system/res/resTree', '2021-12-04 14:53:55', '1', 'admin', '2021-12-04 14:53:55', '记录日志');
INSERT INTO `sys_log` VALUES (1664, 3, 'Chrome 9', 'GET', 'http://127.0.0.1:8080/system/res', '127.0.0.1', '/system/res/resData', '2021-12-04 14:53:55', '1', 'admin', '2021-12-04 14:53:55', '记录日志');
INSERT INTO `sys_log` VALUES (1665, 3, 'Chrome 9', 'GET', 'http://127.0.0.1:8080/system/res', '127.0.0.1', '/system/res/resData', '2021-12-04 14:53:57', '1', 'admin', '2021-12-04 14:53:57', '记录日志');
INSERT INTO `sys_log` VALUES (1666, 3, 'Chrome 9', 'GET', 'http://127.0.0.1:8080/system/res', '127.0.0.1', '/system/res/update', '2021-12-04 14:53:58', '1', 'admin', '2021-12-04 14:53:58', '记录日志');
INSERT INTO `sys_log` VALUES (1667, 3, 'Chrome 9', 'POST', 'http://127.0.0.1:8080/system/res/update?id=102', '127.0.0.1', '/system/res/postUpdate', '2021-12-04 14:54:10', '1', 'admin', '2021-12-04 14:54:10', '记录日志');
INSERT INTO `sys_log` VALUES (1668, 3, 'Chrome 9', 'GET', 'http://127.0.0.1:8080/system/res', '127.0.0.1', '/system/res/resData', '2021-12-04 14:54:11', '1', 'admin', '2021-12-04 14:54:11', '记录日志');
INSERT INTO `sys_log` VALUES (1669, 3, 'Chrome 9', 'GET', 'http://127.0.0.1:8080/system/res', '127.0.0.1', '/system/res/resTree', '2021-12-04 14:54:11', '1', 'admin', '2021-12-04 14:54:11', '记录日志');
INSERT INTO `sys_log` VALUES (1670, 3, 'Chrome 9', 'GET', 'http://127.0.0.1:8080/', '127.0.0.1', '/system/res/menuTop', '2021-12-04 14:54:12', '1', 'admin', '2021-12-04 14:54:12', '记录日志');
INSERT INTO `sys_log` VALUES (1671, 3, 'Chrome 9', 'GET', 'http://127.0.0.1:8080/', '127.0.0.1', '/system/res/menuLeft', '2021-12-04 14:54:12', '1', 'admin', '2021-12-04 14:54:12', '记录日志');
INSERT INTO `sys_log` VALUES (1672, 3, 'Chrome 9', 'GET', 'http://127.0.0.1:8080/', '127.0.0.1', '/system/user/check', '2021-12-04 14:54:13', '1', 'admin', '2021-12-04 14:54:13', '记录日志');
INSERT INTO `sys_log` VALUES (1673, 3, 'Chrome 9', 'GET', 'http://127.0.0.1:8080/', '127.0.0.1', '/system/log', '2021-12-04 15:00:24', '1', 'admin', '2021-12-04 15:00:24', '记录日志');
INSERT INTO `sys_log` VALUES (1674, 3, 'Chrome 9', 'GET', 'http://127.0.0.1:8080/system/log', '127.0.0.1', '/system/log/tableData', '2021-12-04 15:00:24', '1', 'admin', '2021-12-04 15:00:24', '记录日志');
INSERT INTO `sys_log` VALUES (1675, 3, 'Chrome 9', 'GET', 'http://127.0.0.1:8080/system/log', '127.0.0.1', '/system/log/tableData', '2021-12-04 15:00:31', '1', 'admin', '2021-12-04 15:00:31', '记录日志');
INSERT INTO `sys_log` VALUES (1676, 3, 'Chrome 9', 'GET', 'http://127.0.0.1:8080/system/log', '127.0.0.1', '/system/log/tableData', '2021-12-04 15:00:34', '1', 'admin', '2021-12-04 15:00:34', '记录日志');
INSERT INTO `sys_log` VALUES (1677, 3, 'Chrome 9', 'GET', 'http://127.0.0.1:8080/', '127.0.0.1', '/system/user/profile', '2021-12-04 15:01:24', '1', 'admin', '2021-12-04 15:01:24', '记录日志');
INSERT INTO `sys_log` VALUES (1678, 3, 'Chrome 9', 'GET', 'http://127.0.0.1:8080/', '127.0.0.1', '/system/res', '2021-12-04 15:03:36', '1', 'admin', '2021-12-04 15:03:36', '记录日志');
INSERT INTO `sys_log` VALUES (1679, 3, 'Chrome 9', 'GET', 'http://127.0.0.1:8080/system/res', '127.0.0.1', '/system/res/resTree', '2021-12-04 15:03:36', '1', 'admin', '2021-12-04 15:03:36', '记录日志');
INSERT INTO `sys_log` VALUES (1680, 3, 'Chrome 9', 'GET', 'http://127.0.0.1:8080/system/res', '127.0.0.1', '/system/res/resData', '2021-12-04 15:03:36', '1', 'admin', '2021-12-04 15:03:36', '记录日志');
INSERT INTO `sys_log` VALUES (1681, 3, 'Chrome 9', 'GET', 'http://127.0.0.1:8080/system/res', '127.0.0.1', '/system/res/resData', '2021-12-04 15:03:37', '1', 'admin', '2021-12-04 15:03:37', '记录日志');
INSERT INTO `sys_log` VALUES (1682, 3, 'Chrome 9', 'GET', 'http://127.0.0.1:8080/system/res', '127.0.0.1', '/system/res/resData', '2021-12-04 15:03:41', '1', 'admin', '2021-12-04 15:03:41', '记录日志');
INSERT INTO `sys_log` VALUES (1683, 3, 'Chrome 9', 'GET', 'http://127.0.0.1:8080/system/res', '127.0.0.1', '/system/res/resData', '2021-12-04 15:03:45', '1', 'admin', '2021-12-04 15:03:45', '记录日志');
INSERT INTO `sys_log` VALUES (1684, 3, 'Chrome 9', 'GET', 'http://127.0.0.1:8080/system/res', '127.0.0.1', '/system/res/resData', '2021-12-04 15:03:48', '1', 'admin', '2021-12-04 15:03:48', '记录日志');
INSERT INTO `sys_log` VALUES (1685, 3, 'Chrome 9', 'GET', 'http://127.0.0.1:8080/system/res', '127.0.0.1', '/system/res/resData', '2021-12-04 15:03:49', '1', 'admin', '2021-12-04 15:03:49', '记录日志');
INSERT INTO `sys_log` VALUES (1686, 3, 'Chrome 9', 'GET', 'http://127.0.0.1:8080/system/res', '127.0.0.1', '/system/res/resData', '2021-12-04 15:03:50', '1', 'admin', '2021-12-04 15:03:50', '记录日志');
INSERT INTO `sys_log` VALUES (1687, 3, 'Chrome 9', 'GET', 'http://127.0.0.1:8080/system/res', '127.0.0.1', '/system/res/resData', '2021-12-04 15:03:51', '1', 'admin', '2021-12-04 15:03:51', '记录日志');
INSERT INTO `sys_log` VALUES (1688, 3, 'Chrome 9', 'GET', 'http://127.0.0.1:8080/system/res', '127.0.0.1', '/system/res/update', '2021-12-04 15:03:57', '1', 'admin', '2021-12-04 15:03:57', '记录日志');
INSERT INTO `sys_log` VALUES (1689, 3, 'Chrome 9', 'POST', 'http://127.0.0.1:8080/system/res/update?id=102', '127.0.0.1', '/system/res/postUpdate', '2021-12-04 15:04:07', '1', 'admin', '2021-12-04 15:04:07', '记录日志');
INSERT INTO `sys_log` VALUES (1690, 3, 'Chrome 9', 'GET', 'http://127.0.0.1:8080/system/res', '127.0.0.1', '/system/res/resData', '2021-12-04 15:04:07', '1', 'admin', '2021-12-04 15:04:07', '记录日志');
INSERT INTO `sys_log` VALUES (1691, 3, 'Chrome 9', 'GET', 'http://127.0.0.1:8080/system/res', '127.0.0.1', '/system/res/resTree', '2021-12-04 15:04:07', '1', 'admin', '2021-12-04 15:04:07', '记录日志');
INSERT INTO `sys_log` VALUES (1692, 3, 'Chrome 9', 'GET', 'http://127.0.0.1:8080/', '127.0.0.1', '/system/res/menuTop', '2021-12-04 15:04:09', '1', 'admin', '2021-12-04 15:04:09', '记录日志');
INSERT INTO `sys_log` VALUES (1693, 3, 'Chrome 9', 'GET', 'http://127.0.0.1:8080/', '127.0.0.1', '/system/res/menuLeft', '2021-12-04 15:04:09', '1', 'admin', '2021-12-04 15:04:09', '记录日志');
INSERT INTO `sys_log` VALUES (1694, 3, 'Chrome 9', 'GET', 'http://127.0.0.1:8080/', '127.0.0.1', '/system/check', '2021-12-04 15:04:10', '1', 'admin', '2021-12-04 15:04:10', '记录日志');
INSERT INTO `sys_log` VALUES (1695, 3, 'Chrome 9', 'GET', 'http://127.0.0.1:8080/', '127.0.0.1', '/system/log', '2021-12-04 15:04:33', '1', 'admin', '2021-12-04 15:04:33', '记录日志');
INSERT INTO `sys_log` VALUES (1696, 3, 'Chrome 9', 'GET', 'http://127.0.0.1:8080/system/log', '127.0.0.1', '/system/log/tableData', '2021-12-04 15:04:33', '1', 'admin', '2021-12-04 15:04:33', '记录日志');
INSERT INTO `sys_log` VALUES (1697, 3, 'Chrome 9', 'GET', 'http://127.0.0.1:8080/', '127.0.0.1', '/system/res/menuTop', '2021-12-04 15:05:54', '1', 'admin', '2021-12-04 15:05:54', '记录日志');
INSERT INTO `sys_log` VALUES (1698, 3, 'Chrome 9', 'GET', 'http://127.0.0.1:8080/', '127.0.0.1', '/system/res/menuLeft', '2021-12-04 15:05:54', '1', 'admin', '2021-12-04 15:05:54', '记录日志');
INSERT INTO `sys_log` VALUES (1699, 3, 'Chrome 9', 'GET', 'http://127.0.0.1:8080/', '127.0.0.1', '/system/check', '2021-12-04 15:05:55', '1', 'admin', '2021-12-04 15:05:55', '记录日志');
INSERT INTO `sys_log` VALUES (1700, 3, 'Chrome 9', 'GET', 'http://127.0.0.1:8080/', '127.0.0.1', '/system/res/menuTop', '2021-12-04 15:20:32', '1', 'admin', '2021-12-04 15:20:32', '记录日志');
INSERT INTO `sys_log` VALUES (1701, 3, 'Chrome 9', 'GET', 'http://127.0.0.1:8080/', '127.0.0.1', '/system/res/menuLeft', '2021-12-04 15:20:33', '1', 'admin', '2021-12-04 15:20:33', '记录日志');
INSERT INTO `sys_log` VALUES (1702, 3, 'Chrome 9', 'GET', 'http://127.0.0.1:8080/', '127.0.0.1', '/system/res', '2021-12-04 15:20:36', '1', 'admin', '2021-12-04 15:20:36', '记录日志');
INSERT INTO `sys_log` VALUES (1703, 3, 'Chrome 9', 'GET', 'http://127.0.0.1:8080/system/res', '127.0.0.1', '/system/res/resTree', '2021-12-04 15:20:36', '1', 'admin', '2021-12-04 15:20:36', '记录日志');
INSERT INTO `sys_log` VALUES (1704, 3, 'Chrome 9', 'GET', 'http://127.0.0.1:8080/system/res', '127.0.0.1', '/system/res/resData', '2021-12-04 15:20:36', '1', 'admin', '2021-12-04 15:20:36', '记录日志');
INSERT INTO `sys_log` VALUES (1705, 3, 'Chrome 9', 'GET', 'http://127.0.0.1:8080/', '127.0.0.1', '/system/check', '2021-12-04 15:20:37', '1', 'admin', '2021-12-04 15:20:37', '记录日志');
INSERT INTO `sys_log` VALUES (1706, 3, 'Chrome 9', 'GET', 'http://127.0.0.1:8080/system/res', '127.0.0.1', '/system/res/resData', '2021-12-04 15:20:56', '1', 'admin', '2021-12-04 15:20:56', '记录日志');
INSERT INTO `sys_log` VALUES (1707, 3, 'Chrome 9', 'GET', 'http://127.0.0.1:8080/system/res', '127.0.0.1', '/system/res/resData', '2021-12-04 15:21:04', '1', 'admin', '2021-12-04 15:21:04', '记录日志');
INSERT INTO `sys_log` VALUES (1708, 3, 'Chrome 9', 'GET', 'http://127.0.0.1:8080/system/res', '127.0.0.1', '/system/res/update', '2021-12-04 15:21:06', '1', 'admin', '2021-12-04 15:21:06', '记录日志');
INSERT INTO `sys_log` VALUES (1709, 3, 'Chrome 9', 'POST', 'http://127.0.0.1:8080/system/res/update?id=102', '127.0.0.1', '/system/res/postUpdate', '2021-12-04 15:21:22', '1', 'admin', '2021-12-04 15:21:22', '记录日志');
INSERT INTO `sys_log` VALUES (1710, 3, 'Chrome 9', 'GET', 'http://127.0.0.1:8080/system/res', '127.0.0.1', '/system/res/resData', '2021-12-04 15:21:22', '1', 'admin', '2021-12-04 15:21:22', '记录日志');
INSERT INTO `sys_log` VALUES (1711, 3, 'Chrome 9', 'GET', 'http://127.0.0.1:8080/system/res', '127.0.0.1', '/system/res/resTree', '2021-12-04 15:21:22', '1', 'admin', '2021-12-04 15:21:22', '记录日志');
INSERT INTO `sys_log` VALUES (1712, 3, 'Chrome 9', 'GET', 'http://127.0.0.1:8080/', '127.0.0.1', '/system/res/menuTop', '2021-12-04 15:22:02', '1', 'admin', '2021-12-04 15:22:02', '记录日志');
INSERT INTO `sys_log` VALUES (1713, 3, 'Chrome 9', 'GET', 'http://127.0.0.1:8080/', '127.0.0.1', '/system/res/menuLeft', '2021-12-04 15:22:02', '1', 'admin', '2021-12-04 15:22:02', '记录日志');
INSERT INTO `sys_log` VALUES (1714, 3, 'Chrome 9', 'GET', 'http://127.0.0.1:8080/', '127.0.0.1', '/system/check', '2021-12-04 15:22:03', '1', 'admin', '2021-12-04 15:22:03', '记录日志');
INSERT INTO `sys_log` VALUES (1715, 3, 'Chrome 9', 'GET', 'http://127.0.0.1:8080/%E5%95%8A%E5%95%8A%E5%95%8A', '127.0.0.1', '/system/res/menuTop', '2021-12-04 15:25:01', '1', 'admin', '2021-12-04 15:25:01', '记录日志');
INSERT INTO `sys_log` VALUES (1716, 3, 'Chrome 9', 'GET', 'http://127.0.0.1:8080/%E5%95%8A%E5%95%8A%E5%95%8A', '127.0.0.1', '/system/res/menuLeft', '2021-12-04 15:25:01', '1', 'admin', '2021-12-04 15:25:01', '记录日志');
INSERT INTO `sys_log` VALUES (1717, 3, 'Chrome 9', 'GET', 'http://127.0.0.1:8080/', '127.0.0.1', '/system/res', '2021-12-04 15:25:23', '1', 'admin', '2021-12-04 15:25:23', '记录日志');
INSERT INTO `sys_log` VALUES (1718, 3, 'Chrome 9', 'GET', 'http://127.0.0.1:8080/system/res', '127.0.0.1', '/system/res/resTree', '2021-12-04 15:25:23', '1', 'admin', '2021-12-04 15:25:23', '记录日志');
INSERT INTO `sys_log` VALUES (1719, 3, 'Chrome 9', 'GET', 'http://127.0.0.1:8080/system/res', '127.0.0.1', '/system/res/resData', '2021-12-04 15:25:23', '1', 'admin', '2021-12-04 15:25:23', '记录日志');
INSERT INTO `sys_log` VALUES (1720, 3, 'Chrome 9', 'GET', 'http://127.0.0.1:8080/system/res', '127.0.0.1', '/system/res/resData', '2021-12-04 15:25:28', '1', 'admin', '2021-12-04 15:25:28', '记录日志');
INSERT INTO `sys_log` VALUES (1721, 3, 'Chrome 9', 'GET', 'http://127.0.0.1:8080/system/res', '127.0.0.1', '/system/res/update', '2021-12-04 15:25:30', '1', 'admin', '2021-12-04 15:25:30', '记录日志');
INSERT INTO `sys_log` VALUES (1722, 3, 'Chrome 9', 'GET', 'http://127.0.0.1:8080/system/res', '127.0.0.1', '/system/res/resData', '2021-12-04 15:25:41', '1', 'admin', '2021-12-04 15:25:41', '记录日志');
INSERT INTO `sys_log` VALUES (1723, 3, 'Chrome 9', 'GET', 'http://127.0.0.1:8080/system/res', '127.0.0.1', '/system/res/resTree', '2021-12-04 15:25:41', '1', 'admin', '2021-12-04 15:25:41', '记录日志');
INSERT INTO `sys_log` VALUES (1724, 3, 'Chrome 9', 'GET', 'http://127.0.0.1:8080/system/res', '127.0.0.1', '/system/res/update', '2021-12-04 15:25:43', '1', 'admin', '2021-12-04 15:25:43', '记录日志');
INSERT INTO `sys_log` VALUES (1725, 3, 'Chrome 9', 'POST', 'http://127.0.0.1:8080/system/res/update?id=103', '127.0.0.1', '/system/res/postUpdate', '2021-12-04 15:26:11', '1', 'admin', '2021-12-04 15:26:11', '记录日志');
INSERT INTO `sys_log` VALUES (1726, 3, 'Chrome 9', 'GET', 'http://127.0.0.1:8080/system/res', '127.0.0.1', '/system/res/resData', '2021-12-04 15:26:12', '1', 'admin', '2021-12-04 15:26:12', '记录日志');
INSERT INTO `sys_log` VALUES (1727, 3, 'Chrome 9', 'GET', 'http://127.0.0.1:8080/system/res', '127.0.0.1', '/system/res/resTree', '2021-12-04 15:26:12', '1', 'admin', '2021-12-04 15:26:12', '记录日志');
INSERT INTO `sys_log` VALUES (1728, 3, 'Chrome 9', 'GET', 'http://127.0.0.1:8080/system/res', '127.0.0.1', '/system/res/update', '2021-12-04 15:26:22', '1', 'admin', '2021-12-04 15:26:22', '记录日志');
INSERT INTO `sys_log` VALUES (1729, 3, 'Chrome 9', 'GET', 'http://127.0.0.1:8080/system/res', '127.0.0.1', '/system/res/resTree', '2021-12-04 15:26:24', '1', 'admin', '2021-12-04 15:26:24', '记录日志');
INSERT INTO `sys_log` VALUES (1730, 3, 'Chrome 9', 'GET', 'http://127.0.0.1:8080/system/res', '127.0.0.1', '/system/res/resData', '2021-12-04 15:26:24', '1', 'admin', '2021-12-04 15:26:24', '记录日志');
INSERT INTO `sys_log` VALUES (1731, 3, 'Chrome 9', 'GET', 'http://127.0.0.1:8080/system/res', '127.0.0.1', '/system/res/update', '2021-12-04 15:27:08', '1', 'admin', '2021-12-04 15:27:08', '记录日志');
INSERT INTO `sys_log` VALUES (1732, 3, 'Chrome 9', 'POST', 'http://127.0.0.1:8080/system/res/update?id=102', '127.0.0.1', '/system/res/postUpdate', '2021-12-04 15:27:28', '1', 'admin', '2021-12-04 15:27:28', '记录日志');
INSERT INTO `sys_log` VALUES (1733, 3, 'Chrome 9', 'GET', 'http://127.0.0.1:8080/system/res', '127.0.0.1', '/system/res/resTree', '2021-12-04 15:27:28', '1', 'admin', '2021-12-04 15:27:28', '记录日志');
INSERT INTO `sys_log` VALUES (1734, 3, 'Chrome 9', 'GET', 'http://127.0.0.1:8080/system/res', '127.0.0.1', '/system/res/resData', '2021-12-04 15:27:28', '1', 'admin', '2021-12-04 15:27:28', '记录日志');
INSERT INTO `sys_log` VALUES (1735, 3, 'Chrome 9', 'GET', 'http://127.0.0.1:8080/system/res', '127.0.0.1', '/system/res/update', '2021-12-04 15:27:31', '1', 'admin', '2021-12-04 15:27:31', '记录日志');
INSERT INTO `sys_log` VALUES (1736, 3, 'Chrome 9', 'GET', 'http://127.0.0.1:8080/system/res', '127.0.0.1', '/system/res/resTree', '2021-12-04 15:27:42', '1', 'admin', '2021-12-04 15:27:42', '记录日志');
INSERT INTO `sys_log` VALUES (1737, 3, 'Chrome 9', 'GET', 'http://127.0.0.1:8080/system/res', '127.0.0.1', '/system/res/resData', '2021-12-04 15:27:42', '1', 'admin', '2021-12-04 15:27:42', '记录日志');
INSERT INTO `sys_log` VALUES (1738, 3, 'Chrome 9', 'GET', 'http://127.0.0.1:8080/system/res', '127.0.0.1', '/system/res/update', '2021-12-04 15:27:42', '1', 'admin', '2021-12-04 15:27:42', '记录日志');
INSERT INTO `sys_log` VALUES (1739, 3, 'Chrome 9', 'POST', 'http://127.0.0.1:8080/system/res/update?id=102', '127.0.0.1', '/system/res/postUpdate', '2021-12-04 15:27:51', '1', 'admin', '2021-12-04 15:27:51', '记录日志');
INSERT INTO `sys_log` VALUES (1740, 3, 'Chrome 9', 'GET', 'http://127.0.0.1:8080/system/res', '127.0.0.1', '/system/res/resData', '2021-12-04 15:27:51', '1', 'admin', '2021-12-04 15:27:51', '记录日志');
INSERT INTO `sys_log` VALUES (1741, 3, 'Chrome 9', 'GET', 'http://127.0.0.1:8080/system/res', '127.0.0.1', '/system/res/resTree', '2021-12-04 15:27:51', '1', 'admin', '2021-12-04 15:27:51', '记录日志');
INSERT INTO `sys_log` VALUES (1742, 3, 'Chrome 9', 'GET', 'http://127.0.0.1:8080/system/res', '127.0.0.1', '/system/res/update', '2021-12-04 15:27:53', '1', 'admin', '2021-12-04 15:27:53', '记录日志');
INSERT INTO `sys_log` VALUES (1743, 3, 'Chrome 9', 'POST', 'http://127.0.0.1:8080/system/res/update?id=103', '127.0.0.1', '/system/res/postUpdate', '2021-12-04 15:28:07', '1', 'admin', '2021-12-04 15:28:07', '记录日志');
INSERT INTO `sys_log` VALUES (1744, 3, 'Chrome 9', 'GET', 'http://127.0.0.1:8080/system/res', '127.0.0.1', '/system/res/resData', '2021-12-04 15:28:07', '1', 'admin', '2021-12-04 15:28:07', '记录日志');
INSERT INTO `sys_log` VALUES (1745, 3, 'Chrome 9', 'GET', 'http://127.0.0.1:8080/system/res', '127.0.0.1', '/system/res/resTree', '2021-12-04 15:28:07', '1', 'admin', '2021-12-04 15:28:07', '记录日志');
INSERT INTO `sys_log` VALUES (1746, 3, 'Chrome 9', 'GET', 'http://127.0.0.1:8080/system/res', '127.0.0.1', '/system/res/update', '2021-12-04 15:28:09', '1', 'admin', '2021-12-04 15:28:09', '记录日志');
INSERT INTO `sys_log` VALUES (1747, 3, 'Chrome 9', 'POST', 'http://127.0.0.1:8080/system/res/update?id=102', '127.0.0.1', '/system/res/postUpdate', '2021-12-04 15:28:23', '1', 'admin', '2021-12-04 15:28:23', '记录日志');
INSERT INTO `sys_log` VALUES (1748, 3, 'Chrome 9', 'GET', 'http://127.0.0.1:8080/system/res', '127.0.0.1', '/system/res/resData', '2021-12-04 15:28:23', '1', 'admin', '2021-12-04 15:28:23', '记录日志');
INSERT INTO `sys_log` VALUES (1749, 3, 'Chrome 9', 'GET', 'http://127.0.0.1:8080/system/res', '127.0.0.1', '/system/res/resTree', '2021-12-04 15:28:23', '1', 'admin', '2021-12-04 15:28:23', '记录日志');
INSERT INTO `sys_log` VALUES (1750, 3, 'Chrome 9', 'GET', 'http://127.0.0.1:8080/system/res', '127.0.0.1', '/system/res/update', '2021-12-04 15:28:24', '1', 'admin', '2021-12-04 15:28:24', '记录日志');
INSERT INTO `sys_log` VALUES (1751, 3, 'Chrome 9', 'POST', 'http://127.0.0.1:8080/system/res/update?id=103', '127.0.0.1', '/system/res/postUpdate', '2021-12-04 15:28:29', '1', 'admin', '2021-12-04 15:28:29', '记录日志');
INSERT INTO `sys_log` VALUES (1752, 3, 'Chrome 9', 'GET', 'http://127.0.0.1:8080/system/res', '127.0.0.1', '/system/res/resData', '2021-12-04 15:28:29', '1', 'admin', '2021-12-04 15:28:29', '记录日志');
INSERT INTO `sys_log` VALUES (1753, 3, 'Chrome 9', 'GET', 'http://127.0.0.1:8080/system/res', '127.0.0.1', '/system/res/resTree', '2021-12-04 15:28:29', '1', 'admin', '2021-12-04 15:28:29', '记录日志');
INSERT INTO `sys_log` VALUES (1754, 3, 'Chrome 9', 'GET', 'http://127.0.0.1:8080/', '127.0.0.1', '/system/res/menuTop', '2021-12-04 15:28:32', '1', 'admin', '2021-12-04 15:28:32', '记录日志');
INSERT INTO `sys_log` VALUES (1755, 3, 'Chrome 9', 'GET', 'http://127.0.0.1:8080/', '127.0.0.1', '/system/res/menuLeft', '2021-12-04 15:28:32', '1', 'admin', '2021-12-04 15:28:32', '记录日志');
INSERT INTO `sys_log` VALUES (1756, 3, 'Chrome 9', 'GET', 'http://127.0.0.1:8080/', '127.0.0.1', '/system/res', '2021-12-04 15:28:34', '1', 'admin', '2021-12-04 15:28:34', '记录日志');
INSERT INTO `sys_log` VALUES (1757, 3, 'Chrome 9', 'GET', 'http://127.0.0.1:8080/system/res', '127.0.0.1', '/system/res/resTree', '2021-12-04 15:28:34', '1', 'admin', '2021-12-04 15:28:34', '记录日志');
INSERT INTO `sys_log` VALUES (1758, 3, 'Chrome 9', 'GET', 'http://127.0.0.1:8080/system/res', '127.0.0.1', '/system/res/resData', '2021-12-04 15:28:34', '1', 'admin', '2021-12-04 15:28:34', '记录日志');
INSERT INTO `sys_log` VALUES (1759, 3, 'Chrome 9', 'GET', 'http://127.0.0.1:8080/system/res', '127.0.0.1', '/system/res/add', '2021-12-04 15:28:35', '1', 'admin', '2021-12-04 15:28:35', '记录日志');
INSERT INTO `sys_log` VALUES (1760, 3, 'Chrome 9', 'GET', 'http://127.0.0.1:8080/system/res', '127.0.0.1', '/system/res/resData', '2021-12-04 15:28:39', '1', 'admin', '2021-12-04 15:28:39', '记录日志');
INSERT INTO `sys_log` VALUES (1761, 3, 'Chrome 9', 'GET', 'http://127.0.0.1:8080/system/res', '127.0.0.1', '/system/res/resTree', '2021-12-04 15:28:39', '1', 'admin', '2021-12-04 15:28:39', '记录日志');
INSERT INTO `sys_log` VALUES (1762, 3, 'Chrome 9', 'GET', 'http://127.0.0.1:8080/system/res', '127.0.0.1', '/system/res/resData', '2021-12-04 15:28:41', '1', 'admin', '2021-12-04 15:28:41', '记录日志');
INSERT INTO `sys_log` VALUES (1763, 3, 'Chrome 9', 'GET', 'http://127.0.0.1:8080/system/res', '127.0.0.1', '/system/res/add', '2021-12-04 15:28:42', '1', 'admin', '2021-12-04 15:28:42', '记录日志');
INSERT INTO `sys_log` VALUES (1764, 3, 'Chrome 9', 'POST', 'http://127.0.0.1:8080/system/res/add?pid=101', '127.0.0.1', '/system/res/postAdd', '2021-12-04 15:29:19', '1', 'admin', '2021-12-04 15:29:19', '记录日志');
INSERT INTO `sys_log` VALUES (1765, 3, 'Chrome 9', 'GET', 'http://127.0.0.1:8080/system/res', '127.0.0.1', '/system/res/resData', '2021-12-04 15:29:19', '1', 'admin', '2021-12-04 15:29:19', '记录日志');
INSERT INTO `sys_log` VALUES (1766, 3, 'Chrome 9', 'GET', 'http://127.0.0.1:8080/system/res', '127.0.0.1', '/system/res/resTree', '2021-12-04 15:29:19', '1', 'admin', '2021-12-04 15:29:19', '记录日志');
INSERT INTO `sys_log` VALUES (1767, 3, 'Chrome 9', 'GET', 'http://127.0.0.1:8080/', '127.0.0.1', '/system/res/menuTop', '2021-12-04 15:29:28', '1', 'admin', '2021-12-04 15:29:28', '记录日志');
INSERT INTO `sys_log` VALUES (1768, 3, 'Chrome 9', 'GET', 'http://127.0.0.1:8080/', '127.0.0.1', '/system/res/menuLeft', '2021-12-04 15:29:28', '1', 'admin', '2021-12-04 15:29:28', '记录日志');
INSERT INTO `sys_log` VALUES (1769, 3, 'Chrome 9', 'GET', 'http://127.0.0.1:8080/', '127.0.0.1', '/system/res/menuTop', '2021-12-04 15:29:30', '1', 'admin', '2021-12-04 15:29:30', '记录日志');
INSERT INTO `sys_log` VALUES (1770, 3, 'Chrome 9', 'GET', 'http://127.0.0.1:8080/', '127.0.0.1', '/system/res/menuLeft', '2021-12-04 15:29:30', '1', 'admin', '2021-12-04 15:29:30', '记录日志');
INSERT INTO `sys_log` VALUES (1771, 3, 'Chrome 9', 'GET', 'http://127.0.0.1:8080/', '127.0.0.1', '/system/role', '2021-12-04 15:29:36', '1', 'admin', '2021-12-04 15:29:36', '记录日志');
INSERT INTO `sys_log` VALUES (1772, 3, 'Chrome 9', 'GET', 'http://127.0.0.1:8080/system/role', '127.0.0.1', '/system/role/tableData', '2021-12-04 15:29:36', '1', 'admin', '2021-12-04 15:29:36', '记录日志');
INSERT INTO `sys_log` VALUES (1773, 3, 'Chrome 9', 'GET', 'http://127.0.0.1:8080/system/role', '127.0.0.1', '/system/role/auth', '2021-12-04 15:29:39', '1', 'admin', '2021-12-04 15:29:39', '记录日志');
INSERT INTO `sys_log` VALUES (1774, 3, 'Chrome 9', 'GET', 'http://127.0.0.1:8080/system/role/auth?id=1', '127.0.0.1', '/system/res/resAuthTree', '2021-12-04 15:29:39', '1', 'admin', '2021-12-04 15:29:39', '记录日志');
INSERT INTO `sys_log` VALUES (1775, 3, 'Chrome 9', 'POST', 'http://127.0.0.1:8080/system/role/auth?id=1', '127.0.0.1', '/system/role/postAuth', '2021-12-04 15:29:43', '1', 'admin', '2021-12-04 15:29:43', '记录日志');
INSERT INTO `sys_log` VALUES (1776, 3, 'Chrome 9', 'GET', 'http://127.0.0.1:8080/system/role', '127.0.0.1', '/system/role/tableData', '2021-12-04 15:29:43', '1', 'admin', '2021-12-04 15:29:43', '记录日志');
INSERT INTO `sys_log` VALUES (1777, 3, 'Chrome 9', 'GET', 'http://127.0.0.1:8080/', '127.0.0.1', '/system/res/menuTop', '2021-12-04 15:29:45', '1', 'admin', '2021-12-04 15:29:45', '记录日志');
INSERT INTO `sys_log` VALUES (1778, 3, 'Chrome 9', 'GET', 'http://127.0.0.1:8080/', '127.0.0.1', '/system/res/menuLeft', '2021-12-04 15:29:45', '1', 'admin', '2021-12-04 15:29:45', '记录日志');
INSERT INTO `sys_log` VALUES (1779, 3, 'Chrome 9', 'GET', 'http://127.0.0.1:8080/', '127.0.0.1', '/system/user/check', '2021-12-04 15:29:50', '1', 'admin', '2021-12-04 15:29:50', '记录日志');
INSERT INTO `sys_log` VALUES (1780, 3, 'Chrome 9', 'GET', 'http://127.0.0.1:8080/', '127.0.0.1', '/system/user/upload', '2021-12-04 15:29:51', '1', 'admin', '2021-12-04 15:29:51', '记录日志');
INSERT INTO `sys_log` VALUES (1781, 3, 'Chrome 9', 'GET', 'http://127.0.0.1:8080/system/user/upload', '127.0.0.1', '/system/user/tableData', '2021-12-04 15:29:51', '1', 'admin', '2021-12-04 15:29:51', '记录日志');
INSERT INTO `sys_log` VALUES (1782, 3, 'Chrome 9', 'GET', 'http://127.0.0.1:8080/', '127.0.0.1', '/system/user/download', '2021-12-04 15:29:52', '1', 'admin', '2021-12-04 15:29:52', '记录日志');
INSERT INTO `sys_log` VALUES (1783, 3, 'Chrome 9', 'GET', 'http://127.0.0.1:8080/system/user/download', '127.0.0.1', '/system/user/tableData', '2021-12-04 15:29:52', '1', 'admin', '2021-12-04 15:29:52', '记录日志');
INSERT INTO `sys_log` VALUES (1784, 3, 'Chrome 9', 'GET', 'http://127.0.0.1:8080/', '127.0.0.1', '/system/res/menuTop', '2021-12-04 15:32:20', '1', 'admin', '2021-12-04 15:32:20', '记录日志');
INSERT INTO `sys_log` VALUES (1785, 3, 'Chrome 9', 'GET', 'http://127.0.0.1:8080/', '127.0.0.1', '/system/res/menuLeft', '2021-12-04 15:32:20', '1', 'admin', '2021-12-04 15:32:20', '记录日志');
INSERT INTO `sys_log` VALUES (1786, 3, 'Chrome 9', 'GET', 'http://127.0.0.1:8080/', '127.0.0.1', '/system/user/check', '2021-12-04 15:32:21', '1', 'admin', '2021-12-04 15:32:21', '记录日志');
INSERT INTO `sys_log` VALUES (1787, 3, 'Chrome 9', 'GET', 'http://127.0.0.1:8080/', '127.0.0.1', '/system/user/upload', '2021-12-04 15:32:22', '1', 'admin', '2021-12-04 15:32:22', '记录日志');
INSERT INTO `sys_log` VALUES (1788, 3, 'Chrome 9', 'GET', 'http://127.0.0.1:8080/', '127.0.0.1', '/system/user/download', '2021-12-04 15:32:23', '1', 'admin', '2021-12-04 15:32:23', '记录日志');
INSERT INTO `sys_log` VALUES (1789, 3, 'Chrome 9', 'GET', 'http://127.0.0.1:8080/', '127.0.0.1', '/system/res', '2021-12-04 15:33:01', '1', 'admin', '2021-12-04 15:33:01', '记录日志');
INSERT INTO `sys_log` VALUES (1790, 3, 'Chrome 9', 'GET', 'http://127.0.0.1:8080/system/res', '127.0.0.1', '/system/res/resTree', '2021-12-04 15:33:01', '1', 'admin', '2021-12-04 15:33:01', '记录日志');
INSERT INTO `sys_log` VALUES (1791, 3, 'Chrome 9', 'GET', 'http://127.0.0.1:8080/system/res', '127.0.0.1', '/system/res/resData', '2021-12-04 15:33:01', '1', 'admin', '2021-12-04 15:33:01', '记录日志');
INSERT INTO `sys_log` VALUES (1792, 3, 'Chrome 9', 'GET', 'http://127.0.0.1:8080/system/res', '127.0.0.1', '/system/res/add', '2021-12-04 15:33:05', '1', 'admin', '2021-12-04 15:33:05', '记录日志');
INSERT INTO `sys_log` VALUES (1793, 3, 'Chrome 9', 'GET', 'http://127.0.0.1:8080/system/res', '127.0.0.1', '/system/res/resData', '2021-12-04 15:33:08', '1', 'admin', '2021-12-04 15:33:08', '记录日志');
INSERT INTO `sys_log` VALUES (1794, 3, 'Chrome 9', 'GET', 'http://127.0.0.1:8080/system/res', '127.0.0.1', '/system/res/resTree', '2021-12-04 15:33:08', '1', 'admin', '2021-12-04 15:33:08', '记录日志');
INSERT INTO `sys_log` VALUES (1795, 3, 'Chrome 9', 'GET', 'http://127.0.0.1:8080/', '127.0.0.1', '/system/res/menuTop', '2021-12-04 15:35:07', '1', 'admin', '2021-12-04 15:35:07', '记录日志');
INSERT INTO `sys_log` VALUES (1796, 3, 'Chrome 9', 'GET', 'http://127.0.0.1:8080/', '127.0.0.1', '/system/res/menuLeft', '2021-12-04 15:35:07', '1', 'admin', '2021-12-04 15:35:07', '记录日志');
INSERT INTO `sys_log` VALUES (1797, 3, 'Chrome 9', 'GET', 'http://127.0.0.1:8080/', '127.0.0.1', '/system/user/check', '2021-12-04 15:35:08', '1', 'admin', '2021-12-04 15:35:08', '记录日志');
INSERT INTO `sys_log` VALUES (1798, 3, 'Chrome 9', 'GET', 'http://127.0.0.1:8080/', '127.0.0.1', '/system/user/upload', '2021-12-04 15:35:09', '1', 'admin', '2021-12-04 15:35:09', '记录日志');
INSERT INTO `sys_log` VALUES (1799, 3, 'Chrome 9', 'GET', 'http://127.0.0.1:8080/', '127.0.0.1', '/system/user/download', '2021-12-04 15:35:16', '1', 'admin', '2021-12-04 15:35:16', '记录日志');
INSERT INTO `sys_log` VALUES (1800, 3, 'Chrome 9', 'GET', 'http://127.0.0.1:8080/', '127.0.0.1', '/system/res/menuTop', '2021-12-04 15:36:18', '1', 'admin', '2021-12-04 15:36:18', '记录日志');
INSERT INTO `sys_log` VALUES (1801, 3, 'Chrome 9', 'GET', 'http://127.0.0.1:8080/', '127.0.0.1', '/system/res/menuLeft', '2021-12-04 15:36:19', '1', 'admin', '2021-12-04 15:36:19', '记录日志');
INSERT INTO `sys_log` VALUES (1802, 3, 'Chrome 9', 'GET', 'http://127.0.0.1:8080/', '127.0.0.1', '/system/user/check', '2021-12-04 15:36:20', '1', 'admin', '2021-12-04 15:36:20', '记录日志');
INSERT INTO `sys_log` VALUES (1803, 3, 'Chrome 9', 'GET', 'http://127.0.0.1:8080/', '127.0.0.1', '/system/user/upload', '2021-12-04 15:36:20', '1', 'admin', '2021-12-04 15:36:20', '记录日志');
INSERT INTO `sys_log` VALUES (1804, 3, 'Chrome 9', 'GET', 'http://127.0.0.1:8080/', '127.0.0.1', '/system/user/download', '2021-12-04 15:36:22', '1', 'admin', '2021-12-04 15:36:22', '记录日志');
INSERT INTO `sys_log` VALUES (1805, 3, 'Chrome 9', 'GET', 'http://127.0.0.1:8080/', '127.0.0.1', '/system/res/menuTop', '2021-12-04 15:38:55', '1', 'admin', '2021-12-04 15:38:55', '记录日志');
INSERT INTO `sys_log` VALUES (1806, 3, 'Chrome 9', 'GET', 'http://127.0.0.1:8080/', '127.0.0.1', '/system/res/menuLeft', '2021-12-04 15:38:55', '1', 'admin', '2021-12-04 15:38:55', '记录日志');
INSERT INTO `sys_log` VALUES (1807, 3, 'Chrome 9', 'GET', 'http://127.0.0.1:8080/', '127.0.0.1', '/system/user/check', '2021-12-04 15:38:58', '1', 'admin', '2021-12-04 15:38:58', '记录日志');
INSERT INTO `sys_log` VALUES (1808, 3, 'Chrome 9', 'GET', 'http://127.0.0.1:8080/', '127.0.0.1', '/system/user/upload', '2021-12-04 15:38:59', '1', 'admin', '2021-12-04 15:38:59', '记录日志');
INSERT INTO `sys_log` VALUES (1809, 3, 'Chrome 9', 'GET', 'http://127.0.0.1:8080/', '127.0.0.1', '/system/user/download', '2021-12-04 15:39:04', '1', 'admin', '2021-12-04 15:39:04', '记录日志');
INSERT INTO `sys_log` VALUES (1810, 3, 'Chrome 9', 'GET', 'http://127.0.0.1:8080/', '127.0.0.1', '/system/res/menuTop', '2021-12-04 15:39:48', '1', 'admin', '2021-12-04 15:39:48', '记录日志');
INSERT INTO `sys_log` VALUES (1811, 3, 'Chrome 9', 'GET', 'http://127.0.0.1:8080/', '127.0.0.1', '/system/res/menuLeft', '2021-12-04 15:39:48', '1', 'admin', '2021-12-04 15:39:48', '记录日志');
INSERT INTO `sys_log` VALUES (1812, 3, 'Chrome 9', 'GET', 'http://127.0.0.1:8080/', '127.0.0.1', '/system/user/check', '2021-12-04 15:39:50', '1', 'admin', '2021-12-04 15:39:50', '记录日志');
INSERT INTO `sys_log` VALUES (1813, 3, 'Chrome 9', 'GET', 'http://127.0.0.1:8080/', '127.0.0.1', '/system/user/upload', '2021-12-04 15:39:50', '1', 'admin', '2021-12-04 15:39:50', '记录日志');
INSERT INTO `sys_log` VALUES (1814, 3, 'Chrome 9', 'GET', 'http://127.0.0.1:8080/', '127.0.0.1', '/system/res/menuTop', '2021-12-04 15:41:00', '1', 'admin', '2021-12-04 15:41:00', '记录日志');
INSERT INTO `sys_log` VALUES (1815, 3, 'Chrome 9', 'GET', 'http://127.0.0.1:8080/', '127.0.0.1', '/system/res/menuLeft', '2021-12-04 15:41:00', '1', 'admin', '2021-12-04 15:41:00', '记录日志');
INSERT INTO `sys_log` VALUES (1816, 3, 'Chrome 9', 'GET', 'http://127.0.0.1:8080/', '127.0.0.1', '/system/user/check', '2021-12-04 15:41:01', '1', 'admin', '2021-12-04 15:41:01', '记录日志');
INSERT INTO `sys_log` VALUES (1817, 3, 'Chrome 9', 'GET', 'http://127.0.0.1:8080/', '127.0.0.1', '/system/user/upload', '2021-12-04 15:41:01', '1', 'admin', '2021-12-04 15:41:01', '记录日志');
INSERT INTO `sys_log` VALUES (1818, 3, 'Chrome 9', 'GET', 'http://127.0.0.1:8080/', '127.0.0.1', '/system/user/download', '2021-12-04 15:41:02', '1', 'admin', '2021-12-04 15:41:02', '记录日志');
INSERT INTO `sys_log` VALUES (1819, 3, 'Chrome 9', 'GET', 'http://127.0.0.1:8080/', '127.0.0.1', '/system/log', '2021-12-04 15:42:29', '1', 'admin', '2021-12-04 15:42:29', '记录日志');
INSERT INTO `sys_log` VALUES (1820, 3, 'Chrome 9', 'GET', 'http://127.0.0.1:8080/system/log', '127.0.0.1', '/system/log/tableData', '2021-12-04 15:42:29', '1', 'admin', '2021-12-04 15:42:29', '记录日志');
INSERT INTO `sys_log` VALUES (1821, 3, 'Chrome 9', 'GET', 'http://127.0.0.1:8080/', '127.0.0.1', '/system/res/menuTop', '2021-12-04 15:46:49', '1', 'admin', '2021-12-04 15:46:49', '记录日志');
INSERT INTO `sys_log` VALUES (1822, 3, 'Chrome 9', 'GET', 'http://127.0.0.1:8080/', '127.0.0.1', '/system/res/menuLeft', '2021-12-04 15:46:50', '1', 'admin', '2021-12-04 15:46:50', '记录日志');
INSERT INTO `sys_log` VALUES (1823, 3, 'Chrome 9', 'GET', 'http://127.0.0.1:8080/', '127.0.0.1', '/system/user/check', '2021-12-04 15:46:50', '1', 'admin', '2021-12-04 15:46:50', '记录日志');
INSERT INTO `sys_log` VALUES (1824, 3, 'Chrome 9', 'GET', 'http://127.0.0.1:8080/', '127.0.0.1', '/system/log', '2021-12-04 15:47:01', '1', 'admin', '2021-12-04 15:47:01', '记录日志');
INSERT INTO `sys_log` VALUES (1825, 3, 'Chrome 9', 'GET', 'http://127.0.0.1:8080/system/log', '127.0.0.1', '/system/log/tableData', '2021-12-04 15:47:01', '1', 'admin', '2021-12-04 15:47:01', '记录日志');
INSERT INTO `sys_log` VALUES (1826, 3, 'Chrome 9', 'GET', 'http://127.0.0.1:8080/', '127.0.0.1', '/system/res/menuTop', '2021-12-04 15:49:37', '1', 'admin', '2021-12-04 15:49:37', '记录日志');
INSERT INTO `sys_log` VALUES (1827, 3, 'Chrome 9', 'GET', 'http://127.0.0.1:8080/', '127.0.0.1', '/system/res/menuLeft', '2021-12-04 15:49:37', '1', 'admin', '2021-12-04 15:49:37', '记录日志');
INSERT INTO `sys_log` VALUES (1828, 3, 'Chrome 9', 'GET', 'http://127.0.0.1:8080/', '127.0.0.1', '/system/user/check', '2021-12-04 15:49:38', '1', 'admin', '2021-12-04 15:49:38', '记录日志');
INSERT INTO `sys_log` VALUES (1829, 3, 'Chrome 9', 'GET', 'http://127.0.0.1:8080/', '127.0.0.1', '/system/res/menuTop', '2021-12-04 16:10:18', '1', 'admin', '2021-12-04 16:10:18', '记录日志');
INSERT INTO `sys_log` VALUES (1830, 3, 'Chrome 9', 'GET', 'http://127.0.0.1:8080/', '127.0.0.1', '/system/res/menuLeft', '2021-12-04 16:10:18', '1', 'admin', '2021-12-04 16:10:18', '记录日志');
INSERT INTO `sys_log` VALUES (1831, 3, 'Chrome 9', 'GET', 'http://127.0.0.1:8080/', '127.0.0.1', '/system/user/check', '2021-12-04 16:10:23', '1', 'admin', '2021-12-04 16:10:23', '记录日志');
INSERT INTO `sys_log` VALUES (1832, 3, 'Chrome 9', 'GET', 'http://127.0.0.1:8080/', '127.0.0.1', '/system/res/menuTop', '2021-12-04 16:11:49', '1', 'admin', '2021-12-04 16:11:49', '记录日志');
INSERT INTO `sys_log` VALUES (1833, 3, 'Chrome 9', 'GET', 'http://127.0.0.1:8080/', '127.0.0.1', '/system/res/menuLeft', '2021-12-04 16:11:49', '1', 'admin', '2021-12-04 16:11:49', '记录日志');
INSERT INTO `sys_log` VALUES (1834, 3, 'Chrome 9', 'GET', 'http://127.0.0.1:8080/', '127.0.0.1', '/system/user/check', '2021-12-04 16:11:50', '1', 'admin', '2021-12-04 16:11:50', '记录日志');
INSERT INTO `sys_log` VALUES (1835, 3, 'Chrome 9', 'GET', 'http://127.0.0.1:8080/', '127.0.0.1', '/system/res/menuTop', '2021-12-04 16:12:48', '1', 'admin', '2021-12-04 16:12:48', '记录日志');
INSERT INTO `sys_log` VALUES (1836, 3, 'Chrome 9', 'GET', 'http://127.0.0.1:8080/', '127.0.0.1', '/system/res/menuLeft', '2021-12-04 16:12:48', '1', 'admin', '2021-12-04 16:12:48', '记录日志');
INSERT INTO `sys_log` VALUES (1837, 3, 'Chrome 9', 'GET', 'http://127.0.0.1:8080/', '127.0.0.1', '/system/user/check', '2021-12-04 16:12:49', '1', 'admin', '2021-12-04 16:12:49', '记录日志');
INSERT INTO `sys_log` VALUES (1838, 3, 'Chrome 9', 'GET', 'http://127.0.0.1:8080/', '127.0.0.1', '/system/res/menuTop', '2021-12-04 16:13:54', '1', 'admin', '2021-12-04 16:13:54', '记录日志');
INSERT INTO `sys_log` VALUES (1839, 3, 'Chrome 9', 'GET', 'http://127.0.0.1:8080/', '127.0.0.1', '/system/res/menuLeft', '2021-12-04 16:13:54', '1', 'admin', '2021-12-04 16:13:54', '记录日志');
INSERT INTO `sys_log` VALUES (1840, 3, 'Chrome 9', 'GET', 'http://127.0.0.1:8080/', '127.0.0.1', '/system/user/check', '2021-12-04 16:13:55', '1', 'admin', '2021-12-04 16:13:55', '记录日志');
INSERT INTO `sys_log` VALUES (1841, 3, 'Chrome 9', 'GET', 'http://127.0.0.1:8080/', '127.0.0.1', '/system/res/menuTop', '2021-12-04 16:15:24', '1', 'admin', '2021-12-04 16:15:24', '记录日志');
INSERT INTO `sys_log` VALUES (1842, 3, 'Chrome 9', 'GET', 'http://127.0.0.1:8080/', '127.0.0.1', '/system/res/menuLeft', '2021-12-04 16:15:24', '1', 'admin', '2021-12-04 16:15:24', '记录日志');
INSERT INTO `sys_log` VALUES (1843, 3, 'Chrome 9', 'GET', 'http://127.0.0.1:8080/', '127.0.0.1', '/system/user/check', '2021-12-04 16:15:26', '1', 'admin', '2021-12-04 16:15:26', '记录日志');
INSERT INTO `sys_log` VALUES (1844, 3, 'Chrome 9', 'GET', 'http://127.0.0.1:8080/', '127.0.0.1', '/system/res/menuTop', '2021-12-04 16:17:51', '1', 'admin', '2021-12-04 16:17:51', '记录日志');
INSERT INTO `sys_log` VALUES (1845, 3, 'Chrome 9', 'GET', 'http://127.0.0.1:8080/', '127.0.0.1', '/system/res/menuLeft', '2021-12-04 16:17:51', '1', 'admin', '2021-12-04 16:17:51', '记录日志');
INSERT INTO `sys_log` VALUES (1846, 3, 'Chrome 9', 'GET', 'http://127.0.0.1:8080/', '127.0.0.1', '/system/user/check', '2021-12-04 16:17:53', '1', 'admin', '2021-12-04 16:17:53', '记录日志');
INSERT INTO `sys_log` VALUES (1847, 3, 'Chrome 9', 'GET', 'http://127.0.0.1:8080/', '127.0.0.1', '/system/user/upload', '2021-12-04 16:17:56', '1', 'admin', '2021-12-04 16:17:56', '记录日志');
INSERT INTO `sys_log` VALUES (1848, 3, 'Chrome 9', 'GET', 'http://127.0.0.1:8080/', '127.0.0.1', '/system/user/download', '2021-12-04 16:17:57', '1', 'admin', '2021-12-04 16:17:57', '记录日志');
INSERT INTO `sys_log` VALUES (1849, 3, 'Chrome 9', 'GET', 'http://127.0.0.1:8080/', '127.0.0.1', '/system/res/menuTop', '2021-12-04 16:19:23', '1', 'admin', '2021-12-04 16:19:23', '记录日志');
INSERT INTO `sys_log` VALUES (1850, 3, 'Chrome 9', 'GET', 'http://127.0.0.1:8080/', '127.0.0.1', '/system/res/menuLeft', '2021-12-04 16:19:23', '1', 'admin', '2021-12-04 16:19:23', '记录日志');
INSERT INTO `sys_log` VALUES (1851, 3, 'Chrome 9', 'GET', 'http://127.0.0.1:8080/', '127.0.0.1', '/system/user/check', '2021-12-04 16:19:24', '1', 'admin', '2021-12-04 16:19:24', '记录日志');
INSERT INTO `sys_log` VALUES (1852, 3, 'Chrome 9', 'GET', 'http://127.0.0.1:8080/', '127.0.0.1', '/system/res/menuTop', '2021-12-04 16:23:21', '1', 'admin', '2021-12-04 16:23:21', '记录日志');
INSERT INTO `sys_log` VALUES (1853, 3, 'Chrome 9', 'GET', 'http://127.0.0.1:8080/', '127.0.0.1', '/system/res/menuLeft', '2021-12-04 16:23:21', '1', 'admin', '2021-12-04 16:23:21', '记录日志');
INSERT INTO `sys_log` VALUES (1854, 3, 'Chrome 9', 'GET', 'http://127.0.0.1:8080/', '127.0.0.1', '/system/user/check', '2021-12-04 16:23:22', '1', 'admin', '2021-12-04 16:23:22', '记录日志');
INSERT INTO `sys_log` VALUES (1855, 3, 'Chrome 9', 'GET', 'http://127.0.0.1:8080/', '127.0.0.1', '/system/user/upload', '2021-12-04 16:23:35', '1', 'admin', '2021-12-04 16:23:35', '记录日志');
INSERT INTO `sys_log` VALUES (1856, 3, 'Chrome 9', 'GET', 'http://127.0.0.1:8080/', '127.0.0.1', '/system/res/menuTop', '2021-12-04 16:28:05', '1', 'admin', '2021-12-04 16:28:05', '记录日志');
INSERT INTO `sys_log` VALUES (1857, 3, 'Chrome 9', 'GET', 'http://127.0.0.1:8080/', '127.0.0.1', '/system/res/menuLeft', '2021-12-04 16:28:05', '1', 'admin', '2021-12-04 16:28:05', '记录日志');
INSERT INTO `sys_log` VALUES (1858, 3, 'Chrome 9', 'GET', 'http://127.0.0.1:8080/', '127.0.0.1', '/system/user/check', '2021-12-04 16:28:06', '1', 'admin', '2021-12-04 16:28:06', '记录日志');
INSERT INTO `sys_log` VALUES (1859, 3, 'Chrome 9', 'GET', 'http://127.0.0.1:8080/', '127.0.0.1', '/system/user/upload', '2021-12-04 16:28:09', '1', 'admin', '2021-12-04 16:28:09', '记录日志');
INSERT INTO `sys_log` VALUES (1860, 3, 'Chrome 9', 'GET', 'http://127.0.0.1:8080/', '127.0.0.1', '/system/user/download', '2021-12-04 16:28:20', '1', 'admin', '2021-12-04 16:28:20', '记录日志');
INSERT INTO `sys_log` VALUES (1861, 3, 'Chrome 9', 'GET', 'http://127.0.0.1:8080/', '127.0.0.1', '/system/res/menuTop', '2021-12-04 16:31:38', '1', 'admin', '2021-12-04 16:31:38', '记录日志');
INSERT INTO `sys_log` VALUES (1862, 3, 'Chrome 9', 'GET', 'http://127.0.0.1:8080/', '127.0.0.1', '/system/res/menuLeft', '2021-12-04 16:31:38', '1', 'admin', '2021-12-04 16:31:38', '记录日志');
INSERT INTO `sys_log` VALUES (1863, 3, 'Chrome 9', 'GET', 'http://127.0.0.1:8080/', '127.0.0.1', '/system/user/check', '2021-12-04 16:31:39', '1', 'admin', '2021-12-04 16:31:39', '记录日志');
INSERT INTO `sys_log` VALUES (1864, 3, 'Chrome 9', 'GET', 'http://127.0.0.1:8080/', '127.0.0.1', '/system/user/upload', '2021-12-04 16:31:42', '1', 'admin', '2021-12-04 16:31:42', '记录日志');
INSERT INTO `sys_log` VALUES (1865, 3, 'Chrome 9', 'GET', 'http://127.0.0.1:8080/', '127.0.0.1', '/system/user/download', '2021-12-04 16:31:44', '1', 'admin', '2021-12-04 16:31:44', '记录日志');
INSERT INTO `sys_log` VALUES (1866, 3, 'Chrome 9', 'GET', 'http://127.0.0.1:8080/', '127.0.0.1', '/system/res', '2021-12-04 16:46:56', '1', 'admin', '2021-12-04 16:46:56', '记录日志');
INSERT INTO `sys_log` VALUES (1867, 3, 'Chrome 9', 'GET', 'http://127.0.0.1:8080/system/res', '127.0.0.1', '/system/res/resTree', '2021-12-04 16:46:56', '1', 'admin', '2021-12-04 16:46:56', '记录日志');
INSERT INTO `sys_log` VALUES (1868, 3, 'Chrome 9', 'GET', 'http://127.0.0.1:8080/system/res', '127.0.0.1', '/system/res/resData', '2021-12-04 16:46:56', '1', 'admin', '2021-12-04 16:46:56', '记录日志');
INSERT INTO `sys_log` VALUES (1869, 3, 'Chrome 9', 'GET', 'http://127.0.0.1:8080/system/res', '127.0.0.1', '/system/res/resData', '2021-12-04 16:46:59', '1', 'admin', '2021-12-04 16:46:59', '记录日志');
INSERT INTO `sys_log` VALUES (1870, 3, 'Chrome 9', 'GET', 'http://127.0.0.1:8080/system/res', '127.0.0.1', '/system/res/resData', '2021-12-04 16:47:02', '1', 'admin', '2021-12-04 16:47:02', '记录日志');
INSERT INTO `sys_log` VALUES (1871, 3, 'Chrome 9', 'GET', 'http://127.0.0.1:8080/system/res', '127.0.0.1', '/system/res/resData', '2021-12-04 16:47:04', '1', 'admin', '2021-12-04 16:47:04', '记录日志');
INSERT INTO `sys_log` VALUES (1872, 3, 'Chrome 9', 'GET', 'http://127.0.0.1:8080/system/res', '127.0.0.1', '/system/res/resData', '2021-12-04 16:47:08', '1', 'admin', '2021-12-04 16:47:08', '记录日志');
INSERT INTO `sys_log` VALUES (1873, 3, 'Chrome 9', 'GET', 'http://127.0.0.1:8080/', '127.0.0.1', '/system/role', '2021-12-04 16:47:11', '1', 'admin', '2021-12-04 16:47:11', '记录日志');
INSERT INTO `sys_log` VALUES (1874, 3, 'Chrome 9', 'GET', 'http://127.0.0.1:8080/system/role', '127.0.0.1', '/system/role/tableData', '2021-12-04 16:47:11', '1', 'admin', '2021-12-04 16:47:11', '记录日志');
INSERT INTO `sys_log` VALUES (1875, 3, 'Chrome 9', 'GET', 'http://127.0.0.1:8080/', '127.0.0.1', '/system/res', '2021-12-04 16:47:17', '1', 'admin', '2021-12-04 16:47:17', '记录日志');
INSERT INTO `sys_log` VALUES (1876, 3, 'Chrome 9', 'GET', 'http://127.0.0.1:8080/system/res', '127.0.0.1', '/system/res/resTree', '2021-12-04 16:47:17', '1', 'admin', '2021-12-04 16:47:17', '记录日志');
INSERT INTO `sys_log` VALUES (1877, 3, 'Chrome 9', 'GET', 'http://127.0.0.1:8080/system/res', '127.0.0.1', '/system/res/resData', '2021-12-04 16:47:17', '1', 'admin', '2021-12-04 16:47:17', '记录日志');
INSERT INTO `sys_log` VALUES (1878, 3, 'Chrome 9', 'POST', 'http://127.0.0.1:8080/system/res', '127.0.0.1', '/system/res/delete', '2021-12-04 16:47:22', '1', 'admin', '2021-12-04 16:47:22', '记录日志');
INSERT INTO `sys_log` VALUES (1879, 3, 'Chrome 9', 'GET', 'http://127.0.0.1:8080/', '127.0.0.1', '/system/res/menuTop', '2021-12-04 16:47:28', '1', 'admin', '2021-12-04 16:47:28', '记录日志');
INSERT INTO `sys_log` VALUES (1880, 3, 'Chrome 9', 'GET', 'http://127.0.0.1:8080/', '127.0.0.1', '/system/res/menuLeft', '2021-12-04 16:47:28', '1', 'admin', '2021-12-04 16:47:28', '记录日志');
INSERT INTO `sys_log` VALUES (1881, 3, 'Chrome 9', 'GET', 'http://127.0.0.1:8080/', '127.0.0.1', '/system/res', '2021-12-04 16:47:29', '1', 'admin', '2021-12-04 16:47:29', '记录日志');
INSERT INTO `sys_log` VALUES (1882, 3, 'Chrome 9', 'GET', 'http://127.0.0.1:8080/system/res', '127.0.0.1', '/system/res/resTree', '2021-12-04 16:47:29', '1', 'admin', '2021-12-04 16:47:29', '记录日志');
INSERT INTO `sys_log` VALUES (1883, 3, 'Chrome 9', 'GET', 'http://127.0.0.1:8080/system/res', '127.0.0.1', '/system/res/resData', '2021-12-04 16:47:29', '1', 'admin', '2021-12-04 16:47:29', '记录日志');
INSERT INTO `sys_log` VALUES (1884, 3, 'Chrome 9', 'POST', 'http://127.0.0.1:8080/system/res', '127.0.0.1', '/system/res/delete', '2021-12-04 16:47:32', '1', 'admin', '2021-12-04 16:47:32', '记录日志');
INSERT INTO `sys_log` VALUES (1885, 3, 'Chrome 9', 'GET', 'http://127.0.0.1:8080/', '127.0.0.1', '/system/res/menuLeft', '2021-12-04 16:47:35', '1', 'admin', '2021-12-04 16:47:35', '记录日志');
INSERT INTO `sys_log` VALUES (1886, 3, 'Chrome 9', 'GET', 'http://127.0.0.1:8080/', '127.0.0.1', '/system/res/menuLeft', '2021-12-04 16:47:37', '1', 'admin', '2021-12-04 16:47:37', '记录日志');
INSERT INTO `sys_log` VALUES (1887, 3, 'Chrome 9', 'GET', 'http://127.0.0.1:8080/', '127.0.0.1', '/system/role', '2021-12-04 16:47:44', '1', 'admin', '2021-12-04 16:47:44', '记录日志');
INSERT INTO `sys_log` VALUES (1888, 3, 'Chrome 9', 'GET', 'http://127.0.0.1:8080/system/role', '127.0.0.1', '/system/role/tableData', '2021-12-04 16:47:44', '1', 'admin', '2021-12-04 16:47:44', '记录日志');
INSERT INTO `sys_log` VALUES (1889, 3, 'Chrome 9', 'GET', 'http://127.0.0.1:8080/system/role', '127.0.0.1', '/system/role/auth', '2021-12-04 16:47:45', '1', 'admin', '2021-12-04 16:47:45', '记录日志');
INSERT INTO `sys_log` VALUES (1890, 3, 'Chrome 9', 'GET', 'http://127.0.0.1:8080/system/role/auth?id=1', '127.0.0.1', '/system/res/resAuthTree', '2021-12-04 16:47:45', '1', 'admin', '2021-12-04 16:47:45', '记录日志');
INSERT INTO `sys_log` VALUES (1891, 3, 'Chrome 9', 'POST', 'http://127.0.0.1:8080/system/role/auth?id=1', '127.0.0.1', '/system/role/postAuth', '2021-12-04 16:47:48', '1', 'admin', '2021-12-04 16:47:48', '记录日志');
INSERT INTO `sys_log` VALUES (1892, 3, 'Chrome 9', 'GET', 'http://127.0.0.1:8080/system/role', '127.0.0.1', '/system/role/tableData', '2021-12-04 16:47:48', '1', 'admin', '2021-12-04 16:47:48', '记录日志');
INSERT INTO `sys_log` VALUES (1893, 3, 'Chrome 9', 'GET', 'http://127.0.0.1:8080/', '127.0.0.1', '/system/res/menuTop', '2021-12-04 16:47:51', '1', 'admin', '2021-12-04 16:47:51', '记录日志');
INSERT INTO `sys_log` VALUES (1894, 3, 'Chrome 9', 'GET', 'http://127.0.0.1:8080/', '127.0.0.1', '/system/res/menuLeft', '2021-12-04 16:47:51', '1', 'admin', '2021-12-04 16:47:51', '记录日志');
INSERT INTO `sys_log` VALUES (1895, 3, 'Chrome 9', 'GET', 'http://127.0.0.1:8080/', '127.0.0.1', '/system/user/check', '2021-12-04 16:48:07', '1', 'admin', '2021-12-04 16:48:07', '记录日志');
INSERT INTO `sys_log` VALUES (1896, 3, 'Chrome 9', 'GET', 'http://127.0.0.1:8080/', '127.0.0.1', '/system/res', '2021-12-04 16:49:00', '1', 'admin', '2021-12-04 16:49:00', '记录日志');
INSERT INTO `sys_log` VALUES (1897, 3, 'Chrome 9', 'GET', 'http://127.0.0.1:8080/system/res', '127.0.0.1', '/system/res/resTree', '2021-12-04 16:49:00', '1', 'admin', '2021-12-04 16:49:00', '记录日志');
INSERT INTO `sys_log` VALUES (1898, 3, 'Chrome 9', 'GET', 'http://127.0.0.1:8080/system/res', '127.0.0.1', '/system/res/resData', '2021-12-04 16:49:00', '1', 'admin', '2021-12-04 16:49:00', '记录日志');
INSERT INTO `sys_log` VALUES (1899, 3, 'Chrome 9', 'GET', 'http://127.0.0.1:8080/system/res', '127.0.0.1', '/system/res/resData', '2021-12-04 16:49:03', '1', 'admin', '2021-12-04 16:49:03', '记录日志');
INSERT INTO `sys_log` VALUES (1900, 3, 'Chrome 9', 'GET', 'http://127.0.0.1:8080/system/res', '127.0.0.1', '/system/res/resData', '2021-12-04 16:49:04', '1', 'admin', '2021-12-04 16:49:04', '记录日志');
INSERT INTO `sys_log` VALUES (1901, 3, 'Chrome 9', 'GET', 'http://127.0.0.1:8080/system/res', '127.0.0.1', '/system/res/resData', '2021-12-04 16:49:09', '1', 'admin', '2021-12-04 16:49:09', '记录日志');
INSERT INTO `sys_log` VALUES (1902, 3, 'Chrome 9', 'GET', 'http://127.0.0.1:8080/system/res', '127.0.0.1', '/system/res/update', '2021-12-04 16:49:10', '1', 'admin', '2021-12-04 16:49:10', '记录日志');
INSERT INTO `sys_log` VALUES (1903, 3, 'Chrome 9', 'POST', 'http://127.0.0.1:8080/system/res/update?id=101', '127.0.0.1', '/system/res/postUpdate', '2021-12-04 16:49:34', '1', 'admin', '2021-12-04 16:49:34', '记录日志');
INSERT INTO `sys_log` VALUES (1904, 3, 'Chrome 9', 'GET', 'http://127.0.0.1:8080/system/res', '127.0.0.1', '/system/res/resData', '2021-12-04 16:49:34', '1', 'admin', '2021-12-04 16:49:34', '记录日志');
INSERT INTO `sys_log` VALUES (1905, 3, 'Chrome 9', 'GET', 'http://127.0.0.1:8080/system/res', '127.0.0.1', '/system/res/resTree', '2021-12-04 16:49:34', '1', 'admin', '2021-12-04 16:49:34', '记录日志');
INSERT INTO `sys_log` VALUES (1906, 3, 'Chrome 9', 'GET', 'http://127.0.0.1:8080/', '127.0.0.1', '/system/res/menuTop', '2021-12-04 16:49:36', '1', 'admin', '2021-12-04 16:49:36', '记录日志');
INSERT INTO `sys_log` VALUES (1907, 3, 'Chrome 9', 'GET', 'http://127.0.0.1:8080/', '127.0.0.1', '/system/res/menuLeft', '2021-12-04 16:49:36', '1', 'admin', '2021-12-04 16:49:36', '记录日志');
INSERT INTO `sys_log` VALUES (1908, 3, 'Chrome 9', 'GET', 'http://127.0.0.1:8080/', '127.0.0.1', '/system/user/check', '2021-12-04 16:50:26', '1', 'admin', '2021-12-04 16:50:26', '记录日志');
INSERT INTO `sys_log` VALUES (1909, 3, 'Chrome 9', 'GET', 'http://127.0.0.1:8080/', '127.0.0.1', '/system/user/upload', '2021-12-04 16:50:41', '1', 'admin', '2021-12-04 16:50:41', '记录日志');
INSERT INTO `sys_log` VALUES (1910, 3, 'Chrome 9', 'GET', 'http://127.0.0.1:8080/', '127.0.0.1', '/system/user/download', '2021-12-04 16:50:50', '1', 'admin', '2021-12-04 16:50:50', '记录日志');
INSERT INTO `sys_log` VALUES (1911, 3, 'Chrome 9', 'GET', 'http://127.0.0.1:8080/', '127.0.0.1', '/system/res/menuTop', '2021-12-05 20:03:06', '1', 'admin', '2021-12-05 20:03:06', '记录日志');
INSERT INTO `sys_log` VALUES (1912, 3, 'Chrome 9', 'GET', 'http://127.0.0.1:8080/', '127.0.0.1', '/system/res/menuLeft', '2021-12-05 20:03:07', '1', 'admin', '2021-12-05 20:03:07', '记录日志');
INSERT INTO `sys_log` VALUES (1913, 3, 'Chrome 9', 'GET', 'http://127.0.0.1:8080/', '127.0.0.1', '/system/log', '2021-12-05 20:03:14', '1', 'admin', '2021-12-05 20:03:14', '记录日志');
INSERT INTO `sys_log` VALUES (1914, 3, 'Chrome 9', 'GET', 'http://127.0.0.1:8080/system/log', '127.0.0.1', '/system/log/tableData', '2021-12-05 20:03:14', '1', 'admin', '2021-12-05 20:03:14', '记录日志');
INSERT INTO `sys_log` VALUES (1915, 3, 'Chrome 9', 'GET', 'http://127.0.0.1:8080/system/log', '127.0.0.1', '/system/log/tableData', '2021-12-05 20:15:43', '1', 'admin', '2021-12-05 20:15:43', '记录日志');
INSERT INTO `sys_log` VALUES (1916, 3, 'Chrome 9', 'GET', 'http://127.0.0.1:8080/system/log', '127.0.0.1', '/system/log/tableData', '2021-12-05 20:16:10', '1', 'admin', '2021-12-05 20:16:10', '记录日志');
INSERT INTO `sys_log` VALUES (1917, 3, 'Chrome 9', 'GET', 'http://127.0.0.1:8080/system/log', '127.0.0.1', '/system/log/tableData', '2021-12-05 20:16:13', '1', 'admin', '2021-12-05 20:16:13', '记录日志');
INSERT INTO `sys_log` VALUES (1918, 3, 'Chrome 9', 'GET', 'http://127.0.0.1:8080/system/log', '127.0.0.1', '/system/log/tableData', '2021-12-05 20:16:28', '1', 'admin', '2021-12-05 20:16:28', '记录日志');
INSERT INTO `sys_log` VALUES (1919, 3, 'Chrome 9', 'GET', 'http://127.0.0.1:8080/system/log', '127.0.0.1', '/system/log/tableData', '2021-12-05 20:16:42', '1', 'admin', '2021-12-05 20:16:42', '记录日志');
INSERT INTO `sys_log` VALUES (1920, 3, 'Chrome 9', 'GET', 'http://127.0.0.1:8080/system/log', '127.0.0.1', '/system/log/tableData', '2021-12-05 20:16:49', '1', 'admin', '2021-12-05 20:16:49', '记录日志');
INSERT INTO `sys_log` VALUES (1921, 3, 'Chrome 9', 'GET', 'http://127.0.0.1:8080/', '127.0.0.1', '/system/user/profile', '2021-12-05 20:18:07', '1', 'admin', '2021-12-05 20:18:07', '记录日志');
INSERT INTO `sys_log` VALUES (1922, 3, 'Chrome 9', 'GET', 'http://127.0.0.1:8080/', '127.0.0.1', '/system/user', '2021-12-05 20:19:48', '1', 'admin', '2021-12-05 20:19:48', '记录日志');
INSERT INTO `sys_log` VALUES (1923, 3, 'Chrome 9', 'GET', 'http://127.0.0.1:8080/system/user', '127.0.0.1', '/system/user/tableData', '2021-12-05 20:19:48', '1', 'admin', '2021-12-05 20:19:48', '记录日志');
INSERT INTO `sys_log` VALUES (1924, 3, 'Chrome 9', 'GET', 'http://127.0.0.1:8080/system/user', '127.0.0.1', '/system/user/add', '2021-12-05 20:19:52', '1', 'admin', '2021-12-05 20:19:52', '记录日志');
INSERT INTO `sys_log` VALUES (1925, 3, 'Chrome 9', 'POST', 'http://127.0.0.1:8080/system/user/add', '127.0.0.1', '/system/user/postAdd', '2021-12-05 20:20:28', '1', 'admin', '2021-12-05 20:20:28', '记录日志');
INSERT INTO `sys_log` VALUES (1926, 3, 'Chrome 9', 'GET', 'http://127.0.0.1:8080/system/user', '127.0.0.1', '/system/user/tableData', '2021-12-05 20:20:28', '1', 'admin', '2021-12-05 20:20:28', '记录日志');
INSERT INTO `sys_log` VALUES (1927, 3, 'Chrome 9', 'GET', 'http://127.0.0.1:8080/system/user', '127.0.0.1', '/system/user/add', '2021-12-05 20:50:47', '1', 'admin', '2021-12-05 20:50:47', '记录日志');
INSERT INTO `sys_log` VALUES (1928, 3, 'Chrome 9', 'GET', 'http://127.0.0.1:8080/', '127.0.0.1', '/system/res/menuTop', '2021-12-05 20:51:46', '1', 'admin', '2021-12-05 20:51:46', '记录日志');
INSERT INTO `sys_log` VALUES (1929, 3, 'Chrome 9', 'GET', 'http://127.0.0.1:8080/', '127.0.0.1', '/system/res/menuLeft', '2021-12-05 20:51:46', '1', 'admin', '2021-12-05 20:51:46', '记录日志');
INSERT INTO `sys_log` VALUES (1930, 3, 'Chrome 9', 'GET', 'http://127.0.0.1:8080/', '127.0.0.1', '/system/user', '2021-12-05 20:51:47', '1', 'admin', '2021-12-05 20:51:47', '记录日志');
INSERT INTO `sys_log` VALUES (1931, 3, 'Chrome 9', 'GET', 'http://127.0.0.1:8080/system/user', '127.0.0.1', '/system/user/tableData', '2021-12-05 20:51:47', '1', 'admin', '2021-12-05 20:51:47', '记录日志');
INSERT INTO `sys_log` VALUES (1932, 3, 'Chrome 9', 'GET', 'http://127.0.0.1:8080/system/user', '127.0.0.1', '/system/user/add', '2021-12-05 20:51:48', '1', 'admin', '2021-12-05 20:51:48', '记录日志');
INSERT INTO `sys_log` VALUES (1933, 3, 'Chrome 9', 'GET', 'http://127.0.0.1:8080/system/user', '127.0.0.1', '/system/user/tableData', '2021-12-05 20:51:55', '1', 'admin', '2021-12-05 20:51:55', '记录日志');
INSERT INTO `sys_log` VALUES (1934, 3, 'Chrome 9', 'GET', 'http://127.0.0.1:8080/system/user', '127.0.0.1', '/system/user/add', '2021-12-05 20:51:56', '1', 'admin', '2021-12-05 20:51:56', '记录日志');
INSERT INTO `sys_log` VALUES (1935, 3, 'Chrome 9', 'GET', 'http://127.0.0.1:8080/system/user', '127.0.0.1', '/system/user/tableData', '2021-12-05 20:51:58', '1', 'admin', '2021-12-05 20:51:58', '记录日志');
INSERT INTO `sys_log` VALUES (1936, 3, 'Chrome 9', 'GET', 'http://127.0.0.1:8080/', '127.0.0.1', '/system/res/menuTop', '2021-12-05 20:52:49', '1', 'admin', '2021-12-05 20:52:49', '记录日志');
INSERT INTO `sys_log` VALUES (1937, 3, 'Chrome 9', 'GET', 'http://127.0.0.1:8080/', '127.0.0.1', '/system/res/menuLeft', '2021-12-05 20:52:49', '1', 'admin', '2021-12-05 20:52:49', '记录日志');
INSERT INTO `sys_log` VALUES (1938, 3, 'Chrome 9', 'GET', 'http://127.0.0.1:8080/', '127.0.0.1', '/system/user', '2021-12-05 20:52:50', '1', 'admin', '2021-12-05 20:52:50', '记录日志');
INSERT INTO `sys_log` VALUES (1939, 3, 'Chrome 9', 'GET', 'http://127.0.0.1:8080/system/user', '127.0.0.1', '/system/user/tableData', '2021-12-05 20:52:50', '1', 'admin', '2021-12-05 20:52:50', '记录日志');
INSERT INTO `sys_log` VALUES (1940, 3, 'Chrome 9', 'GET', 'http://127.0.0.1:8080/system/user', '127.0.0.1', '/system/user/add', '2021-12-05 20:52:52', '1', 'admin', '2021-12-05 20:52:52', '记录日志');
INSERT INTO `sys_log` VALUES (1941, 3, 'Chrome 9', 'POST', 'http://127.0.0.1:8080/system/user/add', '127.0.0.1', '/system/user/postAdd', '2021-12-05 20:53:13', '1', 'admin', '2021-12-05 20:53:13', '记录日志');
INSERT INTO `sys_log` VALUES (1942, 3, 'Chrome 9', 'GET', 'http://127.0.0.1:8080/system/user', '127.0.0.1', '/system/user/tableData', '2021-12-05 20:53:13', '1', 'admin', '2021-12-05 20:53:13', '记录日志');
INSERT INTO `sys_log` VALUES (1943, 3, 'Chrome 9', 'POST', 'http://127.0.0.1:8080/system/user', '127.0.0.1', '/system/user/delete', '2021-12-05 20:53:17', '1', 'admin', '2021-12-05 20:53:17', '记录日志');
INSERT INTO `sys_log` VALUES (1944, 3, 'Chrome 9', 'GET', 'http://127.0.0.1:8080/system/user', '127.0.0.1', '/system/user/tableData', '2021-12-05 20:53:17', '1', 'admin', '2021-12-05 20:53:17', '记录日志');
INSERT INTO `sys_log` VALUES (1945, 3, 'Chrome 9', 'GET', 'http://127.0.0.1:8080/system/user', '127.0.0.1', '/system/user/add', '2021-12-05 20:55:12', '1', 'admin', '2021-12-05 20:55:12', '记录日志');
INSERT INTO `sys_log` VALUES (1946, 3, 'Chrome 9', 'POST', 'http://127.0.0.1:8080/system/user/add', '127.0.0.1', '/system/user/postAdd', '2021-12-05 21:00:56', '1', 'admin', '2021-12-05 21:00:56', '记录日志');
INSERT INTO `sys_log` VALUES (1947, 3, 'Chrome 9', 'GET', 'http://127.0.0.1:8080/system/user', '127.0.0.1', '/system/user/tableData', '2021-12-05 21:00:57', '1', 'admin', '2021-12-05 21:00:57', '记录日志');
INSERT INTO `sys_log` VALUES (1948, 3, 'Chrome 9', 'GET', 'http://127.0.0.1:8080/', '127.0.0.1', '/system/res/menuTop', '2021-12-05 21:10:17', '1', 'admin', '2021-12-05 21:10:17', '记录日志');
INSERT INTO `sys_log` VALUES (1949, 3, 'Chrome 9', 'GET', 'http://127.0.0.1:8080/', '127.0.0.1', '/system/res/menuLeft', '2021-12-05 21:10:17', '1', 'admin', '2021-12-05 21:10:17', '记录日志');
INSERT INTO `sys_log` VALUES (1950, 3, 'Chrome 9', 'GET', 'http://127.0.0.1:8080/', '127.0.0.1', '/system/user', '2021-12-05 21:10:24', '1', 'admin', '2021-12-05 21:10:24', '记录日志');
INSERT INTO `sys_log` VALUES (1951, 3, 'Chrome 9', 'GET', 'http://127.0.0.1:8080/system/user', '127.0.0.1', '/system/user/tableData', '2021-12-05 21:10:24', '1', 'admin', '2021-12-05 21:10:24', '记录日志');
INSERT INTO `sys_log` VALUES (1952, 3, 'Chrome 9', 'POST', 'http://127.0.0.1:8080/system/user', '127.0.0.1', '/system/user/delete', '2021-12-05 21:10:27', '1', 'admin', '2021-12-05 21:10:27', '记录日志');
INSERT INTO `sys_log` VALUES (1953, 3, 'Chrome 9', 'GET', 'http://127.0.0.1:8080/system/user', '127.0.0.1', '/system/user/tableData', '2021-12-05 21:10:27', '1', 'admin', '2021-12-05 21:10:27', '记录日志');
INSERT INTO `sys_log` VALUES (1954, 3, 'Chrome 9', 'GET', 'http://127.0.0.1:8080/system/user', '127.0.0.1', '/system/user/add', '2021-12-05 21:10:29', '1', 'admin', '2021-12-05 21:10:29', '记录日志');
INSERT INTO `sys_log` VALUES (1955, 3, 'Chrome 9', 'POST', 'http://127.0.0.1:8080/system/user/add', '127.0.0.1', '/system/user/postAdd', '2021-12-05 21:10:39', '1', 'admin', '2021-12-05 21:10:39', '记录日志');
INSERT INTO `sys_log` VALUES (1956, 3, 'Chrome 9', 'GET', 'http://127.0.0.1:8080/system/user', '127.0.0.1', '/system/user/tableData', '2021-12-05 21:10:39', '1', 'admin', '2021-12-05 21:10:39', '记录日志');
INSERT INTO `sys_log` VALUES (1957, 3, 'Chrome 9', 'GET', 'http://127.0.0.1:8080/', '127.0.0.1', '/system/res/menuTop', '2021-12-05 21:11:59', '1', 'admin', '2021-12-05 21:11:59', '璁板綍鏃ュ織');
INSERT INTO `sys_log` VALUES (1958, 3, 'Chrome 9', 'GET', 'http://127.0.0.1:8080/', '127.0.0.1', '/system/res/menuLeft', '2021-12-05 21:11:59', '1', 'admin', '2021-12-05 21:11:59', '璁板綍鏃ュ織');
INSERT INTO `sys_log` VALUES (1959, 3, 'Chrome 9', 'GET', 'http://127.0.0.1:8080/', '127.0.0.1', '/system/user/check', '2021-12-05 21:12:01', '1', 'admin', '2021-12-05 21:12:01', '璁板綍鏃ュ織');
INSERT INTO `sys_log` VALUES (1960, 3, 'Chrome 9', 'GET', 'http://127.0.0.1:8080/', '127.0.0.1', '/system/user/download', '2021-12-05 21:12:01', '1', 'admin', '2021-12-05 21:12:01', '璁板綍鏃ュ織');
INSERT INTO `sys_log` VALUES (1961, 3, 'Chrome 9', 'GET', 'http://127.0.0.1:8080/', '127.0.0.1', '/system/user/upload', '2021-12-05 21:12:02', '1', 'admin', '2021-12-05 21:12:02', '璁板綍鏃ュ織');
INSERT INTO `sys_log` VALUES (1962, 3, 'Chrome 9', 'GET', 'http://127.0.0.1:8080/', '127.0.0.1', '/system/log', '2021-12-05 21:12:05', '1', 'admin', '2021-12-05 21:12:05', '璁板綍鏃ュ織');
INSERT INTO `sys_log` VALUES (1963, 3, 'Chrome 9', 'GET', 'http://127.0.0.1:8080/system/log', '127.0.0.1', '/system/log/tableData', '2021-12-05 21:12:05', '1', 'admin', '2021-12-05 21:12:05', '璁板綍鏃ュ織');
INSERT INTO `sys_log` VALUES (1964, 3, 'Chrome 9', 'GET', 'http://127.0.0.1:8080/', '127.0.0.1', '/system/user', '2021-12-05 21:12:07', '1', 'admin', '2021-12-05 21:12:07', '璁板綍鏃ュ織');
INSERT INTO `sys_log` VALUES (1965, 3, 'Chrome 9', 'GET', 'http://127.0.0.1:8080/system/user', '127.0.0.1', '/system/user/tableData', '2021-12-05 21:12:07', '1', 'admin', '2021-12-05 21:12:07', '璁板綍鏃ュ織');
INSERT INTO `sys_log` VALUES (1966, 3, 'Chrome 9', 'POST', 'http://127.0.0.1:8080/system/user', '127.0.0.1', '/system/user/delete', '2021-12-05 21:12:10', '1', 'admin', '2021-12-05 21:12:10', '璁板綍鏃ュ織');
INSERT INTO `sys_log` VALUES (1967, 3, 'Chrome 9', 'GET', 'http://127.0.0.1:8080/system/user', '127.0.0.1', '/system/user/tableData', '2021-12-05 21:12:10', '1', 'admin', '2021-12-05 21:12:10', '璁板綍鏃ュ織');
INSERT INTO `sys_log` VALUES (1968, 3, 'Chrome 9', 'GET', 'http://127.0.0.1:8080/system/user', '127.0.0.1', '/system/user/add', '2021-12-05 21:12:10', '1', 'admin', '2021-12-05 21:12:10', '璁板綍鏃ュ織');
INSERT INTO `sys_log` VALUES (1969, 3, 'Chrome 9', 'POST', 'http://127.0.0.1:8080/system/user/add', '127.0.0.1', '/system/user/postAdd', '2021-12-05 21:12:25', '1', 'admin', '2021-12-05 21:12:25', '璁板綍鏃ュ織');
INSERT INTO `sys_log` VALUES (1970, 3, 'Chrome 9', 'GET', 'http://127.0.0.1:8080/', '127.0.0.1', '/system/res/menuTop', '2021-12-05 21:15:16', '1', 'admin', '2021-12-05 21:15:16', '璁板綍鏃ュ織');
INSERT INTO `sys_log` VALUES (1971, 3, 'Chrome 9', 'GET', 'http://127.0.0.1:8080/', '127.0.0.1', '/system/res/menuLeft', '2021-12-05 21:15:16', '1', 'admin', '2021-12-05 21:15:16', '璁板綍鏃ュ織');
INSERT INTO `sys_log` VALUES (1972, 3, 'Chrome 9', 'GET', 'http://127.0.0.1:8080/', '127.0.0.1', '/system/user', '2021-12-05 21:15:18', '1', 'admin', '2021-12-05 21:15:18', '璁板綍鏃ュ織');
INSERT INTO `sys_log` VALUES (1973, 3, 'Chrome 9', 'GET', 'http://127.0.0.1:8080/system/user', '127.0.0.1', '/system/user/tableData', '2021-12-05 21:15:18', '1', 'admin', '2021-12-05 21:15:18', '璁板綍鏃ュ織');
INSERT INTO `sys_log` VALUES (1974, 3, 'Chrome 9', 'GET', 'http://127.0.0.1:8080/system/user', '127.0.0.1', '/system/user/add', '2021-12-05 21:15:18', '1', 'admin', '2021-12-05 21:15:18', '璁板綍鏃ュ織');
INSERT INTO `sys_log` VALUES (1975, 3, 'Chrome 9', 'POST', 'http://127.0.0.1:8080/system/user/add', '127.0.0.1', '/system/user/postAdd', '2021-12-05 21:15:34', '1', 'admin', '2021-12-05 21:15:34', '璁板綍鏃ュ織');
INSERT INTO `sys_log` VALUES (1976, 3, 'Chrome 9', 'GET', 'http://127.0.0.1:8080/system/user', '127.0.0.1', '/system/user/tableData', '2021-12-05 21:15:34', '1', 'admin', '2021-12-05 21:15:34', '璁板綍鏃ュ織');
INSERT INTO `sys_log` VALUES (1977, 3, 'Chrome 9', 'GET', 'http://127.0.0.1:8080/system/user', '127.0.0.1', '/system/user/add', '2021-12-05 21:15:50', '1', 'admin', '2021-12-05 21:15:50', '璁板綍鏃ュ織');
INSERT INTO `sys_log` VALUES (1978, 3, 'Chrome 9', 'POST', 'http://127.0.0.1:8080/system/user/add', '127.0.0.1', '/system/user/postAdd', '2021-12-05 21:16:02', '1', 'admin', '2021-12-05 21:16:02', '璁板綍鏃ュ織');
INSERT INTO `sys_log` VALUES (1979, 3, 'Chrome 9', 'GET', 'http://127.0.0.1:8080/system/user', '127.0.0.1', '/system/user/tableData', '2021-12-05 21:16:02', '1', 'admin', '2021-12-05 21:16:02', '璁板綍鏃ュ織');
INSERT INTO `sys_log` VALUES (1980, 3, 'Chrome 9', 'POST', 'http://127.0.0.1:8080/system/user', '127.0.0.1', '/system/user/delete', '2021-12-05 21:16:20', '1', 'admin', '2021-12-05 21:16:20', '璁板綍鏃ュ織');
INSERT INTO `sys_log` VALUES (1981, 3, 'Chrome 9', 'GET', 'http://127.0.0.1:8080/system/user', '127.0.0.1', '/system/user/tableData', '2021-12-05 21:16:20', '1', 'admin', '2021-12-05 21:16:20', '璁板綍鏃ュ織');
INSERT INTO `sys_log` VALUES (1982, 3, 'Chrome 9', 'POST', 'http://127.0.0.1:8080/system/user', '127.0.0.1', '/system/user/delete', '2021-12-05 21:16:23', '1', 'admin', '2021-12-05 21:16:23', '璁板綍鏃ュ織');
INSERT INTO `sys_log` VALUES (1983, 3, 'Chrome 9', 'GET', 'http://127.0.0.1:8080/system/user', '127.0.0.1', '/system/user/tableData', '2021-12-05 21:16:23', '1', 'admin', '2021-12-05 21:16:23', '璁板綍鏃ュ織');
INSERT INTO `sys_log` VALUES (1984, 3, 'Chrome 9', 'POST', 'http://127.0.0.1:8080/system/user', '127.0.0.1', '/system/user/delete', '2021-12-05 21:16:28', '1', 'admin', '2021-12-05 21:16:28', '璁板綍鏃ュ織');
INSERT INTO `sys_log` VALUES (1985, 3, 'Chrome 9', 'GET', 'http://127.0.0.1:8080/system/user', '127.0.0.1', '/system/user/tableData', '2021-12-05 21:16:28', '1', 'admin', '2021-12-05 21:16:28', '璁板綍鏃ュ織');
INSERT INTO `sys_log` VALUES (1986, 3, 'Chrome 9', 'GET', 'http://127.0.0.1:8080/', '127.0.0.1', '/system/user/check', '2021-12-05 21:16:30', '1', 'admin', '2021-12-05 21:16:30', '璁板綍鏃ュ織');
INSERT INTO `sys_log` VALUES (1987, 3, 'Chrome 9', 'GET', 'http://127.0.0.1:8080/', '127.0.0.1', '/system/user/upload', '2021-12-05 21:16:31', '1', 'admin', '2021-12-05 21:16:31', '璁板綍鏃ュ織');
INSERT INTO `sys_log` VALUES (1988, 3, 'Chrome 9', 'GET', 'http://127.0.0.1:8080/', '127.0.0.1', '/system/user/download', '2021-12-05 21:16:32', '1', 'admin', '2021-12-05 21:16:32', '璁板綍鏃ュ織');
INSERT INTO `sys_log` VALUES (1989, 3, 'Chrome 9', 'GET', 'http://127.0.0.1:8080/', '127.0.0.1', '/system/res/menuTop', '2021-12-06 09:42:07', '1', 'admin', '2021-12-06 09:42:07', '璁板綍鏃ュ織');
INSERT INTO `sys_log` VALUES (1990, 3, 'Chrome 9', 'GET', 'http://127.0.0.1:8080/', '127.0.0.1', '/system/res/menuLeft', '2021-12-06 09:42:07', '1', 'admin', '2021-12-06 09:42:07', '璁板綍鏃ュ織');
INSERT INTO `sys_log` VALUES (1991, 3, 'Chrome 9', 'GET', 'http://127.0.0.1:8080/', '127.0.0.1', '/system/user', '2021-12-06 09:42:23', '1', 'admin', '2021-12-06 09:42:23', '璁板綍鏃ュ織');
INSERT INTO `sys_log` VALUES (1992, 3, 'Chrome 9', 'GET', 'http://127.0.0.1:8080/system/user', '127.0.0.1', '/system/user/tableData', '2021-12-06 09:42:23', '1', 'admin', '2021-12-06 09:42:23', '璁板綍鏃ュ織');
INSERT INTO `sys_log` VALUES (1993, 3, 'Chrome 9', 'GET', 'http://127.0.0.1:8080/system/user', '127.0.0.1', '/system/user/add', '2021-12-06 09:42:24', '1', 'admin', '2021-12-06 09:42:24', '璁板綍鏃ュ織');
INSERT INTO `sys_log` VALUES (1994, 3, 'Chrome 9', 'POST', 'http://127.0.0.1:8080/system/user/add', '127.0.0.1', '/system/user/postAdd', '2021-12-06 09:42:39', '1', 'admin', '2021-12-06 09:42:39', '璁板綍鏃ュ織');
INSERT INTO `sys_log` VALUES (1995, 3, 'Chrome 9', 'GET', 'http://127.0.0.1:8080/system/user', '127.0.0.1', '/system/user/tableData', '2021-12-06 09:42:39', '1', 'admin', '2021-12-06 09:42:39', '璁板綍鏃ュ織');
INSERT INTO `sys_log` VALUES (1996, 3, 'Chrome 9', 'GET', 'http://127.0.0.1:8080/system/user', '127.0.0.1', '/system/user/update', '2021-12-06 09:42:45', '1', 'admin', '2021-12-06 09:42:45', '璁板綍鏃ュ織');
INSERT INTO `sys_log` VALUES (1997, 3, 'Chrome 9', 'GET', 'http://127.0.0.1:8080/system/user', '127.0.0.1', '/system/user/tableData', '2021-12-06 09:42:50', '1', 'admin', '2021-12-06 09:42:50', '璁板綍鏃ュ織');
INSERT INTO `sys_log` VALUES (1998, 3, 'Chrome 9', 'GET', 'http://127.0.0.1:8080/system/user', '127.0.0.1', '/system/user/add', '2021-12-06 09:45:36', '1', 'admin', '2021-12-06 09:45:36', '璁板綍鏃ュ織');
INSERT INTO `sys_log` VALUES (1999, 3, 'Chrome 9', 'GET', 'http://127.0.0.1:8080/system/user', '127.0.0.1', '/system/user/tableData', '2021-12-06 09:45:44', '1', 'admin', '2021-12-06 09:45:44', '璁板綍鏃ュ織');
INSERT INTO `sys_log` VALUES (2000, 3, 'Chrome 9', 'GET', 'http://127.0.0.1:8080/', '127.0.0.1', '/system/res/menuTop', '2021-12-06 09:51:18', '1', 'admin', '2021-12-06 09:51:18', '璁板綍鏃ュ織');
INSERT INTO `sys_log` VALUES (2001, 3, 'Chrome 9', 'GET', 'http://127.0.0.1:8080/', '127.0.0.1', '/system/res/menuLeft', '2021-12-06 09:51:18', '1', 'admin', '2021-12-06 09:51:18', '璁板綍鏃ュ織');
INSERT INTO `sys_log` VALUES (2002, 3, 'Chrome 9', 'GET', 'http://127.0.0.1:8080/', '127.0.0.1', '/system/user', '2021-12-06 09:51:19', '1', 'admin', '2021-12-06 09:51:19', '璁板綍鏃ュ織');
INSERT INTO `sys_log` VALUES (2003, 3, 'Chrome 9', 'GET', 'http://127.0.0.1:8080/system/user', '127.0.0.1', '/system/user/tableData', '2021-12-06 09:51:19', '1', 'admin', '2021-12-06 09:51:19', '璁板綍鏃ュ織');
INSERT INTO `sys_log` VALUES (2004, 3, 'Chrome 9', 'GET', 'http://127.0.0.1:8080/system/user', '127.0.0.1', '/system/user/add', '2021-12-06 09:51:21', '1', 'admin', '2021-12-06 09:51:21', '璁板綍鏃ュ織');
INSERT INTO `sys_log` VALUES (2005, 3, 'Chrome 9', 'POST', 'http://127.0.0.1:8080/system/user/add', '127.0.0.1', '/system/user/postAdd', '2021-12-06 09:51:33', '1', 'admin', '2021-12-06 09:51:33', '璁板綍鏃ュ織');
INSERT INTO `sys_log` VALUES (2006, 3, 'Chrome 9', 'GET', 'http://127.0.0.1:8080/', '127.0.0.1', '/system/res/menuTop', '2021-12-06 10:17:59', '1', 'admin', '2021-12-06 10:17:59', '璁板綍鏃ュ織');
INSERT INTO `sys_log` VALUES (2007, 3, 'Chrome 9', 'GET', 'http://127.0.0.1:8080/', '127.0.0.1', '/system/res/menuLeft', '2021-12-06 10:17:59', '1', 'admin', '2021-12-06 10:17:59', '璁板綍鏃ュ織');
INSERT INTO `sys_log` VALUES (2008, 3, 'Chrome 9', 'GET', 'http://127.0.0.1:8080/', '127.0.0.1', '/system/user', '2021-12-06 10:18:01', '1', 'admin', '2021-12-06 10:18:01', '璁板綍鏃ュ織');
INSERT INTO `sys_log` VALUES (2009, 3, 'Chrome 9', 'GET', 'http://127.0.0.1:8080/system/user', '127.0.0.1', '/system/user/tableData', '2021-12-06 10:18:01', '1', 'admin', '2021-12-06 10:18:01', '璁板綍鏃ュ織');
INSERT INTO `sys_log` VALUES (2010, 3, 'Chrome 9', 'GET', 'http://127.0.0.1:8080/system/user', '127.0.0.1', '/system/user/add', '2021-12-06 10:18:02', '1', 'admin', '2021-12-06 10:18:02', '璁板綍鏃ュ織');
INSERT INTO `sys_log` VALUES (2011, 3, 'Chrome 9', 'POST', 'http://127.0.0.1:8080/system/user/add', '127.0.0.1', '/system/user/postAdd', '2021-12-06 10:18:14', '1', 'admin', '2021-12-06 10:18:14', '璁板綍鏃ュ織');
INSERT INTO `sys_log` VALUES (2012, 3, 'Chrome 9', 'GET', 'http://127.0.0.1:8080/system/user', '127.0.0.1', '/system/user/tableData', '2021-12-06 10:18:15', '1', 'admin', '2021-12-06 10:18:15', '璁板綍鏃ュ織');
INSERT INTO `sys_log` VALUES (2013, 3, 'Chrome 9', 'GET', 'http://127.0.0.1:8080/', '127.0.0.1', '/system/res/menuTop', '2021-12-06 10:33:17', '1', 'admin', '2021-12-06 10:33:17', '璁板綍鏃ュ織');
INSERT INTO `sys_log` VALUES (2014, 3, 'Chrome 9', 'GET', 'http://127.0.0.1:8080/', '127.0.0.1', '/system/res/menuLeft', '2021-12-06 10:33:17', '1', 'admin', '2021-12-06 10:33:17', '璁板綍鏃ュ織');
INSERT INTO `sys_log` VALUES (2015, 3, 'Chrome 9', 'GET', 'http://127.0.0.1:8080/', '127.0.0.1', '/system/user', '2021-12-06 10:33:19', '1', 'admin', '2021-12-06 10:33:19', '璁板綍鏃ュ織');
INSERT INTO `sys_log` VALUES (2016, 3, 'Chrome 9', 'GET', 'http://127.0.0.1:8080/system/user', '127.0.0.1', '/system/user/tableData', '2021-12-06 10:33:19', '1', 'admin', '2021-12-06 10:33:19', '璁板綍鏃ュ織');
INSERT INTO `sys_log` VALUES (2017, 3, 'Chrome 9', 'GET', 'http://127.0.0.1:8080/system/user', '127.0.0.1', '/system/user/add', '2021-12-06 10:33:20', '1', 'admin', '2021-12-06 10:33:20', '璁板綍鏃ュ織');
INSERT INTO `sys_log` VALUES (2018, 3, 'Chrome 9', 'POST', 'http://127.0.0.1:8080/system/user/add', '127.0.0.1', '/system/user/postAdd', '2021-12-06 10:33:35', '1', 'admin', '2021-12-06 10:33:35', '璁板綍鏃ュ織');
INSERT INTO `sys_log` VALUES (2019, 3, 'Chrome 9', 'GET', 'http://127.0.0.1:8080/system/user', '127.0.0.1', '/system/user/tableData', '2021-12-06 10:33:35', '1', 'admin', '2021-12-06 10:33:35', '璁板綍鏃ュ織');
INSERT INTO `sys_log` VALUES (2020, 3, 'Chrome 9', 'POST', 'http://127.0.0.1:8080/system/user', '127.0.0.1', '/system/user/delete', '2021-12-06 10:34:17', '1', 'admin', '2021-12-06 10:34:17', '璁板綍鏃ュ織');
INSERT INTO `sys_log` VALUES (2021, 3, 'Chrome 9', 'GET', 'http://127.0.0.1:8080/system/user', '127.0.0.1', '/system/user/tableData', '2021-12-06 10:34:17', '1', 'admin', '2021-12-06 10:34:17', '璁板綍鏃ュ織');
INSERT INTO `sys_log` VALUES (2022, 3, 'Chrome 9', 'POST', 'http://127.0.0.1:8080/system/user', '127.0.0.1', '/system/user/delete', '2021-12-06 10:34:20', '1', 'admin', '2021-12-06 10:34:20', '璁板綍鏃ュ織');
INSERT INTO `sys_log` VALUES (2023, 3, 'Chrome 9', 'GET', 'http://127.0.0.1:8080/system/user', '127.0.0.1', '/system/user/tableData', '2021-12-06 10:34:20', '1', 'admin', '2021-12-06 10:34:20', '璁板綍鏃ュ織');
INSERT INTO `sys_log` VALUES (2024, 3, 'Chrome 9', 'GET', 'http://127.0.0.1:8080/', '127.0.0.1', '/system/res/menuTop', '2021-12-06 11:11:02', '1', 'admin', '2021-12-06 11:11:02', '璁板綍鏃ュ織');
INSERT INTO `sys_log` VALUES (2025, 3, 'Chrome 9', 'GET', 'http://127.0.0.1:8080/', '127.0.0.1', '/system/res/menuLeft', '2021-12-06 11:11:02', '1', 'admin', '2021-12-06 11:11:02', '璁板綍鏃ュ織');
INSERT INTO `sys_log` VALUES (2026, 3, 'Chrome 9', 'GET', 'http://127.0.0.1:8080/', '127.0.0.1', '/system/user/upload', '2021-12-06 11:11:17', '1', 'admin', '2021-12-06 11:11:17', '璁板綍鏃ュ織');
INSERT INTO `sys_log` VALUES (2027, 3, 'Chrome 9', 'POST', 'http://127.0.0.1:8080/system/user/upload', '127.0.0.1', '/system/user/ChainAdd', '2021-12-06 11:11:24', '1', 'admin', '2021-12-06 11:11:24', '璁板綍鏃ュ織');
INSERT INTO `sys_log` VALUES (2028, 3, 'Chrome 9', 'GET', 'http://127.0.0.1:8080/', '127.0.0.1', '/system/res/menuTop', '2021-12-06 11:15:22', '1', 'admin', '2021-12-06 11:15:22', '璁板綍鏃ュ織');
INSERT INTO `sys_log` VALUES (2029, 3, 'Chrome 9', 'GET', 'http://127.0.0.1:8080/', '127.0.0.1', '/system/res/menuLeft', '2021-12-06 11:15:22', '1', 'admin', '2021-12-06 11:15:22', '璁板綍鏃ュ織');
INSERT INTO `sys_log` VALUES (2030, 3, 'Chrome 9', 'GET', 'http://127.0.0.1:8080/', '127.0.0.1', '/system/user/upload', '2021-12-06 11:15:24', '1', 'admin', '2021-12-06 11:15:24', '璁板綍鏃ュ織');
INSERT INTO `sys_log` VALUES (2031, 3, 'Chrome 9', 'POST', 'http://127.0.0.1:8080/system/user/upload', '127.0.0.1', '/system/user/ChainAdd', '2021-12-06 11:15:27', '1', 'admin', '2021-12-06 11:15:27', '璁板綍鏃ュ織');
INSERT INTO `sys_log` VALUES (2032, 3, 'Chrome 9', 'GET', 'http://127.0.0.1:8080/', '127.0.0.1', '/system/res/menuTop', '2021-12-06 11:30:09', '1', 'admin', '2021-12-06 11:30:09', '璁板綍鏃ュ織');
INSERT INTO `sys_log` VALUES (2033, 3, 'Chrome 9', 'GET', 'http://127.0.0.1:8080/', '127.0.0.1', '/system/res/menuLeft', '2021-12-06 11:30:09', '1', 'admin', '2021-12-06 11:30:09', '璁板綍鏃ュ織');
INSERT INTO `sys_log` VALUES (2034, 3, 'Chrome 9', 'GET', 'http://127.0.0.1:8080/', '127.0.0.1', '/system/user/upload', '2021-12-06 11:30:11', '1', 'admin', '2021-12-06 11:30:11', '璁板綍鏃ュ織');
INSERT INTO `sys_log` VALUES (2035, 3, 'Chrome 9', 'POST', 'http://127.0.0.1:8080/system/user/upload', '127.0.0.1', '/system/user/ChainAdd', '2021-12-06 11:30:14', '1', 'admin', '2021-12-06 11:30:14', '璁板綍鏃ュ織');
INSERT INTO `sys_log` VALUES (2036, 3, 'Chrome 9', 'GET', 'http://127.0.0.1:8080/', '127.0.0.1', '/system/user/check', '2021-12-06 11:33:34', '1', 'admin', '2021-12-06 11:33:34', '璁板綍鏃ュ織');
INSERT INTO `sys_log` VALUES (2037, 3, 'Chrome 9', 'GET', 'http://127.0.0.1:8080/', '127.0.0.1', '/system/res/menuTop', '2021-12-06 11:46:36', '1', 'admin', '2021-12-06 11:46:36', '璁板綍鏃ュ織');
INSERT INTO `sys_log` VALUES (2038, 3, 'Chrome 9', 'GET', 'http://127.0.0.1:8080/', '127.0.0.1', '/system/res/menuLeft', '2021-12-06 11:46:36', '1', 'admin', '2021-12-06 11:46:36', '璁板綍鏃ュ織');
INSERT INTO `sys_log` VALUES (2039, 3, 'Chrome 9', 'GET', 'http://127.0.0.1:8080/', '127.0.0.1', '/system/user/check', '2021-12-06 11:46:38', '1', 'admin', '2021-12-06 11:46:38', '璁板綍鏃ュ織');
INSERT INTO `sys_log` VALUES (2040, 3, 'Chrome 9', 'GET', 'http://127.0.0.1:8080/system/user/check', '127.0.0.1', '/system/user/tablesData', '2021-12-06 11:46:38', '1', 'admin', '2021-12-06 11:46:38', '璁板綍鏃ュ織');
INSERT INTO `sys_log` VALUES (2041, 3, 'Chrome 9', 'GET', 'http://127.0.0.1:8080/', '127.0.0.1', '/system/res/menuTop', '2021-12-06 11:48:11', '1', 'admin', '2021-12-06 11:48:11', '璁板綍鏃ュ織');
INSERT INTO `sys_log` VALUES (2042, 3, 'Chrome 9', 'GET', 'http://127.0.0.1:8080/', '127.0.0.1', '/system/res/menuLeft', '2021-12-06 11:48:11', '1', 'admin', '2021-12-06 11:48:11', '璁板綍鏃ュ織');
INSERT INTO `sys_log` VALUES (2043, 3, 'Chrome 9', 'GET', 'http://127.0.0.1:8080/', '127.0.0.1', '/system/user/check', '2021-12-06 11:48:12', '1', 'admin', '2021-12-06 11:48:12', '璁板綍鏃ュ織');
INSERT INTO `sys_log` VALUES (2044, 3, 'Chrome 9', 'GET', 'http://127.0.0.1:8080/system/user/check', '127.0.0.1', '/system/user/tablesData', '2021-12-06 11:48:12', '1', 'admin', '2021-12-06 11:48:12', '璁板綍鏃ュ織');
INSERT INTO `sys_log` VALUES (2045, 3, 'Chrome 9', 'GET', 'http://127.0.0.1:8080/', '127.0.0.1', '/system/res/menuTop', '2021-12-06 11:49:37', '1', 'admin', '2021-12-06 11:49:37', '璁板綍鏃ュ織');
INSERT INTO `sys_log` VALUES (2046, 3, 'Chrome 9', 'GET', 'http://127.0.0.1:8080/', '127.0.0.1', '/system/res/menuLeft', '2021-12-06 11:49:37', '1', 'admin', '2021-12-06 11:49:37', '璁板綍鏃ュ織');
INSERT INTO `sys_log` VALUES (2047, 3, 'Chrome 9', 'GET', 'http://127.0.0.1:8080/', '127.0.0.1', '/system/user/check', '2021-12-06 11:49:38', '1', 'admin', '2021-12-06 11:49:38', '璁板綍鏃ュ織');
INSERT INTO `sys_log` VALUES (2048, 3, 'Chrome 9', 'GET', 'http://127.0.0.1:8080/system/user/check', '127.0.0.1', '/system/user/tablesData', '2021-12-06 11:49:38', '1', 'admin', '2021-12-06 11:49:38', '璁板綍鏃ュ織');
INSERT INTO `sys_log` VALUES (2049, 3, 'Chrome 9', 'GET', 'http://127.0.0.1:8080/', '127.0.0.1', '/system/res/menuTop', '2021-12-06 11:50:34', '1', 'admin', '2021-12-06 11:50:34', '璁板綍鏃ュ織');
INSERT INTO `sys_log` VALUES (2050, 3, 'Chrome 9', 'GET', 'http://127.0.0.1:8080/', '127.0.0.1', '/system/res/menuLeft', '2021-12-06 11:50:34', '1', 'admin', '2021-12-06 11:50:34', '璁板綍鏃ュ織');
INSERT INTO `sys_log` VALUES (2051, 3, 'Chrome 9', 'GET', 'http://127.0.0.1:8080/', '127.0.0.1', '/system/user/check', '2021-12-06 11:50:36', '1', 'admin', '2021-12-06 11:50:36', '璁板綍鏃ュ織');
INSERT INTO `sys_log` VALUES (2052, 3, 'Chrome 9', 'GET', 'http://127.0.0.1:8080/system/user/check', '127.0.0.1', '/system/user/tablesData', '2021-12-06 11:50:36', '1', 'admin', '2021-12-06 11:50:36', '璁板綍鏃ュ織');
INSERT INTO `sys_log` VALUES (2053, 3, 'Chrome 9', 'GET', 'http://127.0.0.1:8080/', '127.0.0.1', '/system/res/menuTop', '2021-12-06 11:51:39', '1', 'admin', '2021-12-06 11:51:39', '璁板綍鏃ュ織');
INSERT INTO `sys_log` VALUES (2054, 3, 'Chrome 9', 'GET', 'http://127.0.0.1:8080/', '127.0.0.1', '/system/res/menuLeft', '2021-12-06 11:51:40', '1', 'admin', '2021-12-06 11:51:40', '璁板綍鏃ュ織');
INSERT INTO `sys_log` VALUES (2055, 3, 'Chrome 9', 'GET', 'http://127.0.0.1:8080/', '127.0.0.1', '/system/user/check', '2021-12-06 11:51:41', '1', 'admin', '2021-12-06 11:51:41', '璁板綍鏃ュ織');
INSERT INTO `sys_log` VALUES (2056, 3, 'Chrome 9', 'GET', 'http://127.0.0.1:8080/system/user/check', '127.0.0.1', '/system/user/tablesData', '2021-12-06 11:51:41', '1', 'admin', '2021-12-06 11:51:41', '璁板綍鏃ュ織');
INSERT INTO `sys_log` VALUES (2057, 3, 'Chrome 9', 'GET', 'http://127.0.0.1:8080/system/user/check', '127.0.0.1', '/system/user/check', '2021-12-06 11:52:14', '1', 'admin', '2021-12-06 11:52:14', '璁板綍鏃ュ織');
INSERT INTO `sys_log` VALUES (2058, 3, 'Chrome 9', 'GET', 'http://127.0.0.1:8080/system/user/check?userName=aaaaaa&ip=', '127.0.0.1', '/system/user/tablesData', '2021-12-06 11:52:14', '1', 'admin', '2021-12-06 11:52:14', '璁板綍鏃ュ織');
INSERT INTO `sys_log` VALUES (2059, 3, 'Chrome 9', 'GET', 'http://127.0.0.1:8080/system/user/check?userName=aaaaaa&ip=', '127.0.0.1', '/system/user/check', '2021-12-06 11:52:22', '1', 'admin', '2021-12-06 11:52:22', '璁板綍鏃ュ織');
INSERT INTO `sys_log` VALUES (2060, 3, 'Chrome 9', 'GET', 'http://127.0.0.1:8080/system/user/check?userName=aaaaa&ip=', '127.0.0.1', '/system/user/tablesData', '2021-12-06 11:52:22', '1', 'admin', '2021-12-06 11:52:22', '璁板綍鏃ュ織');
INSERT INTO `sys_log` VALUES (2061, 3, 'Chrome 9', 'GET', 'http://127.0.0.1:8080/system/user/check?userName=aaaaa&ip=', '127.0.0.1', '/system/user/check', '2021-12-06 11:52:27', '1', 'admin', '2021-12-06 11:52:27', '璁板綍鏃ュ織');
INSERT INTO `sys_log` VALUES (2062, 3, 'Chrome 9', 'GET', 'http://127.0.0.1:8080/system/user/check?userName=&ip=aaaaa', '127.0.0.1', '/system/user/tablesData', '2021-12-06 11:52:27', '1', 'admin', '2021-12-06 11:52:27', '璁板綍鏃ュ織');
INSERT INTO `sys_log` VALUES (2063, 3, 'Chrome 9', 'GET', 'http://127.0.0.1:8080/', '127.0.0.1', '/system/user/upload', '2021-12-06 11:54:07', '1', 'admin', '2021-12-06 11:54:07', '璁板綍鏃ュ織');
INSERT INTO `sys_log` VALUES (2064, 3, 'Chrome 9', 'GET', 'http://127.0.0.1:8080/', '127.0.0.1', '/system/res/menuTop', '2021-12-06 11:54:21', '1', 'admin', '2021-12-06 11:54:21', '璁板綍鏃ュ織');
INSERT INTO `sys_log` VALUES (2065, 3, 'Chrome 9', 'GET', 'http://127.0.0.1:8080/', '127.0.0.1', '/system/res/menuLeft', '2021-12-06 11:54:21', '1', 'admin', '2021-12-06 11:54:21', '璁板綍鏃ュ織');
INSERT INTO `sys_log` VALUES (2066, 3, 'Chrome 9', 'GET', 'http://127.0.0.1:8080/', '127.0.0.1', '/system/user/check', '2021-12-06 11:54:22', '1', 'admin', '2021-12-06 11:54:22', '璁板綍鏃ュ織');
INSERT INTO `sys_log` VALUES (2067, 3, 'Chrome 9', 'GET', 'http://127.0.0.1:8080/system/user/check', '127.0.0.1', '/system/user/tablesData', '2021-12-06 11:54:22', '1', 'admin', '2021-12-06 11:54:22', '璁板綍鏃ュ織');
INSERT INTO `sys_log` VALUES (2068, 3, 'Chrome 9', 'GET', 'http://127.0.0.1:8080/', '127.0.0.1', '/system/res/menuTop', '2021-12-06 11:59:37', '1', 'admin', '2021-12-06 11:59:37', '璁板綍鏃ュ織');
INSERT INTO `sys_log` VALUES (2069, 3, 'Chrome 9', 'GET', 'http://127.0.0.1:8080/', '127.0.0.1', '/system/res/menuLeft', '2021-12-06 11:59:37', '1', 'admin', '2021-12-06 11:59:37', '璁板綍鏃ュ織');
INSERT INTO `sys_log` VALUES (2070, 3, 'Chrome 9', 'GET', 'http://127.0.0.1:8080/', '127.0.0.1', '/system/user/check', '2021-12-06 11:59:37', '1', 'admin', '2021-12-06 11:59:37', '璁板綍鏃ュ織');
INSERT INTO `sys_log` VALUES (2071, 3, 'Chrome 9', 'GET', 'http://127.0.0.1:8080/system/user/check', '127.0.0.1', '/system/user/tablesData', '2021-12-06 11:59:37', '1', 'admin', '2021-12-06 11:59:37', '璁板綍鏃ュ織');
INSERT INTO `sys_log` VALUES (2072, 3, 'Chrome 9', 'GET', 'http://127.0.0.1:8080/system/user/check', '127.0.0.1', '/system/user/check', '2021-12-06 11:59:48', '1', 'admin', '2021-12-06 11:59:48', '璁板綍鏃ュ織');
INSERT INTO `sys_log` VALUES (2073, 3, 'Chrome 9', 'GET', 'http://127.0.0.1:8080/system/user/check?userName=aaaaa&ip=', '127.0.0.1', '/system/user/tablesData', '2021-12-06 11:59:48', '1', 'admin', '2021-12-06 11:59:48', '璁板綍鏃ュ織');
INSERT INTO `sys_log` VALUES (2074, 3, 'Chrome 9', 'GET', 'http://127.0.0.1:8080/system/user/check?userName=aaaaa&ip=', '127.0.0.1', '/system/user/check', '2021-12-06 11:59:56', '1', 'admin', '2021-12-06 11:59:56', '璁板綍鏃ュ織');
INSERT INTO `sys_log` VALUES (2075, 3, 'Chrome 9', 'GET', 'http://127.0.0.1:8080/system/user/check?userName=admin&ip=', '127.0.0.1', '/system/user/tablesData', '2021-12-06 11:59:56', '1', 'admin', '2021-12-06 11:59:56', '璁板綍鏃ュ織');
INSERT INTO `sys_log` VALUES (2076, 3, 'Chrome 9', 'GET', 'http://127.0.0.1:8080/', '127.0.0.1', '/system/log', '2021-12-06 11:59:59', '1', 'admin', '2021-12-06 11:59:59', '璁板綍鏃ュ織');
INSERT INTO `sys_log` VALUES (2077, 3, 'Chrome 9', 'GET', 'http://127.0.0.1:8080/system/log', '127.0.0.1', '/system/log/tableData', '2021-12-06 11:59:59', '1', 'admin', '2021-12-06 11:59:59', '璁板綍鏃ュ織');
INSERT INTO `sys_log` VALUES (2078, 3, 'Chrome 9', 'GET', 'http://127.0.0.1:8080/system/log', '127.0.0.1', '/system/log/tableData', '2021-12-06 12:00:06', '1', 'admin', '2021-12-06 12:00:06', '璁板綍鏃ュ織');
INSERT INTO `sys_log` VALUES (2079, 3, 'Chrome 9', 'GET', 'http://127.0.0.1:8080/system/log', '127.0.0.1', '/system/log/tableData', '2021-12-06 12:00:14', '1', 'admin', '2021-12-06 12:00:14', '璁板綍鏃ュ織');
INSERT INTO `sys_log` VALUES (2080, 3, 'Chrome 9', 'GET', 'http://127.0.0.1:8080/system/log', '127.0.0.1', '/system/log/tableData', '2021-12-06 12:00:17', '1', 'admin', '2021-12-06 12:00:17', '璁板綍鏃ュ織');
INSERT INTO `sys_log` VALUES (2081, 3, 'Chrome 9', 'GET', 'http://127.0.0.1:8080/', '127.0.0.1', '/system/user', '2021-12-06 12:01:52', '1', 'admin', '2021-12-06 12:01:52', '璁板綍鏃ュ織');
INSERT INTO `sys_log` VALUES (2082, 3, 'Chrome 9', 'GET', 'http://127.0.0.1:8080/system/user', '127.0.0.1', '/system/user/tableData', '2021-12-06 12:01:52', '1', 'admin', '2021-12-06 12:01:52', '璁板綍鏃ュ織');
INSERT INTO `sys_log` VALUES (2083, 3, 'Chrome 9', 'GET', 'http://127.0.0.1:8080/', '127.0.0.1', '/system/role', '2021-12-06 12:01:54', '1', 'admin', '2021-12-06 12:01:54', '璁板綍鏃ュ織');
INSERT INTO `sys_log` VALUES (2084, 3, 'Chrome 9', 'GET', 'http://127.0.0.1:8080/system/role', '127.0.0.1', '/system/role/tableData', '2021-12-06 12:01:54', '1', 'admin', '2021-12-06 12:01:54', '璁板綍鏃ュ織');
INSERT INTO `sys_log` VALUES (2085, 3, 'Chrome 9', 'GET', 'http://127.0.0.1:8080/system/role', '127.0.0.1', '/system/role/tableData', '2021-12-06 12:01:59', '1', 'admin', '2021-12-06 12:01:59', '璁板綍鏃ュ織');
INSERT INTO `sys_log` VALUES (2086, 3, 'Chrome 9', 'GET', 'http://127.0.0.1:8080/system/user/check?userName=admin&ip=', '127.0.0.1', '/system/user/check', '2021-12-06 12:03:22', '1', 'admin', '2021-12-06 12:03:22', '璁板綍鏃ュ織');
INSERT INTO `sys_log` VALUES (2087, 3, 'Chrome 9', 'GET', 'http://127.0.0.1:8080/system/user/check?userName=aaaaa&ip=', '127.0.0.1', '/system/user/tablesData', '2021-12-06 12:03:22', '1', 'admin', '2021-12-06 12:03:22', '璁板綍鏃ュ織');
INSERT INTO `sys_log` VALUES (2088, 3, 'Chrome 9', 'GET', 'http://127.0.0.1:8080/', '127.0.0.1', '/system/res/menuTop', '2021-12-06 12:06:26', '1', 'admin', '2021-12-06 12:06:26', '璁板綍鏃ュ織');
INSERT INTO `sys_log` VALUES (2089, 3, 'Chrome 9', 'GET', 'http://127.0.0.1:8080/', '127.0.0.1', '/system/res/menuLeft', '2021-12-06 12:06:26', '1', 'admin', '2021-12-06 12:06:26', '璁板綍鏃ュ織');
INSERT INTO `sys_log` VALUES (2090, 3, 'Chrome 9', 'GET', 'http://127.0.0.1:8080/', '127.0.0.1', '/system/user/check', '2021-12-06 12:06:27', '1', 'admin', '2021-12-06 12:06:27', '璁板綍鏃ュ織');
INSERT INTO `sys_log` VALUES (2091, 3, 'Chrome 9', 'GET', 'http://127.0.0.1:8080/system/user/check', '127.0.0.1', '/system/user/tablesData', '2021-12-06 12:06:27', '1', 'admin', '2021-12-06 12:06:27', '璁板綍鏃ュ織');
INSERT INTO `sys_log` VALUES (2092, 3, 'Chrome 9', 'GET', 'http://127.0.0.1:8080/system/user/check', '127.0.0.1', '/system/user/check', '2021-12-06 12:06:30', '1', 'admin', '2021-12-06 12:06:30', '璁板綍鏃ュ織');
INSERT INTO `sys_log` VALUES (2093, 3, 'Chrome 9', 'GET', 'http://127.0.0.1:8080/system/user/check?userName=aaaaa&ip=', '127.0.0.1', '/system/user/tablesData', '2021-12-06 12:06:30', '1', 'admin', '2021-12-06 12:06:30', '璁板綍鏃ュ織');
INSERT INTO `sys_log` VALUES (2094, 3, 'Chrome 9', 'GET', 'http://127.0.0.1:8080/system/user/check?userName=aaaaa&ip=', '127.0.0.1', '/system/user/check', '2021-12-06 12:06:33', '1', 'admin', '2021-12-06 12:06:33', '璁板綍鏃ュ織');
INSERT INTO `sys_log` VALUES (2095, 3, 'Chrome 9', 'GET', 'http://127.0.0.1:8080/system/user/check?userName=admin&ip=', '127.0.0.1', '/system/user/tablesData', '2021-12-06 12:06:33', '1', 'admin', '2021-12-06 12:06:33', '璁板綍鏃ュ織');
INSERT INTO `sys_log` VALUES (2096, 3, 'Chrome 9', 'GET', 'http://127.0.0.1:8080/', '127.0.0.1', '/system/res/menuTop', '2021-12-06 12:07:39', '1', 'admin', '2021-12-06 12:07:39', '璁板綍鏃ュ織');
INSERT INTO `sys_log` VALUES (2097, 3, 'Chrome 9', 'GET', 'http://127.0.0.1:8080/', '127.0.0.1', '/system/res/menuLeft', '2021-12-06 12:07:40', '1', 'admin', '2021-12-06 12:07:40', '璁板綍鏃ュ織');
INSERT INTO `sys_log` VALUES (2098, 3, 'Chrome 9', 'GET', 'http://127.0.0.1:8080/', '127.0.0.1', '/system/user/check', '2021-12-06 12:07:41', '1', 'admin', '2021-12-06 12:07:41', '璁板綍鏃ュ織');
INSERT INTO `sys_log` VALUES (2099, 3, 'Chrome 9', 'GET', 'http://127.0.0.1:8080/system/user/check', '127.0.0.1', '/system/user/tablesData', '2021-12-06 12:07:41', '1', 'admin', '2021-12-06 12:07:41', '璁板綍鏃ュ織');
INSERT INTO `sys_log` VALUES (2100, 3, 'Chrome 9', 'GET', 'http://127.0.0.1:8080/system/user/check', '127.0.0.1', '/system/user/check', '2021-12-06 12:07:42', '1', 'admin', '2021-12-06 12:07:42', '璁板綍鏃ュ織');
INSERT INTO `sys_log` VALUES (2101, 3, 'Chrome 9', 'GET', 'http://127.0.0.1:8080/system/user/check?userName=aaaaa&ip=', '127.0.0.1', '/system/user/tablesData', '2021-12-06 12:07:42', '1', 'admin', '2021-12-06 12:07:42', '璁板綍鏃ュ織');
INSERT INTO `sys_log` VALUES (2102, 3, 'Chrome 9', 'GET', 'http://127.0.0.1:8080/system/user/check?userName=aaaaa&ip=', '127.0.0.1', '/system/user/check', '2021-12-06 12:07:44', '1', 'admin', '2021-12-06 12:07:44', '璁板綍鏃ュ織');
INSERT INTO `sys_log` VALUES (2103, 3, 'Chrome 9', 'GET', 'http://127.0.0.1:8080/system/user/check?userName=&ip=', '127.0.0.1', '/system/user/tablesData', '2021-12-06 12:07:44', '1', 'admin', '2021-12-06 12:07:44', '璁板綍鏃ュ織');
INSERT INTO `sys_log` VALUES (2104, 3, 'Chrome 9', 'GET', 'http://127.0.0.1:8080/', '127.0.0.1', '/system/res/menuTop', '2021-12-06 12:09:40', '1', 'admin', '2021-12-06 12:09:40', '璁板綍鏃ュ織');
INSERT INTO `sys_log` VALUES (2105, 3, 'Chrome 9', 'GET', 'http://127.0.0.1:8080/', '127.0.0.1', '/system/res/menuLeft', '2021-12-06 12:09:40', '1', 'admin', '2021-12-06 12:09:40', '璁板綍鏃ュ織');
INSERT INTO `sys_log` VALUES (2106, 3, 'Chrome 9', 'GET', 'http://127.0.0.1:8080/', '127.0.0.1', '/system/user/check', '2021-12-06 12:09:41', '1', 'admin', '2021-12-06 12:09:41', '璁板綍鏃ュ織');
INSERT INTO `sys_log` VALUES (2107, 3, 'Chrome 9', 'GET', 'http://127.0.0.1:8080/system/user/check', '127.0.0.1', '/system/user/tablesData', '2021-12-06 12:09:41', '1', 'admin', '2021-12-06 12:09:41', '璁板綍鏃ュ織');
INSERT INTO `sys_log` VALUES (2108, 3, 'Chrome 9', 'GET', 'http://127.0.0.1:8080/system/user/check', '127.0.0.1', '/system/log/tableData', '2021-12-06 12:09:44', '1', 'admin', '2021-12-06 12:09:44', '璁板綍鏃ュ織');
INSERT INTO `sys_log` VALUES (2109, 3, 'Chrome 9', 'GET', 'http://127.0.0.1:8080/', '127.0.0.1', '/system/res/menuTop', '2021-12-06 12:10:43', '1', 'admin', '2021-12-06 12:10:43', '璁板綍鏃ュ織');
INSERT INTO `sys_log` VALUES (2110, 3, 'Chrome 9', 'GET', 'http://127.0.0.1:8080/', '127.0.0.1', '/system/res/menuLeft', '2021-12-06 12:10:44', '1', 'admin', '2021-12-06 12:10:44', '璁板綍鏃ュ織');
INSERT INTO `sys_log` VALUES (2111, 3, 'Chrome 9', 'GET', 'http://127.0.0.1:8080/', '127.0.0.1', '/system/user/check', '2021-12-06 12:10:44', '1', 'admin', '2021-12-06 12:10:44', '璁板綍鏃ュ織');
INSERT INTO `sys_log` VALUES (2112, 3, 'Chrome 9', 'GET', 'http://127.0.0.1:8080/system/user/check', '127.0.0.1', '/system/user/tablesData', '2021-12-06 12:10:44', '1', 'admin', '2021-12-06 12:10:44', '璁板綍鏃ュ織');
INSERT INTO `sys_log` VALUES (2113, 3, 'Chrome 9', 'GET', 'http://127.0.0.1:8080/system/user/check', '127.0.0.1', '/system/log/tablesData', '2021-12-06 12:10:48', '1', 'admin', '2021-12-06 12:10:48', '璁板綍鏃ュ織');
INSERT INTO `sys_log` VALUES (2114, 3, 'Chrome 9', 'GET', 'http://127.0.0.1:8080/', '127.0.0.1', '/system/res/menuTop', '2021-12-06 12:12:57', '1', 'admin', '2021-12-06 12:12:57', '璁板綍鏃ュ織');
INSERT INTO `sys_log` VALUES (2115, 3, 'Chrome 9', 'GET', 'http://127.0.0.1:8080/', '127.0.0.1', '/system/res/menuLeft', '2021-12-06 12:12:57', '1', 'admin', '2021-12-06 12:12:57', '璁板綍鏃ュ織');
INSERT INTO `sys_log` VALUES (2116, 3, 'Chrome 9', 'GET', 'http://127.0.0.1:8080/', '127.0.0.1', '/system/user/check', '2021-12-06 12:12:58', '1', 'admin', '2021-12-06 12:12:58', '璁板綍鏃ュ織');
INSERT INTO `sys_log` VALUES (2117, 3, 'Chrome 9', 'GET', 'http://127.0.0.1:8080/system/user/check', '127.0.0.1', '/system/user/tablesData', '2021-12-06 12:12:58', '1', 'admin', '2021-12-06 12:12:58', '璁板綍鏃ュ織');
INSERT INTO `sys_log` VALUES (2118, 3, 'Chrome 9', 'GET', 'http://127.0.0.1:8080/system/user/check', '127.0.0.1', '/system/log/tablesData', '2021-12-06 12:13:01', '1', 'admin', '2021-12-06 12:13:01', '璁板綍鏃ュ織');
INSERT INTO `sys_log` VALUES (2119, 3, 'Chrome 9', 'GET', 'http://127.0.0.1:8080/', '127.0.0.1', '/system/res/menuTop', '2021-12-06 12:14:17', '1', 'admin', '2021-12-06 12:14:17', '璁板綍鏃ュ織');
INSERT INTO `sys_log` VALUES (2120, 3, 'Chrome 9', 'GET', 'http://127.0.0.1:8080/', '127.0.0.1', '/system/res/menuLeft', '2021-12-06 12:14:17', '1', 'admin', '2021-12-06 12:14:17', '璁板綍鏃ュ織');
INSERT INTO `sys_log` VALUES (2121, 3, 'Chrome 9', 'GET', 'http://127.0.0.1:8080/', '127.0.0.1', '/system/user/check', '2021-12-06 12:14:18', '1', 'admin', '2021-12-06 12:14:18', '璁板綍鏃ュ織');
INSERT INTO `sys_log` VALUES (2122, 3, 'Chrome 9', 'GET', 'http://127.0.0.1:8080/system/user/check', '127.0.0.1', '/system/user/tablesData', '2021-12-06 12:14:18', '1', 'admin', '2021-12-06 12:14:18', '璁板綍鏃ュ織');
INSERT INTO `sys_log` VALUES (2123, 3, 'Chrome 9', 'GET', 'http://127.0.0.1:8080/system/user/check', '127.0.0.1', '/system/log/tablesData', '2021-12-06 12:15:39', '1', 'admin', '2021-12-06 12:15:39', '璁板綍鏃ュ織');
INSERT INTO `sys_log` VALUES (2124, 3, 'Chrome 9', 'GET', 'http://127.0.0.1:8080/', '127.0.0.1', '/system/res/menuTop', '2021-12-06 12:15:47', '1', 'admin', '2021-12-06 12:15:47', '璁板綍鏃ュ織');
INSERT INTO `sys_log` VALUES (2125, 3, 'Chrome 9', 'GET', 'http://127.0.0.1:8080/', '127.0.0.1', '/system/res/menuLeft', '2021-12-06 12:15:47', '1', 'admin', '2021-12-06 12:15:47', '璁板綍鏃ュ織');
INSERT INTO `sys_log` VALUES (2126, 3, 'Chrome 9', 'GET', 'http://127.0.0.1:8080/', '127.0.0.1', '/system/user/check', '2021-12-06 12:15:48', '1', 'admin', '2021-12-06 12:15:48', '璁板綍鏃ュ織');
INSERT INTO `sys_log` VALUES (2127, 3, 'Chrome 9', 'GET', 'http://127.0.0.1:8080/system/user/check', '127.0.0.1', '/system/user/tablesData', '2021-12-06 12:15:48', '1', 'admin', '2021-12-06 12:15:48', '璁板綍鏃ュ織');
INSERT INTO `sys_log` VALUES (2128, 3, 'Chrome 9', 'GET', 'http://127.0.0.1:8080/system/user/check', '127.0.0.1', '/system/log/tablesData', '2021-12-06 12:15:52', '1', 'admin', '2021-12-06 12:15:52', '璁板綍鏃ュ織');
INSERT INTO `sys_log` VALUES (2129, 3, 'Chrome 9', 'GET', 'http://127.0.0.1:8080/', '127.0.0.1', '/system/res/menuTop', '2021-12-06 12:17:16', '1', 'admin', '2021-12-06 12:17:16', '璁板綍鏃ュ織');
INSERT INTO `sys_log` VALUES (2130, 3, 'Chrome 9', 'GET', 'http://127.0.0.1:8080/', '127.0.0.1', '/system/res/menuLeft', '2021-12-06 12:17:16', '1', 'admin', '2021-12-06 12:17:16', '璁板綍鏃ュ織');
INSERT INTO `sys_log` VALUES (2131, 3, 'Chrome 9', 'GET', 'http://127.0.0.1:8080/', '127.0.0.1', '/system/user/check', '2021-12-06 12:17:17', '1', 'admin', '2021-12-06 12:17:17', '璁板綍鏃ュ織');
INSERT INTO `sys_log` VALUES (2132, 3, 'Chrome 9', 'GET', 'http://127.0.0.1:8080/system/user/check', '127.0.0.1', '/system/user/tablesData', '2021-12-06 12:17:17', '1', 'admin', '2021-12-06 12:17:17', '璁板綍鏃ュ織');
INSERT INTO `sys_log` VALUES (2133, 3, 'Chrome 9', 'GET', 'http://127.0.0.1:8080/system/user/check', '127.0.0.1', '/system/user/tablesData', '2021-12-06 12:17:20', '1', 'admin', '2021-12-06 12:17:20', '璁板綍鏃ュ織');
INSERT INTO `sys_log` VALUES (2134, 3, 'Chrome 9', 'GET', 'http://127.0.0.1:8080/', '127.0.0.1', '/system/res/menuTop', '2021-12-06 12:18:05', '1', 'admin', '2021-12-06 12:18:05', '璁板綍鏃ュ織');
INSERT INTO `sys_log` VALUES (2135, 3, 'Chrome 9', 'GET', 'http://127.0.0.1:8080/', '127.0.0.1', '/system/res/menuLeft', '2021-12-06 12:18:05', '1', 'admin', '2021-12-06 12:18:05', '璁板綍鏃ュ織');
INSERT INTO `sys_log` VALUES (2136, 3, 'Chrome 9', 'GET', 'http://127.0.0.1:8080/', '127.0.0.1', '/system/user/check', '2021-12-06 12:18:06', '1', 'admin', '2021-12-06 12:18:06', '璁板綍鏃ュ織');
INSERT INTO `sys_log` VALUES (2137, 3, 'Chrome 9', 'GET', 'http://127.0.0.1:8080/system/user/check', '127.0.0.1', '/system/user/tablesData', '2021-12-06 12:18:06', '1', 'admin', '2021-12-06 12:18:06', '璁板綍鏃ュ織');
INSERT INTO `sys_log` VALUES (2138, 3, 'Chrome 9', 'GET', 'http://127.0.0.1:8080/system/user/check', '127.0.0.1', '/system/user/tablesData', '2021-12-06 12:18:09', '1', 'admin', '2021-12-06 12:18:09', '璁板綍鏃ュ織');
INSERT INTO `sys_log` VALUES (2139, 3, 'Chrome 9', 'GET', 'http://127.0.0.1:8080/', '127.0.0.1', '/system/res/menuTop', '2021-12-06 12:21:53', '1', 'admin', '2021-12-06 12:21:53', '璁板綍鏃ュ織');
INSERT INTO `sys_log` VALUES (2140, 3, 'Chrome 9', 'GET', 'http://127.0.0.1:8080/', '127.0.0.1', '/system/res/menuLeft', '2021-12-06 12:21:53', '1', 'admin', '2021-12-06 12:21:53', '璁板綍鏃ュ織');
INSERT INTO `sys_log` VALUES (2141, 3, 'Chrome 9', 'GET', 'http://127.0.0.1:8080/', '127.0.0.1', '/system/user/check', '2021-12-06 12:21:54', '1', 'admin', '2021-12-06 12:21:54', '璁板綍鏃ュ織');
INSERT INTO `sys_log` VALUES (2142, 3, 'Chrome 9', 'GET', 'http://127.0.0.1:8080/system/user/check', '127.0.0.1', '/system/user/tablesData', '2021-12-06 12:21:55', '1', 'admin', '2021-12-06 12:21:55', '璁板綍鏃ュ織');
INSERT INTO `sys_log` VALUES (2143, 3, 'Chrome 9', 'GET', 'http://127.0.0.1:8080/system/user/check', '127.0.0.1', '/system/user/tablesData', '2021-12-06 12:22:03', '1', 'admin', '2021-12-06 12:22:03', '璁板綍鏃ュ織');
INSERT INTO `sys_log` VALUES (2144, 3, 'Chrome 9', 'GET', 'http://127.0.0.1:8080/system/user/check', '127.0.0.1', '/system/user/tablesData', '2021-12-06 12:22:26', '1', 'admin', '2021-12-06 12:22:26', '璁板綍鏃ュ織');
INSERT INTO `sys_log` VALUES (2145, 3, 'Chrome 9', 'GET', 'http://127.0.0.1:8080/', '127.0.0.1', '/system/res/menuTop', '2021-12-06 12:23:19', '1', 'admin', '2021-12-06 12:23:19', '璁板綍鏃ュ織');
INSERT INTO `sys_log` VALUES (2146, 3, 'Chrome 9', 'GET', 'http://127.0.0.1:8080/', '127.0.0.1', '/system/res/menuLeft', '2021-12-06 12:23:19', '1', 'admin', '2021-12-06 12:23:19', '璁板綍鏃ュ織');
INSERT INTO `sys_log` VALUES (2147, 3, 'Chrome 9', 'GET', 'http://127.0.0.1:8080/', '127.0.0.1', '/system/user/check', '2021-12-06 12:23:25', '1', 'admin', '2021-12-06 12:23:25', '璁板綍鏃ュ織');
INSERT INTO `sys_log` VALUES (2148, 3, 'Chrome 9', 'GET', 'http://127.0.0.1:8080/system/user/check', '127.0.0.1', '/system/user/tablesData', '2021-12-06 12:23:25', '1', 'admin', '2021-12-06 12:23:25', '璁板綍鏃ュ織');
INSERT INTO `sys_log` VALUES (2149, 3, 'Chrome 9', 'GET', 'http://127.0.0.1:8080/', '127.0.0.1', '/system/res/menuTop', '2021-12-06 12:24:58', '1', 'admin', '2021-12-06 12:24:58', '璁板綍鏃ュ織');
INSERT INTO `sys_log` VALUES (2150, 3, 'Chrome 9', 'GET', 'http://127.0.0.1:8080/', '127.0.0.1', '/system/res/menuLeft', '2021-12-06 12:24:58', '1', 'admin', '2021-12-06 12:24:58', '璁板綍鏃ュ織');
INSERT INTO `sys_log` VALUES (2151, 3, 'Chrome 9', 'GET', 'http://127.0.0.1:8080/', '127.0.0.1', '/system/user/check', '2021-12-06 12:24:59', '1', 'admin', '2021-12-06 12:24:59', '璁板綍鏃ュ織');
INSERT INTO `sys_log` VALUES (2152, 3, 'Chrome 9', 'GET', 'http://127.0.0.1:8080/system/user/check', '127.0.0.1', '/system/user/tablesData', '2021-12-06 12:24:59', '1', 'admin', '2021-12-06 12:24:59', '璁板綍鏃ュ織');
INSERT INTO `sys_log` VALUES (2153, 3, 'Chrome 9', 'GET', 'http://127.0.0.1:8080/system/user/check', '127.0.0.1', '/system/user/tablesData', '2021-12-06 12:25:08', '1', 'admin', '2021-12-06 12:25:08', '璁板綍鏃ュ織');
INSERT INTO `sys_log` VALUES (2154, 3, 'Chrome 9', 'GET', 'http://127.0.0.1:8080/', '127.0.0.1', '/system/res/menuTop', '2021-12-06 12:27:08', '1', 'admin', '2021-12-06 12:27:08', '璁板綍鏃ュ織');
INSERT INTO `sys_log` VALUES (2155, 3, 'Chrome 9', 'GET', 'http://127.0.0.1:8080/', '127.0.0.1', '/system/res/menuLeft', '2021-12-06 12:27:08', '1', 'admin', '2021-12-06 12:27:08', '璁板綍鏃ュ織');
INSERT INTO `sys_log` VALUES (2156, 3, 'Chrome 9', 'GET', 'http://127.0.0.1:8080/', '127.0.0.1', '/system/user/check', '2021-12-06 12:27:09', '1', 'admin', '2021-12-06 12:27:09', '璁板綍鏃ュ織');
INSERT INTO `sys_log` VALUES (2157, 3, 'Chrome 9', 'GET', 'http://127.0.0.1:8080/system/user/check', '127.0.0.1', '/system/user/tablesData', '2021-12-06 12:27:09', '1', 'admin', '2021-12-06 12:27:09', '璁板綍鏃ュ織');
INSERT INTO `sys_log` VALUES (2158, 3, 'Chrome 9', 'GET', 'http://127.0.0.1:8080/', '127.0.0.1', '/system/user', '2021-12-06 12:28:09', '1', 'admin', '2021-12-06 12:28:09', '璁板綍鏃ュ織');
INSERT INTO `sys_log` VALUES (2159, 3, 'Chrome 9', 'GET', 'http://127.0.0.1:8080/system/user', '127.0.0.1', '/system/user/tableData', '2021-12-06 12:28:09', '1', 'admin', '2021-12-06 12:28:09', '璁板綍鏃ュ織');
INSERT INTO `sys_log` VALUES (2160, 3, 'Chrome 9', 'GET', 'http://127.0.0.1:8080/', '127.0.0.1', '/system/role', '2021-12-06 12:28:10', '1', 'admin', '2021-12-06 12:28:10', '璁板綍鏃ュ織');
INSERT INTO `sys_log` VALUES (2161, 3, 'Chrome 9', 'GET', 'http://127.0.0.1:8080/system/role', '127.0.0.1', '/system/role/tableData', '2021-12-06 12:28:10', '1', 'admin', '2021-12-06 12:28:10', '璁板綍鏃ュ織');
INSERT INTO `sys_log` VALUES (2162, 3, 'Chrome 9', 'GET', 'http://127.0.0.1:8080/', '127.0.0.1', '/system/data', '2021-12-06 12:28:34', '1', 'admin', '2021-12-06 12:28:34', '璁板綍鏃ュ織');
INSERT INTO `sys_log` VALUES (2163, 3, 'Chrome 9', 'GET', 'http://127.0.0.1:8080/system/data', '127.0.0.1', '/system/data/tableData', '2021-12-06 12:28:34', '1', 'admin', '2021-12-06 12:28:34', '璁板綍鏃ュ織');
INSERT INTO `sys_log` VALUES (2164, 3, 'Chrome 9', 'GET', 'http://127.0.0.1:8080/', '127.0.0.1', '/system/log', '2021-12-06 12:28:36', '1', 'admin', '2021-12-06 12:28:36', '璁板綍鏃ュ織');
INSERT INTO `sys_log` VALUES (2165, 3, 'Chrome 9', 'GET', 'http://127.0.0.1:8080/system/log', '127.0.0.1', '/system/log/tableData', '2021-12-06 12:28:36', '1', 'admin', '2021-12-06 12:28:36', '璁板綍鏃ュ織');
INSERT INTO `sys_log` VALUES (2166, 3, 'Chrome 9', 'GET', 'http://127.0.0.1:8080/', '127.0.0.1', '/system/res/menuTop', '2021-12-06 12:33:07', '1', 'admin', '2021-12-06 12:33:07', '璁板綍鏃ュ織');
INSERT INTO `sys_log` VALUES (2167, 3, 'Chrome 9', 'GET', 'http://127.0.0.1:8080/', '127.0.0.1', '/system/res/menuLeft', '2021-12-06 12:33:07', '1', 'admin', '2021-12-06 12:33:07', '璁板綍鏃ュ織');
INSERT INTO `sys_log` VALUES (2168, 3, 'Chrome 9', 'GET', 'http://127.0.0.1:8080/', '127.0.0.1', '/system/user/check', '2021-12-06 12:33:08', '1', 'admin', '2021-12-06 12:33:08', '璁板綍鏃ュ織');
INSERT INTO `sys_log` VALUES (2169, 3, 'Chrome 9', 'GET', 'http://127.0.0.1:8080/system/user/check', '127.0.0.1', '/system/user/tablesData', '2021-12-06 12:33:08', '1', 'admin', '2021-12-06 12:33:08', '璁板綍鏃ュ織');
INSERT INTO `sys_log` VALUES (2170, 3, 'Chrome 9', 'GET', 'http://127.0.0.1:8080/system/user/check', '127.0.0.1', '/system/user/check', '2021-12-06 12:33:12', '1', 'admin', '2021-12-06 12:33:12', '璁板綍鏃ュ織');
INSERT INTO `sys_log` VALUES (2171, 3, 'Chrome 9', 'GET', 'http://127.0.0.1:8080/system/user/check?userName=aaaaa&ip=', '127.0.0.1', '/system/user/tablesData', '2021-12-06 12:33:12', '1', 'admin', '2021-12-06 12:33:12', '璁板綍鏃ュ織');
INSERT INTO `sys_log` VALUES (2172, 3, 'Chrome 9', 'GET', 'http://127.0.0.1:8080/', '127.0.0.1', '/system/role', '2021-12-06 12:34:22', '1', 'admin', '2021-12-06 12:34:22', '璁板綍鏃ュ織');
INSERT INTO `sys_log` VALUES (2173, 3, 'Chrome 9', 'GET', 'http://127.0.0.1:8080/system/role', '127.0.0.1', '/system/role/tableData', '2021-12-06 12:34:22', '1', 'admin', '2021-12-06 12:34:22', '璁板綍鏃ュ織');
INSERT INTO `sys_log` VALUES (2174, 3, 'Chrome 9', 'GET', 'http://127.0.0.1:8080/', '127.0.0.1', '/system/res/menuTop', '2021-12-06 12:36:57', '1', 'admin', '2021-12-06 12:36:57', '璁板綍鏃ュ織');
INSERT INTO `sys_log` VALUES (2175, 3, 'Chrome 9', 'GET', 'http://127.0.0.1:8080/', '127.0.0.1', '/system/res/menuLeft', '2021-12-06 12:36:57', '1', 'admin', '2021-12-06 12:36:57', '璁板綍鏃ュ織');
INSERT INTO `sys_log` VALUES (2176, 3, 'Chrome 9', 'GET', 'http://127.0.0.1:8080/', '127.0.0.1', '/system/user/check', '2021-12-06 12:36:58', '1', 'admin', '2021-12-06 12:36:58', '璁板綍鏃ュ織');
INSERT INTO `sys_log` VALUES (2177, 3, 'Chrome 9', 'GET', 'http://127.0.0.1:8080/system/user/check', '127.0.0.1', '/system/user/tablesData', '2021-12-06 12:36:58', '1', 'admin', '2021-12-06 12:36:58', '璁板綍鏃ュ織');
INSERT INTO `sys_log` VALUES (2178, 3, 'Chrome 9', 'GET', 'http://127.0.0.1:8080/system/user/check', '127.0.0.1', '/system/user/tablesData', '2021-12-06 12:37:10', '1', 'admin', '2021-12-06 12:37:10', '璁板綍鏃ュ織');
INSERT INTO `sys_log` VALUES (2179, 3, 'Chrome 9', 'GET', 'http://127.0.0.1:8080/system/user/check', '127.0.0.1', '/system/user/tablesData', '2021-12-06 12:37:21', '1', 'admin', '2021-12-06 12:37:21', '璁板綍鏃ュ織');
INSERT INTO `sys_log` VALUES (2180, 3, 'Chrome 9', 'GET', 'http://127.0.0.1:8080/', '127.0.0.1', '/system/res/menuTop', '2021-12-06 13:39:13', '1', 'admin', '2021-12-06 13:39:13', '璁板綍鏃ュ織');
INSERT INTO `sys_log` VALUES (2181, 3, 'Chrome 9', 'GET', 'http://127.0.0.1:8080/', '127.0.0.1', '/system/res/menuLeft', '2021-12-06 13:39:13', '1', 'admin', '2021-12-06 13:39:13', '璁板綍鏃ュ織');
INSERT INTO `sys_log` VALUES (2182, 3, 'Chrome 9', 'GET', 'http://127.0.0.1:8080/', '127.0.0.1', '/system/user/check', '2021-12-06 13:39:14', '1', 'admin', '2021-12-06 13:39:14', '璁板綍鏃ュ織');
INSERT INTO `sys_log` VALUES (2183, 3, 'Chrome 9', 'GET', 'http://127.0.0.1:8080/system/user/check', '127.0.0.1', '/system/user/tablesData', '2021-12-06 13:39:14', '1', 'admin', '2021-12-06 13:39:14', '璁板綍鏃ュ織');
INSERT INTO `sys_log` VALUES (2184, 3, 'Chrome 9', 'GET', 'http://127.0.0.1:8080/', '127.0.0.1', '/system/user/upload', '2021-12-06 13:39:25', '1', 'admin', '2021-12-06 13:39:25', '璁板綍鏃ュ織');
INSERT INTO `sys_log` VALUES (2185, 3, 'Chrome 9', 'POST', 'http://127.0.0.1:8080/system/user/upload', '127.0.0.1', '/system/user/ChainAdd', '2021-12-06 13:39:36', '1', 'admin', '2021-12-06 13:39:36', '璁板綍鏃ュ織');
INSERT INTO `sys_log` VALUES (2186, 3, 'Chrome 9', 'POST', 'http://127.0.0.1:8080/system/user/upload', '127.0.0.1', '/system/user/ChainAdd', '2021-12-06 13:39:48', '1', 'admin', '2021-12-06 13:39:48', '璁板綍鏃ュ織');
INSERT INTO `sys_log` VALUES (2187, 3, 'Chrome 9', 'GET', 'http://127.0.0.1:8080/', '127.0.0.1', '/system/res/menuTop', '2021-12-06 13:43:53', '1', 'admin', '2021-12-06 13:43:53', '璁板綍鏃ュ織');
INSERT INTO `sys_log` VALUES (2188, 3, 'Chrome 9', 'GET', 'http://127.0.0.1:8080/', '127.0.0.1', '/system/res/menuLeft', '2021-12-06 13:43:53', '1', 'admin', '2021-12-06 13:43:53', '璁板綍鏃ュ織');
INSERT INTO `sys_log` VALUES (2189, 3, 'Chrome 9', 'GET', 'http://127.0.0.1:8080/', '127.0.0.1', '/system/user/upload', '2021-12-06 13:43:56', '1', 'admin', '2021-12-06 13:43:56', '璁板綍鏃ュ織');
INSERT INTO `sys_log` VALUES (2190, 3, 'Chrome 9', 'POST', 'http://127.0.0.1:8080/system/user/upload', '127.0.0.1', '/system/user/ChainAdd', '2021-12-06 13:43:59', '1', 'admin', '2021-12-06 13:43:59', '璁板綍鏃ュ織');
INSERT INTO `sys_log` VALUES (2191, 3, 'Chrome 9', 'POST', 'http://127.0.0.1:8080/system/user/upload', '127.0.0.1', '/system/user/ChainAdd', '2021-12-06 13:45:19', '1', 'admin', '2021-12-06 13:45:19', '璁板綍鏃ュ織');
INSERT INTO `sys_log` VALUES (2192, 3, 'Chrome 9', 'POST', 'http://127.0.0.1:8080/system/user/upload', '127.0.0.1', '/system/user/ChainAdd', '2021-12-06 13:56:02', '1', 'admin', '2021-12-06 13:56:02', '璁板綍鏃ュ織');
INSERT INTO `sys_log` VALUES (2193, 3, 'Chrome 9', 'POST', 'http://127.0.0.1:8080/system/user/upload', '127.0.0.1', '/system/user/ChainAdd', '2021-12-06 14:01:51', '1', 'admin', '2021-12-06 14:01:51', '璁板綍鏃ュ織');
INSERT INTO `sys_log` VALUES (2194, 3, 'Chrome 9', 'GET', 'http://127.0.0.1:8080/', '127.0.0.1', '/system/res/menuTop', '2021-12-06 14:04:07', '1', 'admin', '2021-12-06 14:04:07', '璁板綍鏃ュ織');
INSERT INTO `sys_log` VALUES (2195, 3, 'Chrome 9', 'GET', 'http://127.0.0.1:8080/', '127.0.0.1', '/system/res/menuLeft', '2021-12-06 14:04:07', '1', 'admin', '2021-12-06 14:04:07', '璁板綍鏃ュ織');
INSERT INTO `sys_log` VALUES (2196, 3, 'Chrome 9', 'GET', 'http://127.0.0.1:8080/', '127.0.0.1', '/system/user/upload', '2021-12-06 14:04:08', '1', 'admin', '2021-12-06 14:04:08', '璁板綍鏃ュ織');
INSERT INTO `sys_log` VALUES (2197, 3, 'Chrome 9', 'POST', 'http://127.0.0.1:8080/system/user/upload', '127.0.0.1', '/system/user/ChainAdd', '2021-12-06 14:04:12', '1', 'admin', '2021-12-06 14:04:12', '璁板綍鏃ュ織');
INSERT INTO `sys_log` VALUES (2198, 3, 'Chrome 9', 'GET', 'http://127.0.0.1:8080/', '127.0.0.1', '/system/res/menuTop', '2021-12-06 14:04:51', '1', 'admin', '2021-12-06 14:04:51', '璁板綍鏃ュ織');
INSERT INTO `sys_log` VALUES (2199, 3, 'Chrome 9', 'GET', 'http://127.0.0.1:8080/', '127.0.0.1', '/system/res/menuLeft', '2021-12-06 14:04:51', '1', 'admin', '2021-12-06 14:04:51', '璁板綍鏃ュ織');
INSERT INTO `sys_log` VALUES (2200, 3, 'Chrome 9', 'GET', 'http://127.0.0.1:8080/', '127.0.0.1', '/system/user/upload', '2021-12-06 14:04:52', '1', 'admin', '2021-12-06 14:04:52', '璁板綍鏃ュ織');
INSERT INTO `sys_log` VALUES (2201, 3, 'Chrome 9', 'POST', 'http://127.0.0.1:8080/system/user/upload', '127.0.0.1', '/system/user/ChainAdd', '2021-12-06 14:04:55', '1', 'admin', '2021-12-06 14:04:55', '璁板綍鏃ュ織');
INSERT INTO `sys_log` VALUES (2202, 3, 'Chrome 9', 'GET', 'http://127.0.0.1:8080/', '127.0.0.1', '/system/res/menuTop', '2021-12-06 14:10:38', '1', 'admin', '2021-12-06 14:10:38', '璁板綍鏃ュ織');
INSERT INTO `sys_log` VALUES (2203, 3, 'Chrome 9', 'GET', 'http://127.0.0.1:8080/', '127.0.0.1', '/system/res/menuLeft', '2021-12-06 14:10:38', '1', 'admin', '2021-12-06 14:10:38', '璁板綍鏃ュ織');
INSERT INTO `sys_log` VALUES (2204, 3, 'Chrome 9', 'GET', 'http://127.0.0.1:8080/', '127.0.0.1', '/system/user/upload', '2021-12-06 14:10:39', '1', 'admin', '2021-12-06 14:10:39', '璁板綍鏃ュ織');
INSERT INTO `sys_log` VALUES (2205, 3, 'Chrome 9', 'POST', 'http://127.0.0.1:8080/system/user/upload', '127.0.0.1', '/system/user/ChainAdd', '2021-12-06 14:10:47', '1', 'admin', '2021-12-06 14:10:47', '璁板綍鏃ュ織');
INSERT INTO `sys_log` VALUES (2206, 3, 'Chrome 9', 'GET', 'http://127.0.0.1:8080/', '127.0.0.1', '/system/res/menuTop', '2021-12-06 14:20:38', '1', 'admin', '2021-12-06 14:20:38', '璁板綍鏃ュ織');
INSERT INTO `sys_log` VALUES (2207, 3, 'Chrome 9', 'GET', 'http://127.0.0.1:8080/', '127.0.0.1', '/system/res/menuLeft', '2021-12-06 14:20:38', '1', 'admin', '2021-12-06 14:20:38', '璁板綍鏃ュ織');
INSERT INTO `sys_log` VALUES (2208, 3, 'Chrome 9', 'GET', 'http://127.0.0.1:8080/', '127.0.0.1', '/system/user/upload', '2021-12-06 14:20:39', '1', 'admin', '2021-12-06 14:20:39', '璁板綍鏃ュ織');
INSERT INTO `sys_log` VALUES (2209, 3, 'Chrome 9', 'POST', 'http://127.0.0.1:8080/system/user/upload', '127.0.0.1', '/system/user/ChainAdd', '2021-12-06 14:20:49', '1', 'admin', '2021-12-06 14:20:49', '璁板綍鏃ュ織');
INSERT INTO `sys_log` VALUES (2210, 3, 'Chrome 9', 'GET', 'http://127.0.0.1:8080/', '127.0.0.1', '/system/res/menuTop', '2021-12-06 14:21:27', '1', 'admin', '2021-12-06 14:21:27', '璁板綍鏃ュ織');
INSERT INTO `sys_log` VALUES (2211, 3, 'Chrome 9', 'GET', 'http://127.0.0.1:8080/', '127.0.0.1', '/system/res/menuLeft', '2021-12-06 14:21:27', '1', 'admin', '2021-12-06 14:21:27', '璁板綍鏃ュ織');
INSERT INTO `sys_log` VALUES (2212, 3, 'Chrome 9', 'GET', 'http://127.0.0.1:8080/', '127.0.0.1', '/system/user/upload', '2021-12-06 14:21:28', '1', 'admin', '2021-12-06 14:21:28', '璁板綍鏃ュ織');
INSERT INTO `sys_log` VALUES (2213, 3, 'Chrome 9', 'POST', 'http://127.0.0.1:8080/system/user/upload', '127.0.0.1', '/system/user/ChainAdd', '2021-12-06 14:21:33', '1', 'admin', '2021-12-06 14:21:33', '璁板綍鏃ュ織');
INSERT INTO `sys_log` VALUES (2214, 3, 'Chrome 9', 'GET', 'http://127.0.0.1:8080/', '127.0.0.1', '/system/res/menuTop', '2021-12-06 14:22:51', '1', 'admin', '2021-12-06 14:22:51', '璁板綍鏃ュ織');
INSERT INTO `sys_log` VALUES (2215, 3, 'Chrome 9', 'GET', 'http://127.0.0.1:8080/', '127.0.0.1', '/system/res/menuLeft', '2021-12-06 14:22:51', '1', 'admin', '2021-12-06 14:22:51', '璁板綍鏃ュ織');
INSERT INTO `sys_log` VALUES (2216, 3, 'Chrome 9', 'GET', 'http://127.0.0.1:8080/', '127.0.0.1', '/system/user/upload', '2021-12-06 14:22:54', '1', 'admin', '2021-12-06 14:22:54', '璁板綍鏃ュ織');
INSERT INTO `sys_log` VALUES (2217, 3, 'Chrome 9', 'POST', 'http://127.0.0.1:8080/system/user/upload', '127.0.0.1', '/system/user/ChainAdd', '2021-12-06 14:23:04', '1', 'admin', '2021-12-06 14:23:04', '璁板綍鏃ュ織');
INSERT INTO `sys_log` VALUES (2218, 3, 'Chrome 9', 'GET', 'http://127.0.0.1:8080/', '127.0.0.1', '/system/res/menuTop', '2021-12-06 14:24:56', '1', 'admin', '2021-12-06 14:24:56', '璁板綍鏃ュ織');
INSERT INTO `sys_log` VALUES (2219, 3, 'Chrome 9', 'GET', 'http://127.0.0.1:8080/', '127.0.0.1', '/system/res/menuLeft', '2021-12-06 14:24:56', '1', 'admin', '2021-12-06 14:24:56', '璁板綍鏃ュ織');
INSERT INTO `sys_log` VALUES (2220, 3, 'Chrome 9', 'GET', 'http://127.0.0.1:8080/', '127.0.0.1', '/system/user/upload', '2021-12-06 14:24:58', '1', 'admin', '2021-12-06 14:24:58', '璁板綍鏃ュ織');
INSERT INTO `sys_log` VALUES (2221, 3, 'Chrome 9', 'GET', 'http://127.0.0.1:8080/', '127.0.0.1', '/system/user/check', '2021-12-06 14:25:53', '1', 'admin', '2021-12-06 14:25:53', '璁板綍鏃ュ織');
INSERT INTO `sys_log` VALUES (2222, 3, 'Chrome 9', 'GET', 'http://127.0.0.1:8080/system/user/check', '127.0.0.1', '/system/user/tablesData', '2021-12-06 14:25:53', '1', 'admin', '2021-12-06 14:25:53', '璁板綍鏃ュ織');
INSERT INTO `sys_log` VALUES (2223, 3, 'Chrome 9', 'GET', 'http://127.0.0.1:8080/', '127.0.0.1', '/system/res/menuTop', '2021-12-06 14:26:20', '1', 'admin', '2021-12-06 14:26:20', '璁板綍鏃ュ織');
INSERT INTO `sys_log` VALUES (2224, 3, 'Chrome 9', 'GET', 'http://127.0.0.1:8080/', '127.0.0.1', '/system/res/menuLeft', '2021-12-06 14:26:20', '1', 'admin', '2021-12-06 14:26:20', '璁板綍鏃ュ織');
INSERT INTO `sys_log` VALUES (2225, 3, 'Chrome 9', 'GET', 'http://127.0.0.1:8080/', '127.0.0.1', '/system/user/check', '2021-12-06 14:26:22', '1', 'admin', '2021-12-06 14:26:22', '璁板綍鏃ュ織');
INSERT INTO `sys_log` VALUES (2226, 3, 'Chrome 9', 'GET', 'http://127.0.0.1:8080/system/user/check', '127.0.0.1', '/system/user/tablesData', '2021-12-06 14:26:22', '1', 'admin', '2021-12-06 14:26:22', '璁板綍鏃ュ織');
INSERT INTO `sys_log` VALUES (2227, 3, 'Chrome 9', 'GET', 'http://127.0.0.1:8080/', '127.0.0.1', '/system/user/upload', '2021-12-06 14:26:22', '1', 'admin', '2021-12-06 14:26:22', '璁板綍鏃ュ織');
INSERT INTO `sys_log` VALUES (2228, 3, 'Chrome 9', 'POST', 'http://127.0.0.1:8080/system/user/upload', '127.0.0.1', '/system/user/ChainAdd', '2021-12-06 14:26:35', '1', 'admin', '2021-12-06 14:26:35', '璁板綍鏃ュ織');
INSERT INTO `sys_log` VALUES (2229, 3, 'Chrome 9', 'GET', 'http://127.0.0.1:8080/', '127.0.0.1', '/system/res/menuTop', '2021-12-06 14:27:04', '1', 'admin', '2021-12-06 14:27:04', '璁板綍鏃ュ織');
INSERT INTO `sys_log` VALUES (2230, 3, 'Chrome 9', 'GET', 'http://127.0.0.1:8080/', '127.0.0.1', '/system/res/menuLeft', '2021-12-06 14:27:04', '1', 'admin', '2021-12-06 14:27:04', '璁板綍鏃ュ織');
INSERT INTO `sys_log` VALUES (2231, 3, 'Chrome 9', 'GET', 'http://127.0.0.1:8080/', '127.0.0.1', '/system/user/upload', '2021-12-06 14:27:04', '1', 'admin', '2021-12-06 14:27:04', '璁板綍鏃ュ織');
INSERT INTO `sys_log` VALUES (2232, 3, 'Chrome 9', 'POST', 'http://127.0.0.1:8080/system/user/upload', '127.0.0.1', '/system/user/ChainAdd', '2021-12-06 14:27:09', '1', 'admin', '2021-12-06 14:27:09', '璁板綍鏃ュ織');
INSERT INTO `sys_log` VALUES (2233, 3, 'Chrome 9', 'GET', 'http://127.0.0.1:8080/', '127.0.0.1', '/system/res/menuTop', '2021-12-06 14:28:56', '1', 'admin', '2021-12-06 14:28:56', '璁板綍鏃ュ織');
INSERT INTO `sys_log` VALUES (2234, 3, 'Chrome 9', 'GET', 'http://127.0.0.1:8080/', '127.0.0.1', '/system/res/menuLeft', '2021-12-06 14:28:56', '1', 'admin', '2021-12-06 14:28:56', '璁板綍鏃ュ織');
INSERT INTO `sys_log` VALUES (2235, 3, 'Chrome 9', 'GET', 'http://127.0.0.1:8080/', '127.0.0.1', '/system/user/upload', '2021-12-06 14:28:56', '1', 'admin', '2021-12-06 14:28:56', '璁板綍鏃ュ織');
INSERT INTO `sys_log` VALUES (2236, 3, 'Chrome 9', 'POST', 'http://127.0.0.1:8080/system/user/upload', '127.0.0.1', '/system/user/ChainAdd', '2021-12-06 14:29:02', '1', 'admin', '2021-12-06 14:29:02', '璁板綍鏃ュ織');
INSERT INTO `sys_log` VALUES (2237, 3, 'Chrome 9', 'GET', 'http://127.0.0.1:8080/', '127.0.0.1', '/system/res/menuTop', '2021-12-06 14:32:28', '1', 'admin', '2021-12-06 14:32:28', '璁板綍鏃ュ織');
INSERT INTO `sys_log` VALUES (2238, 3, 'Chrome 9', 'GET', 'http://127.0.0.1:8080/', '127.0.0.1', '/system/res/menuLeft', '2021-12-06 14:32:28', '1', 'admin', '2021-12-06 14:32:28', '璁板綍鏃ュ織');
INSERT INTO `sys_log` VALUES (2239, 3, 'Chrome 9', 'GET', 'http://127.0.0.1:8080/', '127.0.0.1', '/system/user/upload', '2021-12-06 14:32:29', '1', 'admin', '2021-12-06 14:32:29', '璁板綍鏃ュ織');
INSERT INTO `sys_log` VALUES (2240, 3, 'Chrome 9', 'POST', 'http://127.0.0.1:8080/system/user/upload', '127.0.0.1', '/system/user/ChainAdd', '2021-12-06 14:32:40', '1', 'admin', '2021-12-06 14:32:40', '璁板綍鏃ュ織');
INSERT INTO `sys_log` VALUES (2241, 3, 'Chrome 9', 'GET', 'http://127.0.0.1:8080/', '127.0.0.1', '/system/res/menuTop', '2021-12-06 14:34:26', '1', 'admin', '2021-12-06 14:34:26', '璁板綍鏃ュ織');
INSERT INTO `sys_log` VALUES (2242, 3, 'Chrome 9', 'GET', 'http://127.0.0.1:8080/', '127.0.0.1', '/system/res/menuLeft', '2021-12-06 14:34:26', '1', 'admin', '2021-12-06 14:34:26', '璁板綍鏃ュ織');
INSERT INTO `sys_log` VALUES (2243, 3, 'Chrome 9', 'GET', 'http://127.0.0.1:8080/', '127.0.0.1', '/system/user/upload', '2021-12-06 14:34:26', '1', 'admin', '2021-12-06 14:34:26', '璁板綍鏃ュ織');
INSERT INTO `sys_log` VALUES (2244, 3, 'Chrome 9', 'POST', 'http://127.0.0.1:8080/system/user/upload', '127.0.0.1', '/system/user/ChainAdd', '2021-12-06 14:34:35', '1', 'admin', '2021-12-06 14:34:35', '璁板綍鏃ュ織');
INSERT INTO `sys_log` VALUES (2245, 3, 'Chrome 9', 'GET', 'http://127.0.0.1:8080/', '127.0.0.1', '/system/res/menuTop', '2021-12-06 14:35:49', '1', 'admin', '2021-12-06 14:35:49', '璁板綍鏃ュ織');
INSERT INTO `sys_log` VALUES (2246, 3, 'Chrome 9', 'GET', 'http://127.0.0.1:8080/', '127.0.0.1', '/system/res/menuLeft', '2021-12-06 14:35:49', '1', 'admin', '2021-12-06 14:35:49', '璁板綍鏃ュ織');
INSERT INTO `sys_log` VALUES (2247, 3, 'Chrome 9', 'GET', 'http://127.0.0.1:8080/', '127.0.0.1', '/system/user/upload', '2021-12-06 14:35:50', '1', 'admin', '2021-12-06 14:35:50', '璁板綍鏃ュ織');
INSERT INTO `sys_log` VALUES (2248, 3, 'Chrome 9', 'POST', 'http://127.0.0.1:8080/system/user/upload', '127.0.0.1', '/system/user/ChainAdd', '2021-12-06 14:36:13', '1', 'admin', '2021-12-06 14:36:13', '璁板綍鏃ュ織');
INSERT INTO `sys_log` VALUES (2249, 3, 'Chrome 9', 'POST', 'http://127.0.0.1:8080/system/user/upload', '127.0.0.1', '/system/user/ChainAdd', '2021-12-06 14:37:43', '1', 'admin', '2021-12-06 14:37:43', '璁板綍鏃ュ織');
INSERT INTO `sys_log` VALUES (2250, 3, 'Chrome 9', 'POST', 'http://127.0.0.1:8080/system/user/upload', '127.0.0.1', '/system/user/ChainAdd', '2021-12-06 14:37:46', '1', 'admin', '2021-12-06 14:37:46', '璁板綍鏃ュ織');
INSERT INTO `sys_log` VALUES (2251, 3, 'Chrome 9', 'POST', 'http://127.0.0.1:8080/system/user/upload', '127.0.0.1', '/system/user/ChainAdd', '2021-12-06 14:38:03', '1', 'admin', '2021-12-06 14:38:03', '璁板綍鏃ュ織');
INSERT INTO `sys_log` VALUES (2252, 3, 'Chrome 9', 'POST', 'http://127.0.0.1:8080/system/user/upload', '127.0.0.1', '/system/user/ChainAdd', '2021-12-06 14:41:49', '1', 'admin', '2021-12-06 14:41:49', '璁板綍鏃ュ織');
INSERT INTO `sys_log` VALUES (2253, 3, 'Chrome 9', 'POST', 'http://127.0.0.1:8080/system/user/upload', '127.0.0.1', '/system/user/ChainAdd', '2021-12-06 14:41:54', '1', 'admin', '2021-12-06 14:41:54', '璁板綍鏃ュ織');
INSERT INTO `sys_log` VALUES (2254, 3, 'Chrome 9', 'POST', 'http://127.0.0.1:8080/system/user/upload', '127.0.0.1', '/system/user/ChainAdd', '2021-12-06 14:41:59', '1', 'admin', '2021-12-06 14:41:59', '璁板綍鏃ュ織');
INSERT INTO `sys_log` VALUES (2255, 3, 'Chrome 9', 'GET', 'http://127.0.0.1:8080/', '127.0.0.1', '/system/res/menuTop', '2021-12-06 14:44:09', '1', 'admin', '2021-12-06 14:44:09', '璁板綍鏃ュ織');
INSERT INTO `sys_log` VALUES (2256, 3, 'Chrome 9', 'GET', 'http://127.0.0.1:8080/', '127.0.0.1', '/system/res/menuLeft', '2021-12-06 14:44:09', '1', 'admin', '2021-12-06 14:44:09', '璁板綍鏃ュ織');
INSERT INTO `sys_log` VALUES (2257, 3, 'Chrome 9', 'GET', 'http://127.0.0.1:8080/', '127.0.0.1', '/system/user/check', '2021-12-06 14:44:10', '1', 'admin', '2021-12-06 14:44:10', '璁板綍鏃ュ織');
INSERT INTO `sys_log` VALUES (2258, 3, 'Chrome 9', 'GET', 'http://127.0.0.1:8080/system/user/check', '127.0.0.1', '/system/user/tablesData', '2021-12-06 14:44:10', '1', 'admin', '2021-12-06 14:44:10', '璁板綍鏃ュ織');
INSERT INTO `sys_log` VALUES (2259, 3, 'Chrome 9', 'GET', 'http://127.0.0.1:8080/', '127.0.0.1', '/system/res/menuTop', '2021-12-06 14:46:40', '1', 'admin', '2021-12-06 14:46:40', '璁板綍鏃ュ織');
INSERT INTO `sys_log` VALUES (2260, 3, 'Chrome 9', 'GET', 'http://127.0.0.1:8080/', '127.0.0.1', '/system/res/menuLeft', '2021-12-06 14:46:40', '1', 'admin', '2021-12-06 14:46:40', '璁板綍鏃ュ織');
INSERT INTO `sys_log` VALUES (2261, 3, 'Chrome 9', 'GET', 'http://127.0.0.1:8080/', '127.0.0.1', '/system/user/check', '2021-12-06 14:46:42', '1', 'admin', '2021-12-06 14:46:42', '璁板綍鏃ュ織');
INSERT INTO `sys_log` VALUES (2262, 3, 'Chrome 9', 'GET', 'http://127.0.0.1:8080/system/user/check', '127.0.0.1', '/system/user/tablesData', '2021-12-06 14:46:42', '1', 'admin', '2021-12-06 14:46:42', '璁板綍鏃ュ織');
INSERT INTO `sys_log` VALUES (2263, 3, 'Chrome 9', 'GET', 'http://127.0.0.1:8080/', '127.0.0.1', '/system/res/menuTop', '2021-12-06 14:47:16', '1', 'admin', '2021-12-06 14:47:16', '璁板綍鏃ュ織');
INSERT INTO `sys_log` VALUES (2264, 3, 'Chrome 9', 'GET', 'http://127.0.0.1:8080/', '127.0.0.1', '/system/res/menuLeft', '2021-12-06 14:47:16', '1', 'admin', '2021-12-06 14:47:16', '璁板綍鏃ュ織');
INSERT INTO `sys_log` VALUES (2265, 3, 'Chrome 9', 'GET', 'http://127.0.0.1:8080/', '127.0.0.1', '/system/user/check', '2021-12-06 14:47:17', '1', 'admin', '2021-12-06 14:47:17', '璁板綍鏃ュ織');
INSERT INTO `sys_log` VALUES (2266, 3, 'Chrome 9', 'GET', 'http://127.0.0.1:8080/system/user/check', '127.0.0.1', '/system/user/tablesData', '2021-12-06 14:47:17', '1', 'admin', '2021-12-06 14:47:17', '璁板綍鏃ュ織');
INSERT INTO `sys_log` VALUES (2267, 3, 'Chrome 9', 'GET', 'http://127.0.0.1:8080/', '127.0.0.1', '/system/res/menuTop', '2021-12-06 14:49:59', '1', 'admin', '2021-12-06 14:49:59', '璁板綍鏃ュ織');
INSERT INTO `sys_log` VALUES (2268, 3, 'Chrome 9', 'GET', 'http://127.0.0.1:8080/', '127.0.0.1', '/system/res/menuLeft', '2021-12-06 14:49:59', '1', 'admin', '2021-12-06 14:49:59', '璁板綍鏃ュ織');
INSERT INTO `sys_log` VALUES (2269, 3, 'Chrome 9', 'GET', 'http://127.0.0.1:8080/', '127.0.0.1', '/system/user/check', '2021-12-06 14:50:00', '1', 'admin', '2021-12-06 14:50:00', '璁板綍鏃ュ織');
INSERT INTO `sys_log` VALUES (2270, 3, 'Chrome 9', 'GET', 'http://127.0.0.1:8080/system/user/check', '127.0.0.1', '/system/user/tablesData', '2021-12-06 14:50:00', '1', 'admin', '2021-12-06 14:50:00', '璁板綍鏃ュ織');
INSERT INTO `sys_log` VALUES (2271, 3, 'Chrome 9', 'GET', 'http://127.0.0.1:8080/', '127.0.0.1', '/system/res/menuTop', '2021-12-06 14:50:17', '1', 'admin', '2021-12-06 14:50:17', '璁板綍鏃ュ織');
INSERT INTO `sys_log` VALUES (2272, 3, 'Chrome 9', 'GET', 'http://127.0.0.1:8080/', '127.0.0.1', '/system/res/menuLeft', '2021-12-06 14:50:17', '1', 'admin', '2021-12-06 14:50:17', '璁板綍鏃ュ織');
INSERT INTO `sys_log` VALUES (2273, 3, 'Chrome 9', 'GET', 'http://127.0.0.1:8080/', '127.0.0.1', '/system/user/check', '2021-12-06 14:50:18', '1', 'admin', '2021-12-06 14:50:18', '璁板綍鏃ュ織');
INSERT INTO `sys_log` VALUES (2274, 3, 'Chrome 9', 'GET', 'http://127.0.0.1:8080/system/user/check', '127.0.0.1', '/system/user/tablesData', '2021-12-06 14:50:18', '1', 'admin', '2021-12-06 14:50:18', '璁板綍鏃ュ織');
INSERT INTO `sys_log` VALUES (2275, 3, 'Chrome 9', 'GET', 'http://127.0.0.1:8080/', '127.0.0.1', '/system/res/menuTop', '2021-12-06 14:52:46', '1', 'admin', '2021-12-06 14:52:46', '璁板綍鏃ュ織');
INSERT INTO `sys_log` VALUES (2276, 3, 'Chrome 9', 'GET', 'http://127.0.0.1:8080/', '127.0.0.1', '/system/res/menuLeft', '2021-12-06 14:52:46', '1', 'admin', '2021-12-06 14:52:46', '璁板綍鏃ュ織');
INSERT INTO `sys_log` VALUES (2277, 3, 'Chrome 9', 'GET', 'http://127.0.0.1:8080/', '127.0.0.1', '/system/user/check', '2021-12-06 14:52:47', '1', 'admin', '2021-12-06 14:52:47', '璁板綍鏃ュ織');
INSERT INTO `sys_log` VALUES (2278, 3, 'Chrome 9', 'GET', 'http://127.0.0.1:8080/system/user/check', '127.0.0.1', '/system/user/tablesData', '2021-12-06 14:52:47', '1', 'admin', '2021-12-06 14:52:47', '璁板綍鏃ュ織');
INSERT INTO `sys_log` VALUES (2279, 3, 'Chrome 9', 'GET', 'http://127.0.0.1:8080/', '127.0.0.1', '/system/res/menuTop', '2021-12-06 14:56:36', '1', 'admin', '2021-12-06 14:56:36', '璁板綍鏃ュ織');
INSERT INTO `sys_log` VALUES (2280, 3, 'Chrome 9', 'GET', 'http://127.0.0.1:8080/', '127.0.0.1', '/system/res/menuLeft', '2021-12-06 14:56:36', '1', 'admin', '2021-12-06 14:56:36', '璁板綍鏃ュ織');
INSERT INTO `sys_log` VALUES (2281, 3, 'Chrome 9', 'GET', 'http://127.0.0.1:8080/', '127.0.0.1', '/system/user/check', '2021-12-06 14:56:37', '1', 'admin', '2021-12-06 14:56:37', '璁板綍鏃ュ織');
INSERT INTO `sys_log` VALUES (2282, 3, 'Chrome 9', 'GET', 'http://127.0.0.1:8080/system/user/check', '127.0.0.1', '/system/user/tablesData', '2021-12-06 14:56:37', '1', 'admin', '2021-12-06 14:56:37', '璁板綍鏃ュ織');
INSERT INTO `sys_log` VALUES (2283, 3, 'Chrome 9', 'GET', 'http://127.0.0.1:8080/', '127.0.0.1', '/system/user/upload', '2021-12-06 14:56:43', '1', 'admin', '2021-12-06 14:56:43', '璁板綍鏃ュ織');
INSERT INTO `sys_log` VALUES (2284, 3, 'Chrome 9', 'GET', 'http://127.0.0.1:8080/', '127.0.0.1', '/system/user/download', '2021-12-06 14:56:44', '1', 'admin', '2021-12-06 14:56:44', '璁板綍鏃ュ織');
INSERT INTO `sys_log` VALUES (2285, 3, 'Chrome 9', 'POST', 'http://127.0.0.1:8080/system/user/upload', '127.0.0.1', '/system/user/ChainAdd', '2021-12-06 14:56:56', '1', 'admin', '2021-12-06 14:56:56', '璁板綍鏃ュ織');
INSERT INTO `sys_log` VALUES (2286, 3, 'Chrome 9', 'GET', 'http://127.0.0.1:8080/', '127.0.0.1', '/system/res/menuTop', '2021-12-06 15:23:02', '1', 'admin', '2021-12-06 15:23:02', '璁板綍鏃ュ織');
INSERT INTO `sys_log` VALUES (2287, 3, 'Chrome 9', 'GET', 'http://127.0.0.1:8080/', '127.0.0.1', '/system/res/menuLeft', '2021-12-06 15:23:02', '1', 'admin', '2021-12-06 15:23:02', '璁板綍鏃ュ織');
INSERT INTO `sys_log` VALUES (2288, 3, 'Chrome 9', 'GET', 'http://127.0.0.1:8080/', '127.0.0.1', '/system/user/check', '2021-12-06 15:23:04', '1', 'admin', '2021-12-06 15:23:04', '璁板綍鏃ュ織');
INSERT INTO `sys_log` VALUES (2289, 3, 'Chrome 9', 'GET', 'http://127.0.0.1:8080/system/user/check', '127.0.0.1', '/system/user/tablesData', '2021-12-06 15:23:04', '1', 'admin', '2021-12-06 15:23:04', '璁板綍鏃ュ織');
INSERT INTO `sys_log` VALUES (2290, 3, 'Chrome 9', 'GET', 'http://127.0.0.1:8080/', '127.0.0.1', '/system/user/upload', '2021-12-06 15:23:06', '1', 'admin', '2021-12-06 15:23:06', '璁板綍鏃ュ織');
INSERT INTO `sys_log` VALUES (2291, 3, 'Chrome 9', 'POST', 'http://127.0.0.1:8080/system/user/upload', '127.0.0.1', '/system/user/ChainAdd', '2021-12-06 15:23:11', '1', 'admin', '2021-12-06 15:23:11', '璁板綍鏃ュ織');
INSERT INTO `sys_log` VALUES (2292, 3, 'Chrome 9', 'GET', 'http://127.0.0.1:8080/', '127.0.0.1', '/system/res/menuTop', '2021-12-06 15:24:05', '1', 'admin', '2021-12-06 15:24:05', '璁板綍鏃ュ織');
INSERT INTO `sys_log` VALUES (2293, 3, 'Chrome 9', 'GET', 'http://127.0.0.1:8080/', '127.0.0.1', '/system/res/menuLeft', '2021-12-06 15:24:05', '1', 'admin', '2021-12-06 15:24:05', '璁板綍鏃ュ織');
INSERT INTO `sys_log` VALUES (2294, 3, 'Chrome 9', 'GET', 'http://127.0.0.1:8080/', '127.0.0.1', '/system/user/check', '2021-12-06 15:24:06', '1', 'admin', '2021-12-06 15:24:06', '璁板綍鏃ュ織');
INSERT INTO `sys_log` VALUES (2295, 3, 'Chrome 9', 'GET', 'http://127.0.0.1:8080/system/user/check', '127.0.0.1', '/system/user/tablesData', '2021-12-06 15:24:06', '1', 'admin', '2021-12-06 15:24:06', '璁板綍鏃ュ織');
INSERT INTO `sys_log` VALUES (2296, 3, 'Chrome 9', 'GET', 'http://127.0.0.1:8080/', '127.0.0.1', '/system/user/upload', '2021-12-06 15:24:07', '1', 'admin', '2021-12-06 15:24:07', '璁板綍鏃ュ織');
INSERT INTO `sys_log` VALUES (2297, 3, 'Chrome 9', 'POST', 'http://127.0.0.1:8080/system/user/upload', '127.0.0.1', '/system/user/ChainAdd', '2021-12-06 15:24:14', '1', 'admin', '2021-12-06 15:24:14', '璁板綍鏃ュ織');
INSERT INTO `sys_log` VALUES (2298, 3, 'Chrome 9', 'GET', 'http://127.0.0.1:8080/', '127.0.0.1', '/system/res/menuTop', '2021-12-06 15:25:02', '1', 'admin', '2021-12-06 15:25:02', '璁板綍鏃ュ織');
INSERT INTO `sys_log` VALUES (2299, 3, 'Chrome 9', 'GET', 'http://127.0.0.1:8080/', '127.0.0.1', '/system/res/menuLeft', '2021-12-06 15:25:03', '1', 'admin', '2021-12-06 15:25:03', '璁板綍鏃ュ織');
INSERT INTO `sys_log` VALUES (2300, 3, 'Chrome 9', 'GET', 'http://127.0.0.1:8080/', '127.0.0.1', '/system/user/check', '2021-12-06 15:25:03', '1', 'admin', '2021-12-06 15:25:03', '璁板綍鏃ュ織');
INSERT INTO `sys_log` VALUES (2301, 3, 'Chrome 9', 'GET', 'http://127.0.0.1:8080/system/user/check', '127.0.0.1', '/system/user/tablesData', '2021-12-06 15:25:03', '1', 'admin', '2021-12-06 15:25:03', '璁板綍鏃ュ織');
INSERT INTO `sys_log` VALUES (2302, 3, 'Chrome 9', 'GET', 'http://127.0.0.1:8080/', '127.0.0.1', '/system/res/menuTop', '2021-12-06 15:27:52', '1', 'admin', '2021-12-06 15:27:52', '璁板綍鏃ュ織');
INSERT INTO `sys_log` VALUES (2303, 3, 'Chrome 9', 'GET', 'http://127.0.0.1:8080/', '127.0.0.1', '/system/res/menuLeft', '2021-12-06 15:27:52', '1', 'admin', '2021-12-06 15:27:52', '璁板綍鏃ュ織');
INSERT INTO `sys_log` VALUES (2304, 3, 'Chrome 9', 'GET', 'http://127.0.0.1:8080/', '127.0.0.1', '/system/user/check', '2021-12-06 15:27:54', '1', 'admin', '2021-12-06 15:27:54', '璁板綍鏃ュ織');
INSERT INTO `sys_log` VALUES (2305, 3, 'Chrome 9', 'GET', 'http://127.0.0.1:8080/', '127.0.0.1', '/system/user/upload', '2021-12-06 15:29:12', '1', 'admin', '2021-12-06 15:29:12', '璁板綍鏃ュ織');
INSERT INTO `sys_log` VALUES (2306, 3, 'Chrome 9', 'GET', 'http://127.0.0.1:8080/', '127.0.0.1', '/system/res/menuTop', '2021-12-06 15:29:19', '1', 'admin', '2021-12-06 15:29:19', '璁板綍鏃ュ織');
INSERT INTO `sys_log` VALUES (2307, 3, 'Chrome 9', 'GET', 'http://127.0.0.1:8080/', '127.0.0.1', '/system/res/menuLeft', '2021-12-06 15:29:19', '1', 'admin', '2021-12-06 15:29:19', '璁板綍鏃ュ織');
INSERT INTO `sys_log` VALUES (2308, 3, 'Chrome 9', 'GET', 'http://127.0.0.1:8080/', '127.0.0.1', '/system/user/check', '2021-12-06 15:29:21', '1', 'admin', '2021-12-06 15:29:21', '璁板綍鏃ュ織');
INSERT INTO `sys_log` VALUES (2309, 3, 'Chrome 9', 'GET', 'http://127.0.0.1:8080/system/user/check', '127.0.0.1', '/system/user/tablesData', '2021-12-06 15:29:21', '1', 'admin', '2021-12-06 15:29:21', '璁板綍鏃ュ織');
INSERT INTO `sys_log` VALUES (2310, 3, 'Chrome 9', 'GET', 'http://127.0.0.1:8080/', '127.0.0.1', '/system/res/menuTop', '2021-12-06 15:33:36', '1', 'admin', '2021-12-06 15:33:36', '璁板綍鏃ュ織');
INSERT INTO `sys_log` VALUES (2311, 3, 'Chrome 9', 'GET', 'http://127.0.0.1:8080/', '127.0.0.1', '/system/res/menuLeft', '2021-12-06 15:33:36', '1', 'admin', '2021-12-06 15:33:36', '璁板綍鏃ュ織');
INSERT INTO `sys_log` VALUES (2312, 3, 'Chrome 9', 'GET', 'http://127.0.0.1:8080/', '127.0.0.1', '/system/user/check', '2021-12-06 15:33:37', '1', 'admin', '2021-12-06 15:33:37', '璁板綍鏃ュ織');
INSERT INTO `sys_log` VALUES (2313, 3, 'Chrome 9', 'GET', 'http://127.0.0.1:8080/system/user/check', '127.0.0.1', '/system/user/tablesData', '2021-12-06 15:33:37', '1', 'admin', '2021-12-06 15:33:37', '璁板綍鏃ュ織');
INSERT INTO `sys_log` VALUES (2314, 3, 'Chrome 9', 'GET', 'http://127.0.0.1:8080/', '127.0.0.1', '/system/res/menuTop', '2021-12-06 15:34:53', '1', 'admin', '2021-12-06 15:34:53', '璁板綍鏃ュ織');
INSERT INTO `sys_log` VALUES (2315, 3, 'Chrome 9', 'GET', 'http://127.0.0.1:8080/', '127.0.0.1', '/system/res/menuLeft', '2021-12-06 15:34:53', '1', 'admin', '2021-12-06 15:34:53', '璁板綍鏃ュ織');
INSERT INTO `sys_log` VALUES (2316, 3, 'Chrome 9', 'GET', 'http://127.0.0.1:8080/', '127.0.0.1', '/system/user/check', '2021-12-06 15:34:55', '1', 'admin', '2021-12-06 15:34:55', '璁板綍鏃ュ織');
INSERT INTO `sys_log` VALUES (2317, 3, 'Chrome 9', 'GET', 'http://127.0.0.1:8080/system/user/check', '127.0.0.1', '/system/user/tablesData', '2021-12-06 15:34:55', '1', 'admin', '2021-12-06 15:34:55', '璁板綍鏃ュ織');
INSERT INTO `sys_log` VALUES (2318, 3, 'Chrome 9', 'GET', 'http://127.0.0.1:8080/', '127.0.0.1', '/system/res/menuTop', '2021-12-06 15:38:09', '1', 'admin', '2021-12-06 15:38:09', '璁板綍鏃ュ織');
INSERT INTO `sys_log` VALUES (2319, 3, 'Chrome 9', 'GET', 'http://127.0.0.1:8080/', '127.0.0.1', '/system/res/menuLeft', '2021-12-06 15:38:09', '1', 'admin', '2021-12-06 15:38:09', '璁板綍鏃ュ織');
INSERT INTO `sys_log` VALUES (2320, 3, 'Chrome 9', 'GET', 'http://127.0.0.1:8080/', '127.0.0.1', '/system/user/check', '2021-12-06 15:38:10', '1', 'admin', '2021-12-06 15:38:10', '璁板綍鏃ュ織');
INSERT INTO `sys_log` VALUES (2321, 3, 'Chrome 9', 'GET', 'http://127.0.0.1:8080/system/user/check', '127.0.0.1', '/system/user/tablesData', '2021-12-06 15:38:10', '1', 'admin', '2021-12-06 15:38:10', '璁板綍鏃ュ織');
INSERT INTO `sys_log` VALUES (2322, 3, 'Chrome 9', 'GET', 'http://127.0.0.1:8080/', '127.0.0.1', '/system/user/download', '2021-12-06 15:38:11', '1', 'admin', '2021-12-06 15:38:11', '璁板綍鏃ュ織');
INSERT INTO `sys_log` VALUES (2323, 3, 'Chrome 9', 'GET', 'http://127.0.0.1:8080/system/user/download', '127.0.0.1', '/system/user/tablesData', '2021-12-06 15:38:12', '1', 'admin', '2021-12-06 15:38:12', '璁板綍鏃ュ織');
INSERT INTO `sys_log` VALUES (2324, 3, 'Chrome 9', 'GET', 'http://127.0.0.1:8080/', '127.0.0.1', '/system/res/menuTop', '2021-12-06 15:39:07', '1', 'admin', '2021-12-06 15:39:07', '璁板綍鏃ュ織');
INSERT INTO `sys_log` VALUES (2325, 3, 'Chrome 9', 'GET', 'http://127.0.0.1:8080/', '127.0.0.1', '/system/res/menuLeft', '2021-12-06 15:39:07', '1', 'admin', '2021-12-06 15:39:07', '璁板綍鏃ュ織');
INSERT INTO `sys_log` VALUES (2326, 3, 'Chrome 9', 'GET', 'http://127.0.0.1:8080/', '127.0.0.1', '/system/user/check', '2021-12-06 15:39:08', '1', 'admin', '2021-12-06 15:39:08', '璁板綍鏃ュ織');
INSERT INTO `sys_log` VALUES (2327, 3, 'Chrome 9', 'GET', 'http://127.0.0.1:8080/system/user/check', '127.0.0.1', '/system/user/tablesData', '2021-12-06 15:39:08', '1', 'admin', '2021-12-06 15:39:08', '璁板綍鏃ュ織');
INSERT INTO `sys_log` VALUES (2328, 3, 'Chrome 9', 'GET', 'http://127.0.0.1:8080/', '127.0.0.1', '/system/user/download', '2021-12-06 15:39:09', '1', 'admin', '2021-12-06 15:39:09', '璁板綍鏃ュ織');
INSERT INTO `sys_log` VALUES (2329, 3, 'Chrome 9', 'GET', 'http://127.0.0.1:8080/', '127.0.0.1', '/system/res/menuTop', '2021-12-06 15:39:43', '1', 'admin', '2021-12-06 15:39:43', '璁板綍鏃ュ織');
INSERT INTO `sys_log` VALUES (2330, 3, 'Chrome 9', 'GET', 'http://127.0.0.1:8080/', '127.0.0.1', '/system/res/menuLeft', '2021-12-06 15:39:43', '1', 'admin', '2021-12-06 15:39:43', '璁板綍鏃ュ織');
INSERT INTO `sys_log` VALUES (2331, 3, 'Chrome 9', 'GET', 'http://127.0.0.1:8080/', '127.0.0.1', '/system/user/check', '2021-12-06 15:39:44', '1', 'admin', '2021-12-06 15:39:44', '璁板綍鏃ュ織');
INSERT INTO `sys_log` VALUES (2332, 3, 'Chrome 9', 'GET', 'http://127.0.0.1:8080/system/user/check', '127.0.0.1', '/system/user/tablesData', '2021-12-06 15:39:44', '1', 'admin', '2021-12-06 15:39:44', '璁板綍鏃ュ織');
INSERT INTO `sys_log` VALUES (2333, 3, 'Chrome 9', 'GET', 'http://127.0.0.1:8080/', '127.0.0.1', '/system/user/download', '2021-12-06 15:39:46', '1', 'admin', '2021-12-06 15:39:46', '璁板綍鏃ュ織');
INSERT INTO `sys_log` VALUES (2334, 3, 'Chrome 9', 'GET', 'http://127.0.0.1:8080/system/user/download', '127.0.0.1', '/system/user/tablesData', '2021-12-06 15:39:46', '1', 'admin', '2021-12-06 15:39:46', '璁板綍鏃ュ織');
INSERT INTO `sys_log` VALUES (2335, 3, 'Chrome 9', 'GET', 'http://127.0.0.1:8080/', '127.0.0.1', '/system/user/upload', '2021-12-06 15:39:55', '1', 'admin', '2021-12-06 15:39:55', '璁板綍鏃ュ織');
INSERT INTO `sys_log` VALUES (2336, 3, 'Chrome 9', 'GET', 'http://127.0.0.1:8080/', '127.0.0.1', '/system/data', '2021-12-06 15:40:38', '1', 'admin', '2021-12-06 15:40:38', '璁板綍鏃ュ織');
INSERT INTO `sys_log` VALUES (2337, 3, 'Chrome 9', 'GET', 'http://127.0.0.1:8080/system/data', '127.0.0.1', '/system/data/tableData', '2021-12-06 15:40:38', '1', 'admin', '2021-12-06 15:40:38', '璁板綍鏃ュ織');
INSERT INTO `sys_log` VALUES (2338, 3, 'Chrome 9', 'GET', 'http://127.0.0.1:8080/', '127.0.0.1', '/system/res/menuTop', '2021-12-06 15:43:41', '1', 'admin', '2021-12-06 15:43:41', '璁板綍鏃ュ織');
INSERT INTO `sys_log` VALUES (2339, 3, 'Chrome 9', 'GET', 'http://127.0.0.1:8080/', '127.0.0.1', '/system/res/menuLeft', '2021-12-06 15:43:41', '1', 'admin', '2021-12-06 15:43:41', '璁板綍鏃ュ織');
INSERT INTO `sys_log` VALUES (2340, 3, 'Chrome 9', 'GET', 'http://127.0.0.1:8080/', '127.0.0.1', '/system/user/check', '2021-12-06 15:43:42', '1', 'admin', '2021-12-06 15:43:42', '璁板綍鏃ュ織');
INSERT INTO `sys_log` VALUES (2341, 3, 'Chrome 9', 'GET', 'http://127.0.0.1:8080/system/user/check', '127.0.0.1', '/system/user/tablesData', '2021-12-06 15:43:42', '1', 'admin', '2021-12-06 15:43:42', '璁板綍鏃ュ織');
INSERT INTO `sys_log` VALUES (2342, 3, 'Chrome 9', 'GET', 'http://127.0.0.1:8080/', '127.0.0.1', '/system/res/menuTop', '2021-12-06 15:57:08', '1', 'admin', '2021-12-06 15:57:08', '璁板綍鏃ュ織');
INSERT INTO `sys_log` VALUES (2343, 3, 'Chrome 9', 'GET', 'http://127.0.0.1:8080/', '127.0.0.1', '/system/res/menuLeft', '2021-12-06 15:57:08', '1', 'admin', '2021-12-06 15:57:08', '璁板綍鏃ュ織');
INSERT INTO `sys_log` VALUES (2344, 3, 'Chrome 9', 'GET', 'http://127.0.0.1:8080/', '127.0.0.1', '/system/user/check', '2021-12-06 15:57:09', '1', 'admin', '2021-12-06 15:57:09', '璁板綍鏃ュ織');
INSERT INTO `sys_log` VALUES (2345, 3, 'Chrome 9', 'GET', 'http://127.0.0.1:8080/system/user/check', '127.0.0.1', '/system/user/tablesData', '2021-12-06 15:57:09', '1', 'admin', '2021-12-06 15:57:09', '璁板綍鏃ュ織');
INSERT INTO `sys_log` VALUES (2346, 3, 'Chrome 9', 'GET', 'http://127.0.0.1:8080/system/user/check', '127.0.0.1', '/system/user/check', '2021-12-06 15:57:10', '1', 'admin', '2021-12-06 15:57:10', '璁板綍鏃ュ織');
INSERT INTO `sys_log` VALUES (2347, 3, 'Chrome 9', 'GET', 'http://127.0.0.1:8080/system/user/check?name=&ip=', '127.0.0.1', '/system/user/tablesData', '2021-12-06 15:57:10', '1', 'admin', '2021-12-06 15:57:10', '璁板綍鏃ュ織');
INSERT INTO `sys_log` VALUES (2348, 3, 'Chrome 9', 'GET', 'http://127.0.0.1:8080/', '127.0.0.1', '/system/res/menuTop', '2021-12-06 15:58:06', '1', 'admin', '2021-12-06 15:58:06', '璁板綍鏃ュ織');
INSERT INTO `sys_log` VALUES (2349, 3, 'Chrome 9', 'GET', 'http://127.0.0.1:8080/', '127.0.0.1', '/system/res/menuLeft', '2021-12-06 15:58:06', '1', 'admin', '2021-12-06 15:58:06', '璁板綍鏃ュ織');
INSERT INTO `sys_log` VALUES (2350, 3, 'Chrome 9', 'GET', 'http://127.0.0.1:8080/', '127.0.0.1', '/system/user/check', '2021-12-06 15:58:07', '1', 'admin', '2021-12-06 15:58:07', '璁板綍鏃ュ織');
INSERT INTO `sys_log` VALUES (2351, 3, 'Chrome 9', 'GET', 'http://127.0.0.1:8080/system/user/check', '127.0.0.1', '/system/user/tablesData', '2021-12-06 15:58:07', '1', 'admin', '2021-12-06 15:58:07', '璁板綍鏃ュ織');
INSERT INTO `sys_log` VALUES (2352, 3, 'Chrome 9', 'GET', 'http://127.0.0.1:8080/system/user/check', '127.0.0.1', '/system/user/check', '2021-12-06 15:58:08', '1', 'admin', '2021-12-06 15:58:08', '璁板綍鏃ュ織');
INSERT INTO `sys_log` VALUES (2353, 3, 'Chrome 9', 'GET', 'http://127.0.0.1:8080/system/user/check?name=&ip=', '127.0.0.1', '/system/user/tablesData', '2021-12-06 15:58:08', '1', 'admin', '2021-12-06 15:58:08', '璁板綍鏃ュ織');
INSERT INTO `sys_log` VALUES (2354, 3, 'Chrome 9', 'GET', 'http://127.0.0.1:8080/', '127.0.0.1', '/system/res/menuTop', '2021-12-06 16:00:33', '1', 'admin', '2021-12-06 16:00:33', '璁板綍鏃ュ織');
INSERT INTO `sys_log` VALUES (2355, 3, 'Chrome 9', 'GET', 'http://127.0.0.1:8080/', '127.0.0.1', '/system/res/menuLeft', '2021-12-06 16:00:34', '1', 'admin', '2021-12-06 16:00:34', '璁板綍鏃ュ織');
INSERT INTO `sys_log` VALUES (2356, 3, 'Chrome 9', 'GET', 'http://127.0.0.1:8080/', '127.0.0.1', '/system/user/check', '2021-12-06 16:00:34', '1', 'admin', '2021-12-06 16:00:34', '璁板綍鏃ュ織');
INSERT INTO `sys_log` VALUES (2357, 3, 'Chrome 9', 'GET', 'http://127.0.0.1:8080/system/user/check', '127.0.0.1', '/system/user/tablesData', '2021-12-06 16:00:35', '1', 'admin', '2021-12-06 16:00:35', '璁板綍鏃ュ織');
INSERT INTO `sys_log` VALUES (2358, 3, 'Chrome 9', 'GET', 'http://127.0.0.1:8080/system/user/check', '127.0.0.1', '/system/user/check', '2021-12-06 16:00:37', '1', 'admin', '2021-12-06 16:00:37', '璁板綍鏃ュ織');
INSERT INTO `sys_log` VALUES (2359, 3, 'Chrome 9', 'GET', 'http://127.0.0.1:8080/system/user/check?name=&ip=', '127.0.0.1', '/system/user/tablesData', '2021-12-06 16:00:37', '1', 'admin', '2021-12-06 16:00:37', '璁板綍鏃ュ織');
INSERT INTO `sys_log` VALUES (2360, 3, 'Chrome 9', 'GET', 'http://127.0.0.1:8080/', '127.0.0.1', '/system/res/menuTop', '2021-12-06 16:04:22', '1', 'admin', '2021-12-06 16:04:22', '璁板綍鏃ュ織');
INSERT INTO `sys_log` VALUES (2361, 3, 'Chrome 9', 'GET', 'http://127.0.0.1:8080/', '127.0.0.1', '/system/res/menuLeft', '2021-12-06 16:04:22', '1', 'admin', '2021-12-06 16:04:22', '璁板綍鏃ュ織');
INSERT INTO `sys_log` VALUES (2362, 3, 'Chrome 9', 'GET', 'http://127.0.0.1:8080/', '127.0.0.1', '/system/user/check', '2021-12-06 16:04:24', '1', 'admin', '2021-12-06 16:04:24', '璁板綍鏃ュ織');
INSERT INTO `sys_log` VALUES (2363, 3, 'Chrome 9', 'GET', 'http://127.0.0.1:8080/system/user/check', '127.0.0.1', '/system/user/tablesData', '2021-12-06 16:04:24', '1', 'admin', '2021-12-06 16:04:24', '璁板綍鏃ュ織');
INSERT INTO `sys_log` VALUES (2364, 3, 'Chrome 9', 'GET', 'http://127.0.0.1:8080/', '127.0.0.1', '/system/user/download', '2021-12-06 16:05:04', '1', 'admin', '2021-12-06 16:05:04', '璁板綍鏃ュ織');
INSERT INTO `sys_log` VALUES (2365, 3, 'Chrome 9', 'GET', 'http://127.0.0.1:8080/system/user/download', '127.0.0.1', '/system/user/tablesData', '2021-12-06 16:05:04', '1', 'admin', '2021-12-06 16:05:04', '璁板綍鏃ュ織');
INSERT INTO `sys_log` VALUES (2366, 3, 'Chrome 9', 'GET', NULL, '127.0.0.1', '/system/user/tablesData', '2021-12-06 16:12:36', '1', 'admin', '2021-12-06 16:12:36', '璁板綍鏃ュ織');
INSERT INTO `sys_log` VALUES (2367, 3, 'Chrome 9', 'GET', 'http://127.0.0.1:8080/', '127.0.0.1', '/system/res/menuTop', '2021-12-06 16:14:17', '1', 'admin', '2021-12-06 16:14:17', '璁板綍鏃ュ織');
INSERT INTO `sys_log` VALUES (2368, 3, 'Chrome 9', 'GET', 'http://127.0.0.1:8080/', '127.0.0.1', '/system/res/menuLeft', '2021-12-06 16:14:17', '1', 'admin', '2021-12-06 16:14:17', '璁板綍鏃ュ織');
INSERT INTO `sys_log` VALUES (2369, 3, 'Chrome 9', 'GET', 'http://127.0.0.1:8080/', '127.0.0.1', '/system/user/check', '2021-12-06 16:14:19', '1', 'admin', '2021-12-06 16:14:19', '璁板綍鏃ュ織');
INSERT INTO `sys_log` VALUES (2370, 3, 'Chrome 9', 'GET', 'http://127.0.0.1:8080/system/user/check', '127.0.0.1', '/system/user/tablesData', '2021-12-06 16:14:19', '1', 'admin', '2021-12-06 16:14:19', '璁板綍鏃ュ織');
INSERT INTO `sys_log` VALUES (2371, 3, 'Chrome 9', 'GET', 'http://127.0.0.1:8080/', '127.0.0.1', '/system/res/menuTop', '2021-12-06 16:17:27', '1', 'admin', '2021-12-06 16:17:27', '璁板綍鏃ュ織');
INSERT INTO `sys_log` VALUES (2372, 3, 'Chrome 9', 'GET', 'http://127.0.0.1:8080/', '127.0.0.1', '/system/res/menuLeft', '2021-12-06 16:17:27', '1', 'admin', '2021-12-06 16:17:27', '璁板綍鏃ュ織');
INSERT INTO `sys_log` VALUES (2373, 3, 'Chrome 9', 'GET', 'http://127.0.0.1:8080/', '127.0.0.1', '/system/user/check', '2021-12-06 16:17:29', '1', 'admin', '2021-12-06 16:17:29', '璁板綍鏃ュ織');
INSERT INTO `sys_log` VALUES (2374, 3, 'Chrome 9', 'GET', 'http://127.0.0.1:8080/system/user/check', '127.0.0.1', '/system/user/tablesData', '2021-12-06 16:17:29', '1', 'admin', '2021-12-06 16:17:29', '璁板綍鏃ュ織');
INSERT INTO `sys_log` VALUES (2375, 3, 'Chrome 9', 'GET', 'http://127.0.0.1:8080/', '127.0.0.1', '/system/res/menuTop', '2021-12-06 16:19:16', '1', 'admin', '2021-12-06 16:19:16', '璁板綍鏃ュ織');
INSERT INTO `sys_log` VALUES (2376, 3, 'Chrome 9', 'GET', 'http://127.0.0.1:8080/', '127.0.0.1', '/system/res/menuLeft', '2021-12-06 16:19:16', '1', 'admin', '2021-12-06 16:19:16', '璁板綍鏃ュ織');
INSERT INTO `sys_log` VALUES (2377, 3, 'Chrome 9', 'GET', 'http://127.0.0.1:8080/', '127.0.0.1', '/system/user/check', '2021-12-06 16:19:19', '1', 'admin', '2021-12-06 16:19:19', '璁板綍鏃ュ織');
INSERT INTO `sys_log` VALUES (2378, 3, 'Chrome 9', 'GET', 'http://127.0.0.1:8080/system/user/check', '127.0.0.1', '/system/user/tablesData', '2021-12-06 16:19:19', '1', 'admin', '2021-12-06 16:19:19', '璁板綍鏃ュ織');
INSERT INTO `sys_log` VALUES (2379, 3, 'Chrome 9', 'GET', NULL, '127.0.0.1', '/system/user/tablesData', '2021-12-06 16:19:23', '1', 'admin', '2021-12-06 16:19:23', '璁板綍鏃ュ織');
INSERT INTO `sys_log` VALUES (2380, 3, 'Chrome 9', 'GET', 'http://127.0.0.1:8080/', '127.0.0.1', '/system/res/menuTop', '2021-12-06 16:25:37', '1', 'admin', '2021-12-06 16:25:37', '璁板綍鏃ュ織');
INSERT INTO `sys_log` VALUES (2381, 3, 'Chrome 9', 'GET', 'http://127.0.0.1:8080/', '127.0.0.1', '/system/res/menuLeft', '2021-12-06 16:25:37', '1', 'admin', '2021-12-06 16:25:37', '璁板綍鏃ュ織');
INSERT INTO `sys_log` VALUES (2382, 3, 'Chrome 9', 'GET', 'http://127.0.0.1:8080/', '127.0.0.1', '/system/user/check', '2021-12-06 16:25:42', '1', 'admin', '2021-12-06 16:25:42', '璁板綍鏃ュ織');
INSERT INTO `sys_log` VALUES (2383, 3, 'Chrome 9', 'GET', 'http://127.0.0.1:8080/system/user/check', '127.0.0.1', '/system/user/tablesData', '2021-12-06 16:25:42', '1', 'admin', '2021-12-06 16:25:42', '璁板綍鏃ュ織');
INSERT INTO `sys_log` VALUES (2384, 3, 'Chrome 9', 'GET', 'http://127.0.0.1:8080/', '127.0.0.1', '/system/user/download', '2021-12-06 16:26:56', '1', 'admin', '2021-12-06 16:26:56', '璁板綍鏃ュ織');
INSERT INTO `sys_log` VALUES (2385, 3, 'Chrome 9', 'GET', 'http://127.0.0.1:8080/', '127.0.0.1', '/system/user/upload', '2021-12-06 16:27:34', '1', 'admin', '2021-12-06 16:27:34', '璁板綍鏃ュ織');
INSERT INTO `sys_log` VALUES (2386, 3, 'Chrome 9', 'GET', 'http://127.0.0.1:8080/', '127.0.0.1', '/system/res/menuTop', '2021-12-06 16:31:03', '1', 'admin', '2021-12-06 16:31:03', '璁板綍鏃ュ織');
INSERT INTO `sys_log` VALUES (2387, 3, 'Chrome 9', 'GET', 'http://127.0.0.1:8080/', '127.0.0.1', '/system/res/menuLeft', '2021-12-06 16:31:03', '1', 'admin', '2021-12-06 16:31:03', '璁板綍鏃ュ織');
INSERT INTO `sys_log` VALUES (2388, 3, 'Chrome 9', 'GET', 'http://127.0.0.1:8080/', '127.0.0.1', '/system/user/check', '2021-12-06 16:31:08', '1', 'admin', '2021-12-06 16:31:08', '璁板綍鏃ュ織');
INSERT INTO `sys_log` VALUES (2389, 3, 'Chrome 9', 'GET', 'http://127.0.0.1:8080/system/user/check', '127.0.0.1', '/system/user/tablesData', '2021-12-06 16:31:08', '1', 'admin', '2021-12-06 16:31:08', '璁板綍鏃ュ織');
INSERT INTO `sys_log` VALUES (2390, 3, 'Chrome 9', 'GET', NULL, '127.0.0.1', '/system/user/tablesData', '2021-12-06 16:31:12', '1', 'admin', '2021-12-06 16:31:12', '璁板綍鏃ュ織');
INSERT INTO `sys_log` VALUES (2391, 3, 'Chrome 9', 'GET', 'http://127.0.0.1:8080/', '127.0.0.1', '/system/res/menuTop', '2021-12-06 16:33:44', '1', 'admin', '2021-12-06 16:33:44', '璁板綍鏃ュ織');
INSERT INTO `sys_log` VALUES (2392, 3, 'Chrome 9', 'GET', 'http://127.0.0.1:8080/', '127.0.0.1', '/system/res/menuLeft', '2021-12-06 16:33:44', '1', 'admin', '2021-12-06 16:33:44', '璁板綍鏃ュ織');
INSERT INTO `sys_log` VALUES (2393, 3, 'Chrome 9', 'GET', 'http://127.0.0.1:8080/', '127.0.0.1', '/system/user/check', '2021-12-06 16:33:45', '1', 'admin', '2021-12-06 16:33:45', '璁板綍鏃ュ織');
INSERT INTO `sys_log` VALUES (2394, 3, 'Chrome 9', 'GET', 'http://127.0.0.1:8080/system/user/check', '127.0.0.1', '/system/user/tablesData', '2021-12-06 16:33:45', '1', 'admin', '2021-12-06 16:33:45', '璁板綍鏃ュ織');
INSERT INTO `sys_log` VALUES (2395, 3, 'Chrome 9', 'GET', 'http://127.0.0.1:8080/', '127.0.0.1', '/system/user/download', '2021-12-06 16:33:46', '1', 'admin', '2021-12-06 16:33:46', '璁板綍鏃ュ織');
INSERT INTO `sys_log` VALUES (2396, 3, 'Chrome 9', 'GET', 'http://127.0.0.1:8080/system/user/download', '127.0.0.1', '/system/user/tablesData', '2021-12-06 16:33:46', '1', 'admin', '2021-12-06 16:33:46', '璁板綍鏃ュ織');
INSERT INTO `sys_log` VALUES (2397, 3, 'Chrome 9', 'GET', 'http://127.0.0.1:8080/', '127.0.0.1', '/system/user/upload', '2021-12-06 16:34:16', '1', 'admin', '2021-12-06 16:34:16', '璁板綍鏃ュ織');
INSERT INTO `sys_log` VALUES (2398, 3, 'Chrome 9', 'GET', 'http://127.0.0.1:8080/', '127.0.0.1', '/system/res/menuTop', '2021-12-06 16:42:09', '1', 'admin', '2021-12-06 16:42:09', '璁板綍鏃ュ織');
INSERT INTO `sys_log` VALUES (2399, 3, 'Chrome 9', 'GET', 'http://127.0.0.1:8080/', '127.0.0.1', '/system/res/menuLeft', '2021-12-06 16:42:09', '1', 'admin', '2021-12-06 16:42:09', '璁板綍鏃ュ織');
INSERT INTO `sys_log` VALUES (2400, 3, 'Chrome 9', 'GET', 'http://127.0.0.1:8080/', '127.0.0.1', '/system/user/check', '2021-12-06 16:42:09', '1', 'admin', '2021-12-06 16:42:09', '璁板綍鏃ュ織');
INSERT INTO `sys_log` VALUES (2401, 3, 'Chrome 9', 'GET', 'http://127.0.0.1:8080/system/user/check', '127.0.0.1', '/system/user/tablesData', '2021-12-06 16:42:09', '1', 'admin', '2021-12-06 16:42:09', '璁板綍鏃ュ織');
INSERT INTO `sys_log` VALUES (2402, 3, 'Chrome 9', 'GET', 'http://127.0.0.1:8080/system/user/check', '127.0.0.1', '/system/user/tablesData', '2021-12-06 16:42:22', '1', 'admin', '2021-12-06 16:42:22', '璁板綍鏃ュ織');
INSERT INTO `sys_log` VALUES (2403, 3, 'Chrome 9', 'GET', 'http://127.0.0.1:8080/system/user/check', '127.0.0.1', '/system/user/tablesData', '2021-12-06 16:42:38', '1', 'admin', '2021-12-06 16:42:38', '璁板綍鏃ュ織');
INSERT INTO `sys_log` VALUES (2404, 3, 'Chrome 9', 'GET', 'http://127.0.0.1:8080/system/user/check', '127.0.0.1', '/system/user/tablesData', '2021-12-06 16:42:44', '1', 'admin', '2021-12-06 16:42:44', '璁板綍鏃ュ織');
INSERT INTO `sys_log` VALUES (2405, 3, 'Chrome 9', 'GET', 'http://127.0.0.1:8080/system/user/check', '127.0.0.1', '/system/user/tablesData', '2021-12-06 16:42:48', '1', 'admin', '2021-12-06 16:42:48', '璁板綍鏃ュ織');
INSERT INTO `sys_log` VALUES (2406, 3, 'Chrome 9', 'GET', 'http://127.0.0.1:8080/system/user/check', '127.0.0.1', '/system/user/tablesData', '2021-12-06 16:43:23', '1', 'admin', '2021-12-06 16:43:23', '璁板綍鏃ュ織');
INSERT INTO `sys_log` VALUES (2407, 3, 'Chrome 9', 'GET', 'http://127.0.0.1:8080/', '127.0.0.1', '/system/res/menuTop', '2021-12-06 16:43:27', '1', 'admin', '2021-12-06 16:43:27', '璁板綍鏃ュ織');
INSERT INTO `sys_log` VALUES (2408, 3, 'Chrome 9', 'GET', 'http://127.0.0.1:8080/', '127.0.0.1', '/system/res/menuLeft', '2021-12-06 16:43:27', '1', 'admin', '2021-12-06 16:43:27', '璁板綍鏃ュ織');
INSERT INTO `sys_log` VALUES (2409, 3, 'Chrome 9', 'GET', 'http://127.0.0.1:8080/', '127.0.0.1', '/system/user/check', '2021-12-06 16:43:29', '1', 'admin', '2021-12-06 16:43:29', '璁板綍鏃ュ織');
INSERT INTO `sys_log` VALUES (2410, 3, 'Chrome 9', 'GET', 'http://127.0.0.1:8080/system/user/check', '127.0.0.1', '/system/user/tablesData', '2021-12-06 16:43:29', '1', 'admin', '2021-12-06 16:43:29', '璁板綍鏃ュ織');
INSERT INTO `sys_log` VALUES (2411, 3, 'Chrome 9', 'GET', 'http://127.0.0.1:8080/system/user/check', '127.0.0.1', '/system/user/tablesData', '2021-12-06 16:43:34', '1', 'admin', '2021-12-06 16:43:34', '璁板綍鏃ュ織');
INSERT INTO `sys_log` VALUES (2412, 3, 'Chrome 9', 'GET', 'http://127.0.0.1:8080/system/user/check', '127.0.0.1', '/system/user/tablesData', '2021-12-06 16:43:39', '1', 'admin', '2021-12-06 16:43:39', '璁板綍鏃ュ織');
INSERT INTO `sys_log` VALUES (2413, 3, 'Chrome 9', 'GET', 'http://127.0.0.1:8080/', '127.0.0.1', '/system/res/menuTop', '2021-12-06 16:44:55', '1', 'admin', '2021-12-06 16:44:55', '璁板綍鏃ュ織');
INSERT INTO `sys_log` VALUES (2414, 3, 'Chrome 9', 'GET', 'http://127.0.0.1:8080/', '127.0.0.1', '/system/res/menuLeft', '2021-12-06 16:44:55', '1', 'admin', '2021-12-06 16:44:55', '璁板綍鏃ュ織');
INSERT INTO `sys_log` VALUES (2415, 3, 'Chrome 9', 'GET', 'http://127.0.0.1:8080/', '127.0.0.1', '/system/user/check', '2021-12-06 16:44:57', '1', 'admin', '2021-12-06 16:44:57', '璁板綍鏃ュ織');
INSERT INTO `sys_log` VALUES (2416, 3, 'Chrome 9', 'GET', 'http://127.0.0.1:8080/system/user/check', '127.0.0.1', '/system/user/tablesData', '2021-12-06 16:44:57', '1', 'admin', '2021-12-06 16:44:57', '璁板綍鏃ュ織');
INSERT INTO `sys_log` VALUES (2417, 3, 'Chrome 9', 'GET', 'http://127.0.0.1:8080/system/user/check', '127.0.0.1', '/system/user/tablesData', '2021-12-06 16:45:07', '1', 'admin', '2021-12-06 16:45:07', '璁板綍鏃ュ織');
INSERT INTO `sys_log` VALUES (2418, 3, 'Chrome 9', 'GET', 'http://127.0.0.1:8080/', '127.0.0.1', '/system/res/menuTop', '2021-12-06 16:47:52', '1', 'admin', '2021-12-06 16:47:52', '璁板綍鏃ュ織');
INSERT INTO `sys_log` VALUES (2419, 3, 'Chrome 9', 'GET', 'http://127.0.0.1:8080/', '127.0.0.1', '/system/res/menuLeft', '2021-12-06 16:47:52', '1', 'admin', '2021-12-06 16:47:52', '璁板綍鏃ュ織');
INSERT INTO `sys_log` VALUES (2420, 3, 'Chrome 9', 'GET', 'http://127.0.0.1:8080/', '127.0.0.1', '/system/user/check', '2021-12-06 16:47:53', '1', 'admin', '2021-12-06 16:47:53', '璁板綍鏃ュ織');
INSERT INTO `sys_log` VALUES (2421, 3, 'Chrome 9', 'GET', 'http://127.0.0.1:8080/system/user/check', '127.0.0.1', '/system/user/tablesData', '2021-12-06 16:47:53', '1', 'admin', '2021-12-06 16:47:53', '璁板綍鏃ュ織');
INSERT INTO `sys_log` VALUES (2422, 3, 'Chrome 9', 'GET', 'http://127.0.0.1:8080/system/user/check', '127.0.0.1', '/system/user/tablesData', '2021-12-06 16:48:05', '1', 'admin', '2021-12-06 16:48:05', '璁板綍鏃ュ織');
INSERT INTO `sys_log` VALUES (2423, 3, 'Chrome 9', 'GET', 'http://127.0.0.1:8080/', '127.0.0.1', '/system/res/menuTop', '2021-12-06 16:49:02', '1', 'admin', '2021-12-06 16:49:02', '璁板綍鏃ュ織');
INSERT INTO `sys_log` VALUES (2424, 3, 'Chrome 9', 'GET', 'http://127.0.0.1:8080/', '127.0.0.1', '/system/res/menuLeft', '2021-12-06 16:49:02', '1', 'admin', '2021-12-06 16:49:02', '璁板綍鏃ュ織');
INSERT INTO `sys_log` VALUES (2425, 3, 'Chrome 9', 'GET', 'http://127.0.0.1:8080/', '127.0.0.1', '/system/user/check', '2021-12-06 16:49:02', '1', 'admin', '2021-12-06 16:49:02', '璁板綍鏃ュ織');
INSERT INTO `sys_log` VALUES (2426, 3, 'Chrome 9', 'GET', 'http://127.0.0.1:8080/system/user/check', '127.0.0.1', '/system/user/tablesData', '2021-12-06 16:49:02', '1', 'admin', '2021-12-06 16:49:02', '璁板綍鏃ュ織');
INSERT INTO `sys_log` VALUES (2427, 3, 'Chrome 9', 'GET', 'http://127.0.0.1:8080/system/user/check', '127.0.0.1', '/system/user/tablesData', '2021-12-06 16:49:12', '1', 'admin', '2021-12-06 16:49:12', '璁板綍鏃ュ織');
INSERT INTO `sys_log` VALUES (2428, 3, 'Chrome 9', 'GET', 'http://127.0.0.1:8080/', '127.0.0.1', '/system/res/menuTop', '2021-12-06 16:51:11', '1', 'admin', '2021-12-06 16:51:11', '璁板綍鏃ュ織');
INSERT INTO `sys_log` VALUES (2429, 3, 'Chrome 9', 'GET', 'http://127.0.0.1:8080/', '127.0.0.1', '/system/res/menuLeft', '2021-12-06 16:51:11', '1', 'admin', '2021-12-06 16:51:11', '璁板綍鏃ュ織');
INSERT INTO `sys_log` VALUES (2430, 3, 'Chrome 9', 'GET', 'http://127.0.0.1:8080/', '127.0.0.1', '/system/user/check', '2021-12-06 16:51:12', '1', 'admin', '2021-12-06 16:51:12', '璁板綍鏃ュ織');
INSERT INTO `sys_log` VALUES (2431, 3, 'Chrome 9', 'GET', 'http://127.0.0.1:8080/system/user/check', '127.0.0.1', '/system/user/tablesData', '2021-12-06 16:51:12', '1', 'admin', '2021-12-06 16:51:12', '璁板綍鏃ュ織');
INSERT INTO `sys_log` VALUES (2432, 3, 'Chrome 9', 'GET', 'http://127.0.0.1:8080/system/user/check', '127.0.0.1', '/system/user/tablesData', '2021-12-06 16:51:16', '1', 'admin', '2021-12-06 16:51:16', '璁板綍鏃ュ織');
INSERT INTO `sys_log` VALUES (2433, 3, 'Chrome 9', 'GET', 'http://127.0.0.1:8080/', '127.0.0.1', '/system/res/menuTop', '2021-12-06 16:53:54', '1', 'admin', '2021-12-06 16:53:54', '璁板綍鏃ュ織');
INSERT INTO `sys_log` VALUES (2434, 3, 'Chrome 9', 'GET', 'http://127.0.0.1:8080/', '127.0.0.1', '/system/res/menuLeft', '2021-12-06 16:53:54', '1', 'admin', '2021-12-06 16:53:54', '璁板綍鏃ュ織');
INSERT INTO `sys_log` VALUES (2435, 3, 'Chrome 9', 'GET', 'http://127.0.0.1:8080/', '127.0.0.1', '/system/user/check', '2021-12-06 16:53:55', '1', 'admin', '2021-12-06 16:53:55', '璁板綍鏃ュ織');
INSERT INTO `sys_log` VALUES (2436, 3, 'Chrome 9', 'GET', 'http://127.0.0.1:8080/system/user/check', '127.0.0.1', '/system/user/tablesData', '2021-12-06 16:53:55', '1', 'admin', '2021-12-06 16:53:55', '璁板綍鏃ュ織');
INSERT INTO `sys_log` VALUES (2437, 3, 'Chrome 9', 'GET', 'http://127.0.0.1:8080/', '127.0.0.1', '/system/res/menuTop', '2021-12-06 16:54:38', '1', 'admin', '2021-12-06 16:54:38', '璁板綍鏃ュ織');
INSERT INTO `sys_log` VALUES (2438, 3, 'Chrome 9', 'GET', 'http://127.0.0.1:8080/', '127.0.0.1', '/system/res/menuLeft', '2021-12-06 16:54:38', '1', 'admin', '2021-12-06 16:54:38', '璁板綍鏃ュ織');
INSERT INTO `sys_log` VALUES (2439, 3, 'Chrome 9', 'GET', 'http://127.0.0.1:8080/', '127.0.0.1', '/system/user/check', '2021-12-06 16:54:40', '1', 'admin', '2021-12-06 16:54:40', '璁板綍鏃ュ織');
INSERT INTO `sys_log` VALUES (2440, 3, 'Chrome 9', 'GET', 'http://127.0.0.1:8080/system/user/check', '127.0.0.1', '/system/user/tablesData', '2021-12-06 16:54:40', '1', 'admin', '2021-12-06 16:54:40', '璁板綍鏃ュ織');
INSERT INTO `sys_log` VALUES (2441, 3, 'Chrome 9', 'GET', 'http://127.0.0.1:8080/system/user/check', '127.0.0.1', '/system/user/tablesData', '2021-12-06 16:54:42', '1', 'admin', '2021-12-06 16:54:42', '璁板綍鏃ュ織');
INSERT INTO `sys_log` VALUES (2442, 3, 'Chrome 9', 'GET', 'http://127.0.0.1:8080/', '127.0.0.1', '/system/res/menuTop', '2021-12-06 16:56:00', '1', 'admin', '2021-12-06 16:56:00', '璁板綍鏃ュ織');
INSERT INTO `sys_log` VALUES (2443, 3, 'Chrome 9', 'GET', 'http://127.0.0.1:8080/', '127.0.0.1', '/system/res/menuLeft', '2021-12-06 16:56:00', '1', 'admin', '2021-12-06 16:56:00', '璁板綍鏃ュ織');
INSERT INTO `sys_log` VALUES (2444, 3, 'Chrome 9', 'GET', 'http://127.0.0.1:8080/', '127.0.0.1', '/system/user/check', '2021-12-06 16:56:02', '1', 'admin', '2021-12-06 16:56:02', '璁板綍鏃ュ織');
INSERT INTO `sys_log` VALUES (2445, 3, 'Chrome 9', 'GET', 'http://127.0.0.1:8080/system/user/check', '127.0.0.1', '/system/user/tablesData', '2021-12-06 16:56:02', '1', 'admin', '2021-12-06 16:56:02', '璁板綍鏃ュ織');
INSERT INTO `sys_log` VALUES (2446, 3, 'Chrome 9', 'GET', 'http://127.0.0.1:8080/system/user/check', '127.0.0.1', '/system/user/tablesData', '2021-12-06 16:56:04', '1', 'admin', '2021-12-06 16:56:04', '璁板綍鏃ュ織');
INSERT INTO `sys_log` VALUES (2447, 3, 'Chrome 9', 'GET', 'http://127.0.0.1:8080/', '127.0.0.1', '/system/user', '2021-12-06 16:56:41', '1', 'admin', '2021-12-06 16:56:41', '璁板綍鏃ュ織');
INSERT INTO `sys_log` VALUES (2448, 3, 'Chrome 9', 'GET', 'http://127.0.0.1:8080/system/user', '127.0.0.1', '/system/user/tableData', '2021-12-06 16:56:41', '1', 'admin', '2021-12-06 16:56:41', '璁板綍鏃ュ織');
INSERT INTO `sys_log` VALUES (2449, 3, 'Chrome 9', 'GET', 'http://127.0.0.1:8080/', '127.0.0.1', '/system/data', '2021-12-06 16:57:29', '1', 'admin', '2021-12-06 16:57:29', '璁板綍鏃ュ織');
INSERT INTO `sys_log` VALUES (2450, 3, 'Chrome 9', 'GET', 'http://127.0.0.1:8080/system/data', '127.0.0.1', '/system/data/tableData', '2021-12-06 16:57:29', '1', 'admin', '2021-12-06 16:57:29', '璁板綍鏃ュ織');
INSERT INTO `sys_log` VALUES (2451, 3, 'Chrome 9', 'GET', 'http://127.0.0.1:8080/', '127.0.0.1', '/system/log', '2021-12-06 16:57:31', '1', 'admin', '2021-12-06 16:57:31', '璁板綍鏃ュ織');
INSERT INTO `sys_log` VALUES (2452, 3, 'Chrome 9', 'GET', 'http://127.0.0.1:8080/system/log', '127.0.0.1', '/system/log/tableData', '2021-12-06 16:57:31', '1', 'admin', '2021-12-06 16:57:31', '璁板綍鏃ュ織');
INSERT INTO `sys_log` VALUES (2453, 3, 'Chrome 9', 'GET', 'http://127.0.0.1:8080/', '127.0.0.1', '/system/role', '2021-12-06 16:57:32', '1', 'admin', '2021-12-06 16:57:32', '璁板綍鏃ュ織');
INSERT INTO `sys_log` VALUES (2454, 3, 'Chrome 9', 'GET', 'http://127.0.0.1:8080/system/role', '127.0.0.1', '/system/role/tableData', '2021-12-06 16:57:32', '1', 'admin', '2021-12-06 16:57:32', '璁板綍鏃ュ織');
INSERT INTO `sys_log` VALUES (2455, 3, 'Chrome 9', 'GET', 'http://127.0.0.1:8080/', '127.0.0.1', '/system/user/profile', '2021-12-06 16:58:33', '1', 'admin', '2021-12-06 16:58:33', '璁板綍鏃ュ織');
INSERT INTO `sys_log` VALUES (2456, 3, 'Chrome 9', 'GET', 'http://127.0.0.1:8080/', '127.0.0.1', '/system/res/menuTop', '2021-12-06 17:05:31', '1', 'admin', '2021-12-06 17:05:31', '璁板綍鏃ュ織');
INSERT INTO `sys_log` VALUES (2457, 3, 'Chrome 9', 'GET', 'http://127.0.0.1:8080/', '127.0.0.1', '/system/res/menuLeft', '2021-12-06 17:05:31', '1', 'admin', '2021-12-06 17:05:31', '璁板綍鏃ュ織');
INSERT INTO `sys_log` VALUES (2458, 3, 'Chrome 9', 'GET', 'http://127.0.0.1:8080/', '127.0.0.1', '/system/user/check', '2021-12-06 17:05:32', '1', 'admin', '2021-12-06 17:05:32', '璁板綍鏃ュ織');
INSERT INTO `sys_log` VALUES (2459, 3, 'Chrome 9', 'GET', 'http://127.0.0.1:8080/system/user/check', '127.0.0.1', '/system/user/tablesData', '2021-12-06 17:05:32', '1', 'admin', '2021-12-06 17:05:32', '璁板綍鏃ュ織');
INSERT INTO `sys_log` VALUES (2460, 3, 'Chrome 9', 'GET', 'http://127.0.0.1:8080/system/user/check', '127.0.0.1', '/system/user/tablesData', '2021-12-06 17:05:35', '1', 'admin', '2021-12-06 17:05:35', '璁板綍鏃ュ織');
INSERT INTO `sys_log` VALUES (2461, 3, 'Chrome 9', 'GET', 'http://127.0.0.1:8080/system/user/check', '127.0.0.1', '/system/user/tablesData', '2021-12-06 17:05:50', '1', 'admin', '2021-12-06 17:05:50', '璁板綍鏃ュ織');
INSERT INTO `sys_log` VALUES (2462, 3, 'Chrome 9', 'GET', 'http://127.0.0.1:8080/', '127.0.0.1', '/system/res/menuTop', '2021-12-06 17:10:01', '1', 'admin', '2021-12-06 17:10:01', '璁板綍鏃ュ織');
INSERT INTO `sys_log` VALUES (2463, 3, 'Chrome 9', 'GET', 'http://127.0.0.1:8080/', '127.0.0.1', '/system/res/menuLeft', '2021-12-06 17:10:01', '1', 'admin', '2021-12-06 17:10:01', '璁板綍鏃ュ織');
INSERT INTO `sys_log` VALUES (2464, 3, 'Chrome 9', 'GET', 'http://127.0.0.1:8080/', '127.0.0.1', '/system/user/check', '2021-12-06 17:10:02', '1', 'admin', '2021-12-06 17:10:02', '璁板綍鏃ュ織');
INSERT INTO `sys_log` VALUES (2465, 3, 'Chrome 9', 'GET', 'http://127.0.0.1:8080/system/user/check', '127.0.0.1', '/system/user/tablesData', '2021-12-06 17:10:02', '1', 'admin', '2021-12-06 17:10:02', '璁板綍鏃ュ織');
INSERT INTO `sys_log` VALUES (2466, 3, 'Chrome 9', 'GET', 'http://127.0.0.1:8080/', '127.0.0.1', '/system/res/menuTop', '2021-12-06 17:11:11', '1', 'admin', '2021-12-06 17:11:11', '璁板綍鏃ュ織');
INSERT INTO `sys_log` VALUES (2467, 3, 'Chrome 9', 'GET', 'http://127.0.0.1:8080/', '127.0.0.1', '/system/res/menuLeft', '2021-12-06 17:11:11', '1', 'admin', '2021-12-06 17:11:11', '璁板綍鏃ュ織');
INSERT INTO `sys_log` VALUES (2468, 3, 'Chrome 9', 'GET', 'http://127.0.0.1:8080/', '127.0.0.1', '/system/user/check', '2021-12-06 17:11:12', '1', 'admin', '2021-12-06 17:11:12', '璁板綍鏃ュ織');
INSERT INTO `sys_log` VALUES (2469, 3, 'Chrome 9', 'GET', 'http://127.0.0.1:8080/system/user/check', '127.0.0.1', '/system/user/tablesData', '2021-12-06 17:11:12', '1', 'admin', '2021-12-06 17:11:12', '璁板綍鏃ュ織');
INSERT INTO `sys_log` VALUES (2470, 3, 'Chrome 9', 'GET', 'http://127.0.0.1:8080/', '127.0.0.1', '/system/res/menuTop', '2021-12-06 17:11:28', '1', 'admin', '2021-12-06 17:11:28', '璁板綍鏃ュ織');
INSERT INTO `sys_log` VALUES (2471, 3, 'Chrome 9', 'GET', 'http://127.0.0.1:8080/', '127.0.0.1', '/system/res/menuLeft', '2021-12-06 17:11:28', '1', 'admin', '2021-12-06 17:11:28', '璁板綍鏃ュ織');
INSERT INTO `sys_log` VALUES (2472, 3, 'Chrome 9', 'GET', 'http://127.0.0.1:8080/', '127.0.0.1', '/system/user/check', '2021-12-06 17:11:29', '1', 'admin', '2021-12-06 17:11:29', '璁板綍鏃ュ織');
INSERT INTO `sys_log` VALUES (2473, 3, 'Chrome 9', 'GET', 'http://127.0.0.1:8080/system/user/check', '127.0.0.1', '/system/user/tablesData', '2021-12-06 17:11:29', '1', 'admin', '2021-12-06 17:11:29', '璁板綍鏃ュ織');
INSERT INTO `sys_log` VALUES (2474, 3, 'Chrome 9', 'GET', 'http://127.0.0.1:8080/', '127.0.0.1', '/system/res/menuTop', '2021-12-06 17:12:04', '1', 'admin', '2021-12-06 17:12:04', '璁板綍鏃ュ織');
INSERT INTO `sys_log` VALUES (2475, 3, 'Chrome 9', 'GET', 'http://127.0.0.1:8080/', '127.0.0.1', '/system/res/menuLeft', '2021-12-06 17:12:04', '1', 'admin', '2021-12-06 17:12:04', '璁板綍鏃ュ織');
INSERT INTO `sys_log` VALUES (2476, 3, 'Chrome 9', 'GET', 'http://127.0.0.1:8080/', '127.0.0.1', '/system/user/check', '2021-12-06 17:12:05', '1', 'admin', '2021-12-06 17:12:05', '璁板綍鏃ュ織');
INSERT INTO `sys_log` VALUES (2477, 3, 'Chrome 9', 'GET', 'http://127.0.0.1:8080/system/user/check', '127.0.0.1', '/system/user/tablesData', '2021-12-06 17:12:05', '1', 'admin', '2021-12-06 17:12:05', '璁板綍鏃ュ織');
INSERT INTO `sys_log` VALUES (2478, 3, 'Chrome 9', 'GET', 'http://127.0.0.1:8080/', '127.0.0.1', '/system/res/menuTop', '2021-12-06 17:13:10', '1', 'admin', '2021-12-06 17:13:10', '璁板綍鏃ュ織');
INSERT INTO `sys_log` VALUES (2479, 3, 'Chrome 9', 'GET', 'http://127.0.0.1:8080/', '127.0.0.1', '/system/res/menuLeft', '2021-12-06 17:13:10', '1', 'admin', '2021-12-06 17:13:10', '璁板綍鏃ュ織');
INSERT INTO `sys_log` VALUES (2480, 3, 'Chrome 9', 'GET', 'http://127.0.0.1:8080/', '127.0.0.1', '/system/user/check', '2021-12-06 17:13:11', '1', 'admin', '2021-12-06 17:13:11', '璁板綍鏃ュ織');
INSERT INTO `sys_log` VALUES (2481, 3, 'Chrome 9', 'GET', 'http://127.0.0.1:8080/system/user/check', '127.0.0.1', '/system/user/tablesData', '2021-12-06 17:13:11', '1', 'admin', '2021-12-06 17:13:11', '璁板綍鏃ュ織');
INSERT INTO `sys_log` VALUES (2482, 3, 'Chrome 9', 'GET', 'http://127.0.0.1:8080/', '127.0.0.1', '/system/user/upload', '2021-12-06 17:13:49', '1', 'admin', '2021-12-06 17:13:49', '璁板綍鏃ュ織');
INSERT INTO `sys_log` VALUES (2483, 3, 'Chrome 9', 'POST', 'http://127.0.0.1:8080/system/user/upload', '127.0.0.1', '/system/user/ChainAdd', '2021-12-06 17:14:17', '1', 'admin', '2021-12-06 17:14:17', '璁板綍鏃ュ織');
INSERT INTO `sys_log` VALUES (2484, 3, 'Chrome 9', 'GET', 'http://127.0.0.1:8080/', '127.0.0.1', '/system/res/menuTop', '2021-12-06 17:14:21', '1', 'admin', '2021-12-06 17:14:21', '璁板綍鏃ュ織');
INSERT INTO `sys_log` VALUES (2485, 3, 'Chrome 9', 'GET', 'http://127.0.0.1:8080/', '127.0.0.1', '/system/res/menuLeft', '2021-12-06 17:14:21', '1', 'admin', '2021-12-06 17:14:21', '璁板綍鏃ュ織');
INSERT INTO `sys_log` VALUES (2486, 3, 'Chrome 9', 'GET', 'http://127.0.0.1:8080/', '127.0.0.1', '/system/user/check', '2021-12-06 17:14:22', '1', 'admin', '2021-12-06 17:14:22', '璁板綍鏃ュ織');
INSERT INTO `sys_log` VALUES (2487, 3, 'Chrome 9', 'GET', 'http://127.0.0.1:8080/system/user/check', '127.0.0.1', '/system/user/tablesData', '2021-12-06 17:14:22', '1', 'admin', '2021-12-06 17:14:22', '璁板綍鏃ュ織');
INSERT INTO `sys_log` VALUES (2488, 3, 'Chrome 9', 'GET', 'http://127.0.0.1:8080/', '127.0.0.1', '/system/res/menuTop', '2021-12-06 17:15:05', '1', 'admin', '2021-12-06 17:15:05', '璁板綍鏃ュ織');
INSERT INTO `sys_log` VALUES (2489, 3, 'Chrome 9', 'GET', 'http://127.0.0.1:8080/', '127.0.0.1', '/system/res/menuLeft', '2021-12-06 17:15:05', '1', 'admin', '2021-12-06 17:15:05', '璁板綍鏃ュ織');
INSERT INTO `sys_log` VALUES (2490, 3, 'Chrome 9', 'GET', 'http://127.0.0.1:8080/', '127.0.0.1', '/system/user/check', '2021-12-06 17:15:07', '1', 'admin', '2021-12-06 17:15:07', '璁板綍鏃ュ織');
INSERT INTO `sys_log` VALUES (2491, 3, 'Chrome 9', 'GET', 'http://127.0.0.1:8080/system/user/check', '127.0.0.1', '/system/user/tablesData', '2021-12-06 17:15:07', '1', 'admin', '2021-12-06 17:15:07', '璁板綍鏃ュ織');
INSERT INTO `sys_log` VALUES (2492, 3, 'Chrome 9', 'GET', 'http://127.0.0.1:8080/system/user/check', '127.0.0.1', '/system/user/tablesData', '2021-12-06 17:15:12', '1', 'admin', '2021-12-06 17:15:12', '璁板綍鏃ュ織');
INSERT INTO `sys_log` VALUES (2493, 3, 'Chrome 9', 'GET', 'http://127.0.0.1:8080/system/user/check', '127.0.0.1', '/system/user/tablesData', '2021-12-06 17:15:17', '1', 'admin', '2021-12-06 17:15:17', '璁板綍鏃ュ織');
INSERT INTO `sys_log` VALUES (2494, 3, 'Chrome 9', 'GET', 'http://127.0.0.1:8080/system/user/check', '127.0.0.1', '/system/user/tablesData', '2021-12-06 17:15:20', '1', 'admin', '2021-12-06 17:15:20', '璁板綍鏃ュ織');
INSERT INTO `sys_log` VALUES (2495, 3, 'Chrome 9', 'GET', 'http://127.0.0.1:8080/', '127.0.0.1', '/system/user/upload', '2021-12-06 17:15:24', '1', 'admin', '2021-12-06 17:15:24', '璁板綍鏃ュ織');
INSERT INTO `sys_log` VALUES (2496, 3, 'Chrome 9', 'POST', 'http://127.0.0.1:8080/system/user/upload', '127.0.0.1', '/system/user/ChainAdd', '2021-12-06 17:15:52', '1', 'admin', '2021-12-06 17:15:52', '璁板綍鏃ュ織');
INSERT INTO `sys_log` VALUES (2497, 3, 'Chrome 9', 'GET', 'http://127.0.0.1:8080/', '127.0.0.1', '/system/user/download', '2021-12-06 17:15:55', '1', 'admin', '2021-12-06 17:15:55', '璁板綍鏃ュ織');
INSERT INTO `sys_log` VALUES (2498, 3, 'Chrome 9', 'GET', 'http://127.0.0.1:8080/system/user/download', '127.0.0.1', '/system/user/tablesData', '2021-12-06 17:15:55', '1', 'admin', '2021-12-06 17:15:55', '璁板綍鏃ュ織');
INSERT INTO `sys_log` VALUES (2499, 3, 'Chrome 9', 'GET', 'http://127.0.0.1:8080/', '127.0.0.1', '/system/res/menuTop', '2021-12-06 17:17:29', '1', 'admin', '2021-12-06 17:17:29', '璁板綍鏃ュ織');
INSERT INTO `sys_log` VALUES (2500, 3, 'Chrome 9', 'GET', 'http://127.0.0.1:8080/', '127.0.0.1', '/system/res/menuLeft', '2021-12-06 17:17:29', '1', 'admin', '2021-12-06 17:17:29', '璁板綍鏃ュ織');
INSERT INTO `sys_log` VALUES (2501, 3, 'Chrome 9', 'GET', 'http://127.0.0.1:8080/', '127.0.0.1', '/system/user/check', '2021-12-06 17:17:30', '1', 'admin', '2021-12-06 17:17:30', '璁板綍鏃ュ織');
INSERT INTO `sys_log` VALUES (2502, 3, 'Chrome 9', 'GET', 'http://127.0.0.1:8080/system/user/check', '127.0.0.1', '/system/user/tablesData', '2021-12-06 17:17:30', '1', 'admin', '2021-12-06 17:17:30', '璁板綍鏃ュ織');
INSERT INTO `sys_log` VALUES (2503, 3, 'Chrome 9', 'GET', 'http://127.0.0.1:8080/', '127.0.0.1', '/system/user/upload', '2021-12-06 17:17:34', '1', 'admin', '2021-12-06 17:17:34', '璁板綍鏃ュ織');
INSERT INTO `sys_log` VALUES (2504, 3, 'Chrome 9', 'GET', 'http://127.0.0.1:8080/system/user/check', '127.0.0.1', '/system/user/tablesData', '2021-12-06 17:22:55', '1', 'admin', '2021-12-06 17:22:55', '璁板綍鏃ュ織');
INSERT INTO `sys_log` VALUES (2505, 3, 'Chrome 9', 'GET', 'http://127.0.0.1:8080/system/user/check', '127.0.0.1', '/system/user/tablesData', '2021-12-06 17:22:59', '1', 'admin', '2021-12-06 17:22:59', '璁板綍鏃ュ織');
INSERT INTO `sys_log` VALUES (2506, 3, 'Chrome 9', 'GET', 'http://127.0.0.1:8080/', '127.0.0.1', '/system/res/menuTop', '2021-12-06 17:26:46', '1', 'admin', '2021-12-06 17:26:46', '璁板綍鏃ュ織');
INSERT INTO `sys_log` VALUES (2507, 3, 'Chrome 9', 'GET', 'http://127.0.0.1:8080/', '127.0.0.1', '/system/res/menuLeft', '2021-12-06 17:26:46', '1', 'admin', '2021-12-06 17:26:46', '璁板綍鏃ュ織');
INSERT INTO `sys_log` VALUES (2508, 3, 'Chrome 9', 'GET', 'http://127.0.0.1:8080/', '127.0.0.1', '/system/user/check', '2021-12-06 17:26:47', '1', 'admin', '2021-12-06 17:26:47', '璁板綍鏃ュ織');
INSERT INTO `sys_log` VALUES (2509, 3, 'Chrome 9', 'GET', 'http://127.0.0.1:8080/system/user/check', '127.0.0.1', '/system/user/tablesData', '2021-12-06 17:26:47', '1', 'admin', '2021-12-06 17:26:47', '璁板綍鏃ュ織');
INSERT INTO `sys_log` VALUES (2510, 3, 'Chrome 9', 'GET', 'http://127.0.0.1:8080/', '127.0.0.1', '/system/user/upload', '2021-12-06 17:26:52', '1', 'admin', '2021-12-06 17:26:52', '璁板綍鏃ュ織');
INSERT INTO `sys_log` VALUES (2511, 3, 'Chrome 9', 'POST', 'http://127.0.0.1:8080/system/user/upload', '127.0.0.1', '/system/user/ChainAdd', '2021-12-06 17:27:32', '1', 'admin', '2021-12-06 17:27:32', '璁板綍鏃ュ織');
INSERT INTO `sys_log` VALUES (2512, 3, 'Chrome 9', 'GET', 'http://127.0.0.1:8080/', '127.0.0.1', '/system/res/menuTop', '2021-12-06 17:27:37', '1', 'admin', '2021-12-06 17:27:37', '璁板綍鏃ュ織');
INSERT INTO `sys_log` VALUES (2513, 3, 'Chrome 9', 'GET', 'http://127.0.0.1:8080/', '127.0.0.1', '/system/res/menuLeft', '2021-12-06 17:27:37', '1', 'admin', '2021-12-06 17:27:37', '璁板綍鏃ュ織');
INSERT INTO `sys_log` VALUES (2514, 3, 'Chrome 9', 'GET', 'http://127.0.0.1:8080/', '127.0.0.1', '/system/user/check', '2021-12-06 17:27:38', '1', 'admin', '2021-12-06 17:27:38', '璁板綍鏃ュ織');
INSERT INTO `sys_log` VALUES (2515, 3, 'Chrome 9', 'GET', 'http://127.0.0.1:8080/system/user/check', '127.0.0.1', '/system/user/tablesData', '2021-12-06 17:27:38', '1', 'admin', '2021-12-06 17:27:38', '璁板綍鏃ュ織');
INSERT INTO `sys_log` VALUES (2516, 3, 'Chrome 9', 'GET', 'http://127.0.0.1:8080/', '127.0.0.1', '/system/res/menuTop', '2021-12-08 10:10:13', '1', 'admin', '2021-12-08 10:10:13', '璁板綍鏃ュ織');
INSERT INTO `sys_log` VALUES (2517, 3, 'Chrome 9', 'GET', 'http://127.0.0.1:8080/', '127.0.0.1', '/system/res/menuLeft', '2021-12-08 10:10:13', '1', 'admin', '2021-12-08 10:10:13', '璁板綍鏃ュ織');
INSERT INTO `sys_log` VALUES (2518, 3, 'Chrome 9', 'GET', 'http://127.0.0.1:8080/', '127.0.0.1', '/system/user/check', '2021-12-08 10:24:12', '1', 'admin', '2021-12-08 10:24:12', '璁板綍鏃ュ織');
INSERT INTO `sys_log` VALUES (2519, 3, 'Chrome 9', 'GET', 'http://127.0.0.1:8080/system/user/check', '127.0.0.1', '/system/user/tablesData', '2021-12-08 10:24:12', '1', 'admin', '2021-12-08 10:24:12', '璁板綍鏃ュ織');
INSERT INTO `sys_log` VALUES (2520, 3, 'Chrome 9', 'GET', 'http://127.0.0.1:8080/', '127.0.0.1', '/system/res/menuTop', '2021-12-08 11:05:18', '1', 'admin', '2021-12-08 11:05:18', '璁板綍鏃ュ織');
INSERT INTO `sys_log` VALUES (2521, 3, 'Chrome 9', 'GET', 'http://127.0.0.1:8080/', '127.0.0.1', '/system/res/menuLeft', '2021-12-08 11:05:19', '1', 'admin', '2021-12-08 11:05:19', '璁板綍鏃ュ織');
INSERT INTO `sys_log` VALUES (2522, 3, 'Chrome 9', 'GET', 'http://127.0.0.1:8080/', '127.0.0.1', '/system/user/upload', '2021-12-08 11:05:21', '1', 'admin', '2021-12-08 11:05:21', '璁板綍鏃ュ織');
INSERT INTO `sys_log` VALUES (2523, 3, 'Chrome 9', 'POST', 'http://127.0.0.1:8080/system/user/upload', '127.0.0.1', '/system/user/ChainAdd', '2021-12-08 11:05:26', '1', 'admin', '2021-12-08 11:05:26', '璁板綍鏃ュ織');
INSERT INTO `sys_log` VALUES (2524, 3, 'Chrome 9', 'GET', 'http://127.0.0.1:8080/', '127.0.0.1', '/system/res/menuTop', '2021-12-08 11:07:51', '1', 'admin', '2021-12-08 11:07:51', '璁板綍鏃ュ織');
INSERT INTO `sys_log` VALUES (2525, 3, 'Chrome 9', 'GET', 'http://127.0.0.1:8080/', '127.0.0.1', '/system/res/menuLeft', '2021-12-08 11:07:51', '1', 'admin', '2021-12-08 11:07:51', '璁板綍鏃ュ織');
INSERT INTO `sys_log` VALUES (2526, 3, 'Chrome 9', 'GET', 'http://127.0.0.1:8080/', '127.0.0.1', '/system/user/upload', '2021-12-08 11:07:53', '1', 'admin', '2021-12-08 11:07:53', '璁板綍鏃ュ織');
INSERT INTO `sys_log` VALUES (2527, 3, 'Chrome 9', 'POST', 'http://127.0.0.1:8080/system/user/upload', '127.0.0.1', '/system/user/ChainAdd', '2021-12-08 11:08:20', '1', 'admin', '2021-12-08 11:08:20', '璁板綍鏃ュ織');
INSERT INTO `sys_log` VALUES (2528, 3, 'Chrome 9', 'GET', 'http://127.0.0.1:8080/', '127.0.0.1', '/system/user/check', '2021-12-08 11:08:24', '1', 'admin', '2021-12-08 11:08:24', '璁板綍鏃ュ織');
INSERT INTO `sys_log` VALUES (2529, 3, 'Chrome 9', 'GET', 'http://127.0.0.1:8080/system/user/check', '127.0.0.1', '/system/user/tablesData', '2021-12-08 11:08:24', '1', 'admin', '2021-12-08 11:08:24', '璁板綍鏃ュ織');
INSERT INTO `sys_log` VALUES (2530, 3, 'Chrome 9', 'GET', 'http://127.0.0.1:8080/', '127.0.0.1', '/system/res/menuTop', '2021-12-08 11:09:37', '1', 'admin', '2021-12-08 11:09:37', '璁板綍鏃ュ織');
INSERT INTO `sys_log` VALUES (2531, 3, 'Chrome 9', 'GET', 'http://127.0.0.1:8080/', '127.0.0.1', '/system/res/menuLeft', '2021-12-08 11:09:37', '1', 'admin', '2021-12-08 11:09:37', '璁板綍鏃ュ織');
INSERT INTO `sys_log` VALUES (2532, 3, 'Chrome 9', 'GET', 'http://127.0.0.1:8080/', '127.0.0.1', '/system/user/upload', '2021-12-08 11:09:38', '1', 'admin', '2021-12-08 11:09:38', '璁板綍鏃ュ織');
INSERT INTO `sys_log` VALUES (2533, 3, 'Chrome 9', 'POST', 'http://127.0.0.1:8080/system/user/upload', '127.0.0.1', '/system/user/ChainAdd', '2021-12-08 11:09:49', '1', 'admin', '2021-12-08 11:09:49', '璁板綍鏃ュ織');
INSERT INTO `sys_log` VALUES (2534, 3, 'Chrome 9', 'GET', 'http://127.0.0.1:8080/', '127.0.0.1', '/system/user/check', '2021-12-08 11:09:50', '1', 'admin', '2021-12-08 11:09:50', '璁板綍鏃ュ織');
INSERT INTO `sys_log` VALUES (2535, 3, 'Chrome 9', 'GET', 'http://127.0.0.1:8080/system/user/check', '127.0.0.1', '/system/user/tablesData', '2021-12-08 11:09:50', '1', 'admin', '2021-12-08 11:09:50', '璁板綍鏃ュ織');
INSERT INTO `sys_log` VALUES (2536, 3, 'Chrome 9', 'GET', 'http://127.0.0.1:8080/system/user/check', '127.0.0.1', '/system/user/tablesData', '2021-12-08 11:10:23', '1', 'admin', '2021-12-08 11:10:23', '璁板綍鏃ュ織');
INSERT INTO `sys_log` VALUES (2537, 3, 'Chrome 9', 'GET', 'http://127.0.0.1:8080/', '127.0.0.1', '/system/user/download', '2021-12-08 11:10:29', '1', 'admin', '2021-12-08 11:10:29', '璁板綍鏃ュ織');
INSERT INTO `sys_log` VALUES (2538, 3, 'Chrome 9', 'GET', 'http://127.0.0.1:8080/system/user/download', '127.0.0.1', '/system/user/tablesData', '2021-12-08 11:10:29', '1', 'admin', '2021-12-08 11:10:29', '璁板綍鏃ュ織');
INSERT INTO `sys_log` VALUES (2539, 3, 'Firefox 7', 'GET', 'http://192.168.1.10:8080/', '192.168.1.100', '/system/res/menuTop', '2021-12-08 11:12:58', '1', 'admin', '2021-12-08 11:12:58', '璁板綍鏃ュ織');
INSERT INTO `sys_log` VALUES (2540, 3, 'Firefox 7', 'GET', 'http://192.168.1.10:8080/', '192.168.1.100', '/system/res/menuLeft', '2021-12-08 11:12:58', '1', 'admin', '2021-12-08 11:12:58', '璁板綍鏃ュ織');
INSERT INTO `sys_log` VALUES (2541, 3, 'Firefox 7', 'GET', 'http://192.168.1.10:8080/', '192.168.1.100', '/system/user/check', '2021-12-08 11:13:01', '1', 'admin', '2021-12-08 11:13:01', '璁板綍鏃ュ織');
INSERT INTO `sys_log` VALUES (2542, 3, 'Firefox 7', 'GET', 'http://192.168.1.10:8080/system/user/check', '192.168.1.100', '/system/user/tablesData', '2021-12-08 11:13:01', '1', 'admin', '2021-12-08 11:13:01', '璁板綍鏃ュ織');
INSERT INTO `sys_log` VALUES (2543, 3, 'Firefox 7', 'GET', 'http://192.168.1.10:8080/', '192.168.1.100', '/system/user/upload', '2021-12-08 11:13:03', '1', 'admin', '2021-12-08 11:13:03', '璁板綍鏃ュ織');
INSERT INTO `sys_log` VALUES (2544, 3, 'Firefox 7', 'POST', 'http://192.168.1.10:8080/system/user/upload', '192.168.1.100', '/system/user/ChainAdd', '2021-12-08 11:13:10', '1', 'admin', '2021-12-08 11:13:10', '璁板綍鏃ュ織');
INSERT INTO `sys_log` VALUES (2545, 3, 'Firefox 7', 'GET', 'http://192.168.1.10:8080/', '192.168.1.100', '/system/res/menuTop', '2021-12-08 11:13:14', '1', 'admin', '2021-12-08 11:13:14', '璁板綍鏃ュ織');
INSERT INTO `sys_log` VALUES (2546, 3, 'Firefox 7', 'GET', 'http://192.168.1.10:8080/', '192.168.1.100', '/system/res/menuLeft', '2021-12-08 11:13:14', '1', 'admin', '2021-12-08 11:13:14', '璁板綍鏃ュ織');
INSERT INTO `sys_log` VALUES (2547, 3, 'Firefox 7', 'GET', 'http://192.168.1.10:8080/', '192.168.1.100', '/system/user/check', '2021-12-08 11:13:15', '1', 'admin', '2021-12-08 11:13:15', '璁板綍鏃ュ織');
INSERT INTO `sys_log` VALUES (2548, 3, 'Firefox 7', 'GET', 'http://192.168.1.10:8080/system/user/check', '192.168.1.100', '/system/user/tablesData', '2021-12-08 11:13:15', '1', 'admin', '2021-12-08 11:13:15', '璁板綍鏃ュ織');
INSERT INTO `sys_log` VALUES (2549, 3, 'Chrome 9', 'GET', 'http://127.0.0.1:8080/', '127.0.0.1', '/system/log', '2021-12-08 11:14:35', '1', 'admin', '2021-12-08 11:14:35', '璁板綍鏃ュ織');
INSERT INTO `sys_log` VALUES (2550, 3, 'Chrome 9', 'GET', 'http://127.0.0.1:8080/system/log', '127.0.0.1', '/system/log/tableData', '2021-12-08 11:14:35', '1', 'admin', '2021-12-08 11:14:35', '璁板綍鏃ュ織');
INSERT INTO `sys_log` VALUES (2551, 3, 'Chrome 9', 'GET', 'http://127.0.0.1:8080/', '127.0.0.1', '/system/res/menuTop', '2021-12-08 11:18:49', '1', 'admin', '2021-12-08 11:18:49', '璁板綍鏃ュ織');
INSERT INTO `sys_log` VALUES (2552, 3, 'Chrome 9', 'GET', 'http://127.0.0.1:8080/', '127.0.0.1', '/system/res/menuLeft', '2021-12-08 11:18:49', '1', 'admin', '2021-12-08 11:18:49', '璁板綍鏃ュ織');
INSERT INTO `sys_log` VALUES (2553, 3, 'Chrome 9', 'GET', 'http://127.0.0.1:8080/', '127.0.0.1', '/system/user/upload', '2021-12-08 11:18:50', '1', 'admin', '2021-12-08 11:18:50', '璁板綍鏃ュ織');
INSERT INTO `sys_log` VALUES (2554, 3, 'Chrome 9', 'POST', 'http://127.0.0.1:8080/system/user/upload', '127.0.0.1', '/system/user/ChainAdd', '2021-12-08 11:18:57', '1', 'admin', '2021-12-08 11:18:57', '璁板綍鏃ュ織');
INSERT INTO `sys_log` VALUES (2555, 3, 'Chrome 9', 'GET', 'http://127.0.0.1:8080/', '127.0.0.1', '/system/user/check', '2021-12-08 11:18:59', '1', 'admin', '2021-12-08 11:18:59', '璁板綍鏃ュ織');
INSERT INTO `sys_log` VALUES (2556, 3, 'Chrome 9', 'GET', 'http://127.0.0.1:8080/system/user/check', '127.0.0.1', '/system/user/tablesData', '2021-12-08 11:18:59', '1', 'admin', '2021-12-08 11:18:59', '璁板綍鏃ュ織');
INSERT INTO `sys_log` VALUES (2557, 3, 'Firefox 7', 'GET', 'http://192.168.1.10:8080/', '192.168.1.100', '/system/user/upload', '2021-12-08 11:19:18', '1', 'admin', '2021-12-08 11:19:18', '璁板綍鏃ュ織');
INSERT INTO `sys_log` VALUES (2558, 3, 'Firefox 7', 'POST', 'http://192.168.1.10:8080/system/user/upload', '192.168.1.100', '/system/user/ChainAdd', '2021-12-08 11:19:23', '1', 'admin', '2021-12-08 11:19:23', '璁板綍鏃ュ織');
INSERT INTO `sys_log` VALUES (2559, 3, 'Firefox 7', 'GET', 'http://192.168.1.10:8080/', '192.168.1.100', '/system/res/menuTop', '2021-12-08 11:19:27', '1', 'admin', '2021-12-08 11:19:27', '璁板綍鏃ュ織');
INSERT INTO `sys_log` VALUES (2560, 3, 'Firefox 7', 'GET', 'http://192.168.1.10:8080/', '192.168.1.100', '/system/res/menuLeft', '2021-12-08 11:19:27', '1', 'admin', '2021-12-08 11:19:27', '璁板綍鏃ュ織');
INSERT INTO `sys_log` VALUES (2561, 3, 'Firefox 7', 'GET', 'http://192.168.1.10:8080/', '192.168.1.100', '/system/user/check', '2021-12-08 11:19:28', '1', 'admin', '2021-12-08 11:19:28', '璁板綍鏃ュ織');
INSERT INTO `sys_log` VALUES (2562, 3, 'Firefox 7', 'GET', 'http://192.168.1.10:8080/system/user/check', '192.168.1.100', '/system/user/tablesData', '2021-12-08 11:19:28', '1', 'admin', '2021-12-08 11:19:28', '璁板綍鏃ュ織');
INSERT INTO `sys_log` VALUES (2563, 3, 'Firefox 7', 'GET', 'http://192.168.1.10:8080/system/user/check', '192.168.1.100', '/system/user/tablesData', '2021-12-08 11:19:39', '1', 'admin', '2021-12-08 11:19:39', '璁板綍鏃ュ織');
INSERT INTO `sys_log` VALUES (2564, 3, 'Firefox 7', 'GET', 'http://192.168.1.10:8080/system/user/check', '192.168.1.100', '/system/user/tablesData', '2021-12-08 11:19:43', '1', 'admin', '2021-12-08 11:19:43', '璁板綍鏃ュ織');
INSERT INTO `sys_log` VALUES (2565, 3, 'Firefox 7', 'GET', 'http://192.168.1.10:8080/system/user/check', '192.168.1.100', '/system/user/tablesData', '2021-12-08 11:19:44', '1', 'admin', '2021-12-08 11:19:44', '璁板綍鏃ュ織');
INSERT INTO `sys_log` VALUES (2566, 3, 'Firefox 7', 'GET', 'http://192.168.1.10:8080/system/user/check', '192.168.1.100', '/system/user/tablesData', '2021-12-08 11:19:45', '1', 'admin', '2021-12-08 11:19:45', '璁板綍鏃ュ織');
INSERT INTO `sys_log` VALUES (2567, 3, 'Firefox 7', 'GET', 'http://192.168.1.10:8080/system/user/check', '192.168.1.100', '/system/user/tablesData', '2021-12-08 11:19:46', '1', 'admin', '2021-12-08 11:19:46', '璁板綍鏃ュ織');
INSERT INTO `sys_log` VALUES (2568, 3, 'Firefox 7', 'GET', 'http://192.168.1.10:8080/system/user/check', '192.168.1.100', '/system/user/tablesData', '2021-12-08 11:19:47', '1', 'admin', '2021-12-08 11:19:47', '璁板綍鏃ュ織');
INSERT INTO `sys_log` VALUES (2569, 3, 'Firefox 7', 'GET', 'http://192.168.1.10:8080/', '192.168.1.101', '/system/res/menuTop', '2021-12-08 11:24:18', '1', 'admin', '2021-12-08 11:24:18', '璁板綍鏃ュ織');
INSERT INTO `sys_log` VALUES (2570, 3, 'Firefox 7', 'GET', 'http://192.168.1.10:8080/', '192.168.1.101', '/system/res/menuLeft', '2021-12-08 11:24:18', '1', 'admin', '2021-12-08 11:24:18', '璁板綍鏃ュ織');
INSERT INTO `sys_log` VALUES (2571, 3, 'Firefox 7', 'GET', 'http://192.168.1.10:8080/', '192.168.1.101', '/system/user/check', '2021-12-08 11:24:25', '1', 'admin', '2021-12-08 11:24:25', '璁板綍鏃ュ織');
INSERT INTO `sys_log` VALUES (2572, 3, 'Firefox 7', 'GET', 'http://192.168.1.10:8080/system/user/check', '192.168.1.101', '/system/user/tablesData', '2021-12-08 11:24:25', '1', 'admin', '2021-12-08 11:24:25', '璁板綍鏃ュ織');
INSERT INTO `sys_log` VALUES (2573, 3, 'Firefox 7', 'GET', 'http://192.168.1.10:8080/', '192.168.1.101', '/system/user/upload', '2021-12-08 11:24:27', '1', 'admin', '2021-12-08 11:24:27', '璁板綍鏃ュ織');
INSERT INTO `sys_log` VALUES (2574, 3, 'Firefox 7', 'POST', 'http://192.168.1.10:8080/system/user/upload', '192.168.1.101', '/system/user/ChainAdd', '2021-12-08 11:24:36', '1', 'admin', '2021-12-08 11:24:36', '璁板綍鏃ュ織');
INSERT INTO `sys_log` VALUES (2575, 3, 'Firefox 7', 'GET', 'http://192.168.1.10:8080/', '192.168.1.101', '/system/res/menuTop', '2021-12-08 11:24:41', '1', 'admin', '2021-12-08 11:24:41', '璁板綍鏃ュ織');
INSERT INTO `sys_log` VALUES (2576, 3, 'Firefox 7', 'GET', 'http://192.168.1.10:8080/', '192.168.1.101', '/system/res/menuLeft', '2021-12-08 11:24:41', '1', 'admin', '2021-12-08 11:24:41', '璁板綍鏃ュ織');
INSERT INTO `sys_log` VALUES (2577, 3, 'Firefox 7', 'GET', 'http://192.168.1.10:8080/', '192.168.1.101', '/system/user/check', '2021-12-08 11:24:42', '1', 'admin', '2021-12-08 11:24:42', '璁板綍鏃ュ織');
INSERT INTO `sys_log` VALUES (2578, 3, 'Firefox 7', 'GET', 'http://192.168.1.10:8080/system/user/check', '192.168.1.101', '/system/user/tablesData', '2021-12-08 11:24:42', '1', 'admin', '2021-12-08 11:24:42', '璁板綍鏃ュ織');
INSERT INTO `sys_log` VALUES (2579, 3, 'Firefox 7', 'GET', 'http://192.168.1.10:8080/', '192.168.1.101', '/system/res/menuTop', '2021-12-08 11:26:28', '1', 'admin', '2021-12-08 11:26:28', '璁板綍鏃ュ織');
INSERT INTO `sys_log` VALUES (2580, 3, 'Firefox 7', 'GET', 'http://192.168.1.10:8080/', '192.168.1.101', '/system/res/menuLeft', '2021-12-08 11:26:28', '1', 'admin', '2021-12-08 11:26:28', '璁板綍鏃ュ織');
INSERT INTO `sys_log` VALUES (2581, 3, 'Firefox 7', 'GET', 'http://192.168.1.10:8080/', '192.168.1.101', '/system/user/check', '2021-12-08 11:26:29', '1', 'admin', '2021-12-08 11:26:29', '璁板綍鏃ュ織');
INSERT INTO `sys_log` VALUES (2582, 3, 'Firefox 7', 'GET', 'http://192.168.1.10:8080/system/user/check', '192.168.1.101', '/system/user/tablesData', '2021-12-08 11:26:29', '1', 'admin', '2021-12-08 11:26:29', '璁板綍鏃ュ織');
INSERT INTO `sys_log` VALUES (2583, 3, 'Firefox 7', 'GET', 'http://192.168.1.10:8080/system/user/check', '192.168.1.101', '/system/user/tablesData', '2021-12-08 11:27:12', '1', 'admin', '2021-12-08 11:27:12', '璁板綍鏃ュ織');
INSERT INTO `sys_log` VALUES (2584, 3, 'Firefox 7', 'GET', 'http://192.168.1.10:8080/system/user/check', '192.168.1.101', '/system/user/tablesData', '2021-12-08 11:27:22', '1', 'admin', '2021-12-08 11:27:22', '璁板綍鏃ュ織');
INSERT INTO `sys_log` VALUES (2585, 3, 'Firefox 7', 'GET', 'http://192.168.1.10:8080/', '192.168.1.101', '/system/user/download', '2021-12-08 11:27:23', '1', 'admin', '2021-12-08 11:27:23', '璁板綍鏃ュ織');
INSERT INTO `sys_log` VALUES (2586, 3, 'Firefox 7', 'GET', 'http://192.168.1.10:8080/system/user/download', '192.168.1.101', '/system/user/tablesData', '2021-12-08 11:27:24', '1', 'admin', '2021-12-08 11:27:24', '璁板綍鏃ュ織');
INSERT INTO `sys_log` VALUES (2587, 3, 'Firefox 7', 'GET', 'http://192.168.1.10:8080/system/user/download', '192.168.1.101', '/system/user/download', '2021-12-08 11:27:31', '1', 'admin', '2021-12-08 11:27:31', '璁板綍鏃ュ織');
INSERT INTO `sys_log` VALUES (2588, 3, 'Firefox 7', 'GET', 'http://192.168.1.10:8080/system/user/download?name=%09+192.168.1.101', '192.168.1.101', '/system/user/tablesData', '2021-12-08 11:27:31', '1', 'admin', '2021-12-08 11:27:31', '璁板綍鏃ュ織');
INSERT INTO `sys_log` VALUES (2589, 3, 'Firefox 7', 'GET', 'http://192.168.1.10:8080/system/user/download?name=%09+192.168.1.101', '192.168.1.101', '/system/user/download', '2021-12-08 11:27:36', '1', 'admin', '2021-12-08 11:27:36', '璁板綍鏃ュ織');
INSERT INTO `sys_log` VALUES (2590, 3, 'Firefox 7', 'GET', 'http://192.168.1.10:8080/system/user/download?name=192.168.1.101', '192.168.1.101', '/system/user/tablesData', '2021-12-08 11:27:36', '1', 'admin', '2021-12-08 11:27:36', '璁板綍鏃ュ織');
INSERT INTO `sys_log` VALUES (2591, 3, 'Firefox 7', 'GET', 'http://192.168.1.10:8080/system/user/check', '192.168.1.101', '/system/user/tablesData', '2021-12-08 11:27:44', '1', 'admin', '2021-12-08 11:27:44', '璁板綍鏃ュ織');
INSERT INTO `sys_log` VALUES (2592, 3, 'Firefox 7', 'GET', 'http://192.168.1.10:8080/system/user/check', '192.168.1.101', '/system/user/tablesData', '2021-12-08 11:27:57', '1', 'admin', '2021-12-08 11:27:57', '璁板綍鏃ュ織');
INSERT INTO `sys_log` VALUES (2593, 3, 'Chrome 9', 'GET', 'http://127.0.0.1:8080/', '127.0.0.1', '/system/user/download', '2021-12-08 11:31:43', '1', 'admin', '2021-12-08 11:31:43', '璁板綍鏃ュ織');
INSERT INTO `sys_log` VALUES (2594, 3, 'Chrome 9', 'GET', 'http://127.0.0.1:8080/system/user/download', '127.0.0.1', '/system/user/tablesData', '2021-12-08 11:31:43', '1', 'admin', '2021-12-08 11:31:43', '璁板綍鏃ュ織');
INSERT INTO `sys_log` VALUES (2595, 3, 'Chrome 9', 'GET', 'http://127.0.0.1:8080/system/user/download', '127.0.0.1', '/system/user/download', '2021-12-08 11:31:47', '1', 'admin', '2021-12-08 11:31:47', '璁板綍鏃ュ織');
INSERT INTO `sys_log` VALUES (2596, 3, 'Chrome 9', 'GET', 'http://127.0.0.1:8080/system/user/download?name=192.168.1.101', '127.0.0.1', '/system/user/tablesData', '2021-12-08 11:31:47', '1', 'admin', '2021-12-08 11:31:47', '璁板綍鏃ュ織');
INSERT INTO `sys_log` VALUES (2597, 3, 'Chrome 9', 'GET', 'http://127.0.0.1:8080/system/user/download?name=192.168.1.101', '127.0.0.1', '/system/user/download', '2021-12-08 11:31:49', '1', 'admin', '2021-12-08 11:31:49', '璁板綍鏃ュ織');
INSERT INTO `sys_log` VALUES (2598, 3, 'Chrome 9', 'GET', 'http://127.0.0.1:8080/system/user/download?name=192.168.1.101', '127.0.0.1', '/system/user/tablesData', '2021-12-08 11:31:49', '1', 'admin', '2021-12-08 11:31:49', '璁板綍鏃ュ織');
INSERT INTO `sys_log` VALUES (2599, 3, 'Chrome 9', 'GET', 'http://127.0.0.1:8080/system/user/check', '127.0.0.1', '/system/user/tablesData', '2021-12-08 11:32:22', '1', 'admin', '2021-12-08 11:32:22', '璁板綍鏃ュ織');
INSERT INTO `sys_log` VALUES (2600, 3, 'Chrome 9', 'GET', 'http://127.0.0.1:8080/', '127.0.0.1', '/system/res/menuTop', '2021-12-08 11:37:02', '1', 'admin', '2021-12-08 11:37:02', '璁板綍鏃ュ織');
INSERT INTO `sys_log` VALUES (2601, 3, 'Chrome 9', 'GET', 'http://127.0.0.1:8080/', '127.0.0.1', '/system/res/menuLeft', '2021-12-08 11:37:02', '1', 'admin', '2021-12-08 11:37:02', '璁板綍鏃ュ織');
INSERT INTO `sys_log` VALUES (2602, 3, 'Chrome 9', 'GET', 'http://127.0.0.1:8080/', '127.0.0.1', '/system/user/download', '2021-12-08 11:37:03', '1', 'admin', '2021-12-08 11:37:03', '璁板綍鏃ュ織');
INSERT INTO `sys_log` VALUES (2603, 3, 'Chrome 9', 'GET', 'http://127.0.0.1:8080/system/user/download', '127.0.0.1', '/system/user/tablesData', '2021-12-08 11:37:03', '1', 'admin', '2021-12-08 11:37:03', '璁板綍鏃ュ織');
INSERT INTO `sys_log` VALUES (2604, 3, 'Chrome 9', 'GET', 'http://127.0.0.1:8080/system/user/download', '127.0.0.1', '/system/user/download', '2021-12-08 11:37:04', '1', 'admin', '2021-12-08 11:37:04', '璁板綍鏃ュ織');
INSERT INTO `sys_log` VALUES (2605, 3, 'Chrome 9', 'GET', 'http://127.0.0.1:8080/system/user/download?name=', '127.0.0.1', '/system/user/tablesData', '2021-12-08 11:37:04', '1', 'admin', '2021-12-08 11:37:04', '璁板綍鏃ュ織');
INSERT INTO `sys_log` VALUES (2606, 3, 'Chrome 9', 'GET', 'http://127.0.0.1:8080/system/user/download?name=', '127.0.0.1', '/system/user/download', '2021-12-08 11:37:06', '1', 'admin', '2021-12-08 11:37:06', '璁板綍鏃ュ織');
INSERT INTO `sys_log` VALUES (2607, 3, 'Chrome 9', 'GET', 'http://127.0.0.1:8080/system/user/download?name=', '127.0.0.1', '/system/user/tablesData', '2021-12-08 11:37:06', '1', 'admin', '2021-12-08 11:37:06', '璁板綍鏃ュ織');
INSERT INTO `sys_log` VALUES (2608, 3, 'Chrome 9', 'GET', 'http://127.0.0.1:8080/', '127.0.0.1', '/system/res/menuTop', '2021-12-08 11:37:51', '1', 'admin', '2021-12-08 11:37:51', '璁板綍鏃ュ織');
INSERT INTO `sys_log` VALUES (2609, 3, 'Chrome 9', 'GET', 'http://127.0.0.1:8080/', '127.0.0.1', '/system/res/menuLeft', '2021-12-08 11:37:51', '1', 'admin', '2021-12-08 11:37:51', '璁板綍鏃ュ織');
INSERT INTO `sys_log` VALUES (2610, 3, 'Chrome 9', 'GET', 'http://127.0.0.1:8080/', '127.0.0.1', '/system/user/check', '2021-12-08 11:37:53', '1', 'admin', '2021-12-08 11:37:53', '璁板綍鏃ュ織');
INSERT INTO `sys_log` VALUES (2611, 3, 'Chrome 9', 'GET', 'http://127.0.0.1:8080/system/user/check', '127.0.0.1', '/system/user/tablesData', '2021-12-08 11:37:53', '1', 'admin', '2021-12-08 11:37:53', '璁板綍鏃ュ織');
INSERT INTO `sys_log` VALUES (2612, 3, 'Chrome 9', 'GET', 'http://127.0.0.1:8080/', '127.0.0.1', '/system/user/download', '2021-12-08 11:37:55', '1', 'admin', '2021-12-08 11:37:55', '璁板綍鏃ュ織');
INSERT INTO `sys_log` VALUES (2613, 3, 'Chrome 9', 'GET', 'http://127.0.0.1:8080/system/user/download', '127.0.0.1', '/system/user/tablesData', '2021-12-08 11:37:55', '1', 'admin', '2021-12-08 11:37:55', '璁板綍鏃ュ織');
INSERT INTO `sys_log` VALUES (2614, 3, 'Chrome 9', 'GET', 'http://127.0.0.1:8080/system/user/download', '127.0.0.1', '/system/user/download', '2021-12-08 11:37:56', '1', 'admin', '2021-12-08 11:37:56', '璁板綍鏃ュ織');
INSERT INTO `sys_log` VALUES (2615, 3, 'Chrome 9', 'GET', 'http://127.0.0.1:8080/system/user/download?name=', '127.0.0.1', '/system/user/tablesData', '2021-12-08 11:37:56', '1', 'admin', '2021-12-08 11:37:56', '璁板綍鏃ュ織');
INSERT INTO `sys_log` VALUES (2616, 3, 'Chrome 9', 'GET', 'http://127.0.0.1:8080/system/user/download?name=', '127.0.0.1', '/system/user/download', '2021-12-08 11:37:57', '1', 'admin', '2021-12-08 11:37:57', '璁板綍鏃ュ織');
INSERT INTO `sys_log` VALUES (2617, 3, 'Chrome 9', 'GET', 'http://127.0.0.1:8080/system/user/download?name=', '127.0.0.1', '/system/user/tablesData', '2021-12-08 11:37:57', '1', 'admin', '2021-12-08 11:37:57', '璁板綍鏃ュ織');
INSERT INTO `sys_log` VALUES (2618, 3, 'Chrome 9', 'GET', 'http://127.0.0.1:8080/system/user/download?name=', '127.0.0.1', '/system/user/download', '2021-12-08 11:37:59', '1', 'admin', '2021-12-08 11:37:59', '璁板綍鏃ュ織');
INSERT INTO `sys_log` VALUES (2619, 3, 'Chrome 9', 'GET', 'http://127.0.0.1:8080/system/user/download?name=%E5%88%98%E6%9C%97', '127.0.0.1', '/system/user/tablesData', '2021-12-08 11:37:59', '1', 'admin', '2021-12-08 11:37:59', '璁板綍鏃ュ織');
INSERT INTO `sys_log` VALUES (2620, 3, 'Chrome 9', 'GET', 'http://127.0.0.1:8080/', '127.0.0.1', '/system/res/menuTop', '2021-12-08 11:39:04', '1', 'admin', '2021-12-08 11:39:04', '璁板綍鏃ュ織');
INSERT INTO `sys_log` VALUES (2621, 3, 'Chrome 9', 'GET', 'http://127.0.0.1:8080/', '127.0.0.1', '/system/res/menuLeft', '2021-12-08 11:39:05', '1', 'admin', '2021-12-08 11:39:05', '璁板綍鏃ュ織');
INSERT INTO `sys_log` VALUES (2622, 3, 'Chrome 9', 'GET', 'http://127.0.0.1:8080/', '127.0.0.1', '/system/user/download', '2021-12-08 11:39:07', '1', 'admin', '2021-12-08 11:39:07', '璁板綍鏃ュ織');
INSERT INTO `sys_log` VALUES (2623, 3, 'Chrome 9', 'GET', 'http://127.0.0.1:8080/system/user/download', '127.0.0.1', '/system/user/tablesData', '2021-12-08 11:39:07', '1', 'admin', '2021-12-08 11:39:07', '璁板綍鏃ュ織');
INSERT INTO `sys_log` VALUES (2624, 3, 'Chrome 9', 'GET', 'http://127.0.0.1:8080/system/user/download', '127.0.0.1', '/system/user/tablesData', '2021-12-08 11:39:11', '1', 'admin', '2021-12-08 11:39:11', '璁板綍鏃ュ織');
INSERT INTO `sys_log` VALUES (2625, 3, 'Chrome 9', 'GET', 'http://127.0.0.1:8080/', '127.0.0.1', '/system/res', '2021-12-08 11:55:46', '1', 'admin', '2021-12-08 11:55:46', '璁板綍鏃ュ織');
INSERT INTO `sys_log` VALUES (2626, 3, 'Chrome 9', 'GET', 'http://127.0.0.1:8080/system/res', '127.0.0.1', '/system/res/resTree', '2021-12-08 11:55:47', '1', 'admin', '2021-12-08 11:55:47', '璁板綍鏃ュ織');
INSERT INTO `sys_log` VALUES (2627, 3, 'Chrome 9', 'GET', 'http://127.0.0.1:8080/system/res', '127.0.0.1', '/system/res/resData', '2021-12-08 11:55:47', '1', 'admin', '2021-12-08 11:55:47', '璁板綍鏃ュ織');
INSERT INTO `sys_log` VALUES (2628, 3, 'Chrome 9', 'GET', 'http://127.0.0.1:8080/system/res', '127.0.0.1', '/system/res/add', '2021-12-08 11:55:48', '1', 'admin', '2021-12-08 11:55:48', '璁板綍鏃ュ織');
INSERT INTO `sys_log` VALUES (2629, 3, 'Chrome 9', 'GET', 'http://127.0.0.1:8080/system/res', '127.0.0.1', '/system/res/resData', '2021-12-08 11:55:50', '1', 'admin', '2021-12-08 11:55:50', '璁板綍鏃ュ織');
INSERT INTO `sys_log` VALUES (2630, 3, 'Chrome 9', 'GET', 'http://127.0.0.1:8080/system/res', '127.0.0.1', '/system/res/resTree', '2021-12-08 11:55:50', '1', 'admin', '2021-12-08 11:55:50', '璁板綍鏃ュ織');
INSERT INTO `sys_log` VALUES (2631, 3, 'Chrome 9', 'GET', 'http://127.0.0.1:8080/system/res', '127.0.0.1', '/system/res/resData', '2021-12-08 11:55:54', '1', 'admin', '2021-12-08 11:55:54', '璁板綍鏃ュ織');
INSERT INTO `sys_log` VALUES (2632, 3, 'Chrome 9', 'GET', 'http://127.0.0.1:8080/system/res', '127.0.0.1', '/system/res/resData', '2021-12-08 11:55:56', '1', 'admin', '2021-12-08 11:55:56', '璁板綍鏃ュ織');
INSERT INTO `sys_log` VALUES (2633, 3, 'Chrome 9', 'GET', 'http://127.0.0.1:8080/system/res', '127.0.0.1', '/system/res/resData', '2021-12-08 11:56:02', '1', 'admin', '2021-12-08 11:56:02', '璁板綍鏃ュ織');
INSERT INTO `sys_log` VALUES (2634, 3, 'Chrome 9', 'GET', 'http://127.0.0.1:8080/system/res', '127.0.0.1', '/system/res/resData', '2021-12-08 11:56:04', '1', 'admin', '2021-12-08 11:56:04', '璁板綍鏃ュ織');
INSERT INTO `sys_log` VALUES (2635, 3, 'Chrome 9', 'GET', 'http://127.0.0.1:8080/system/res', '127.0.0.1', '/system/res/update', '2021-12-08 11:56:06', '1', 'admin', '2021-12-08 11:56:06', '璁板綍鏃ュ織');
INSERT INTO `sys_log` VALUES (2636, 3, 'Chrome 9', 'GET', 'http://127.0.0.1:8080/system/res', '127.0.0.1', '/system/res/resData', '2021-12-08 11:56:34', '1', 'admin', '2021-12-08 11:56:34', '璁板綍鏃ュ織');
INSERT INTO `sys_log` VALUES (2637, 3, 'Chrome 9', 'GET', 'http://127.0.0.1:8080/system/res', '127.0.0.1', '/system/res/resTree', '2021-12-08 11:56:34', '1', 'admin', '2021-12-08 11:56:34', '璁板綍鏃ュ織');
INSERT INTO `sys_log` VALUES (2638, 3, 'Chrome 9', 'GET', 'http://127.0.0.1:8080/', '127.0.0.1', '/system/res/menuTop', '2021-12-08 12:07:04', '1', 'admin', '2021-12-08 12:07:04', '璁板綍鏃ュ織');
INSERT INTO `sys_log` VALUES (2639, 3, 'Chrome 9', 'GET', 'http://127.0.0.1:8080/', '127.0.0.1', '/system/res/menuLeft', '2021-12-08 12:07:04', '1', 'admin', '2021-12-08 12:07:04', '璁板綍鏃ュ織');
INSERT INTO `sys_log` VALUES (2640, 3, 'Chrome 9', 'GET', 'http://127.0.0.1:8080/', '127.0.0.1', '/system/user/check', '2021-12-08 12:07:05', '1', 'admin', '2021-12-08 12:07:05', '璁板綍鏃ュ織');
INSERT INTO `sys_log` VALUES (2641, 3, 'Chrome 9', 'GET', 'http://127.0.0.1:8080/system/user/check', '127.0.0.1', '/system/user/tablesData', '2021-12-08 12:07:05', '1', 'admin', '2021-12-08 12:07:05', '璁板綍鏃ュ織');
INSERT INTO `sys_log` VALUES (2642, 3, 'Chrome 9', 'GET', 'http://127.0.0.1:8080/', '127.0.0.1', '/system/res/menuTop', '2021-12-08 12:09:35', '1', 'admin', '2021-12-08 12:09:35', '璁板綍鏃ュ織');
INSERT INTO `sys_log` VALUES (2643, 3, 'Chrome 9', 'GET', 'http://127.0.0.1:8080/', '127.0.0.1', '/system/res/menuLeft', '2021-12-08 12:09:35', '1', 'admin', '2021-12-08 12:09:35', '璁板綍鏃ュ織');
INSERT INTO `sys_log` VALUES (2644, 3, 'Chrome 9', 'GET', 'http://127.0.0.1:8080/', '127.0.0.1', '/system/user/check', '2021-12-08 12:09:37', '1', 'admin', '2021-12-08 12:09:37', '璁板綍鏃ュ織');
INSERT INTO `sys_log` VALUES (2645, 3, 'Chrome 9', 'GET', 'http://127.0.0.1:8080/system/user/check', '127.0.0.1', '/system/user/tablesData', '2021-12-08 12:09:37', '1', 'admin', '2021-12-08 12:09:37', '璁板綍鏃ュ織');
INSERT INTO `sys_log` VALUES (2646, 3, 'Chrome 9', 'GET', 'http://127.0.0.1:8080/', '127.0.0.1', '/system/res/menuTop', '2021-12-08 12:14:02', '1', 'admin', '2021-12-08 12:14:02', '璁板綍鏃ュ織');
INSERT INTO `sys_log` VALUES (2647, 3, 'Chrome 9', 'GET', 'http://127.0.0.1:8080/', '127.0.0.1', '/system/res/menuLeft', '2021-12-08 12:14:02', '1', 'admin', '2021-12-08 12:14:02', '璁板綍鏃ュ織');
INSERT INTO `sys_log` VALUES (2648, 3, 'Chrome 9', 'GET', 'http://127.0.0.1:8080/', '127.0.0.1', '/system/user/check', '2021-12-08 12:14:03', '1', 'admin', '2021-12-08 12:14:03', '璁板綍鏃ュ織');
INSERT INTO `sys_log` VALUES (2649, 3, 'Chrome 9', 'GET', 'http://127.0.0.1:8080/system/user/check', '127.0.0.1', '/system/user/tablesData', '2021-12-08 12:14:03', '1', 'admin', '2021-12-08 12:14:03', '璁板綍鏃ュ織');
INSERT INTO `sys_log` VALUES (2650, 3, 'Chrome 9', 'POST', 'http://127.0.0.1:8080/system/user/check', '127.0.0.1', '/system/user/upload', '2021-12-08 12:14:06', '1', 'admin', '2021-12-08 12:14:06', '璁板綍鏃ュ織');
INSERT INTO `sys_log` VALUES (2651, 3, 'Chrome 9', 'GET', 'http://127.0.0.1:8080/', '127.0.0.1', '/system/res/menuTop', '2021-12-08 12:15:13', '1', 'admin', '2021-12-08 12:15:13', '璁板綍鏃ュ織');
INSERT INTO `sys_log` VALUES (2652, 3, 'Chrome 9', 'GET', 'http://127.0.0.1:8080/', '127.0.0.1', '/system/res/menuLeft', '2021-12-08 12:15:13', '1', 'admin', '2021-12-08 12:15:13', '璁板綍鏃ュ織');
INSERT INTO `sys_log` VALUES (2653, 3, 'Chrome 9', 'GET', 'http://127.0.0.1:8080/', '127.0.0.1', '/system/user/check', '2021-12-08 12:15:14', '1', 'admin', '2021-12-08 12:15:14', '璁板綍鏃ュ織');
INSERT INTO `sys_log` VALUES (2654, 3, 'Chrome 9', 'GET', 'http://127.0.0.1:8080/system/user/check', '127.0.0.1', '/system/user/tablesData', '2021-12-08 12:15:14', '1', 'admin', '2021-12-08 12:15:14', '璁板綍鏃ュ織');
INSERT INTO `sys_log` VALUES (2655, 3, 'Chrome 9', 'POST', 'http://127.0.0.1:8080/system/user/check', '127.0.0.1', '/system/user/upload', '2021-12-08 12:15:18', '1', 'admin', '2021-12-08 12:15:18', '璁板綍鏃ュ織');
INSERT INTO `sys_log` VALUES (2656, 3, 'Chrome 9', 'GET', 'http://127.0.0.1:8080/', '127.0.0.1', '/system/res/menuTop', '2021-12-08 12:23:02', '1', 'admin', '2021-12-08 12:23:02', '璁板綍鏃ュ織');
INSERT INTO `sys_log` VALUES (2657, 3, 'Chrome 9', 'GET', 'http://127.0.0.1:8080/', '127.0.0.1', '/system/res/menuLeft', '2021-12-08 12:23:02', '1', 'admin', '2021-12-08 12:23:02', '璁板綍鏃ュ織');
INSERT INTO `sys_log` VALUES (2658, 3, 'Chrome 9', 'GET', 'http://127.0.0.1:8080/', '127.0.0.1', '/system/user/check', '2021-12-08 12:23:03', '1', 'admin', '2021-12-08 12:23:03', '璁板綍鏃ュ織');
INSERT INTO `sys_log` VALUES (2659, 3, 'Chrome 9', 'GET', 'http://127.0.0.1:8080/system/user/check', '127.0.0.1', '/system/user/tablesData', '2021-12-08 12:23:03', '1', 'admin', '2021-12-08 12:23:03', '璁板綍鏃ュ織');
INSERT INTO `sys_log` VALUES (2660, 3, 'Chrome 9', 'POST', 'http://127.0.0.1:8080/system/user/check', '127.0.0.1', '/system/user/upload', '2021-12-08 12:23:07', '1', 'admin', '2021-12-08 12:23:07', '璁板綍鏃ュ織');
INSERT INTO `sys_log` VALUES (2661, 3, 'Chrome 9', 'GET', 'http://127.0.0.1:8080/', '127.0.0.1', '/system/res/menuTop', '2021-12-08 12:25:04', '1', 'admin', '2021-12-08 12:25:04', '璁板綍鏃ュ織');
INSERT INTO `sys_log` VALUES (2662, 3, 'Chrome 9', 'GET', 'http://127.0.0.1:8080/', '127.0.0.1', '/system/res/menuLeft', '2021-12-08 12:25:04', '1', 'admin', '2021-12-08 12:25:04', '璁板綍鏃ュ織');
INSERT INTO `sys_log` VALUES (2663, 3, 'Chrome 9', 'GET', 'http://127.0.0.1:8080/', '127.0.0.1', '/system/user/check', '2021-12-08 12:25:06', '1', 'admin', '2021-12-08 12:25:06', '璁板綍鏃ュ織');
INSERT INTO `sys_log` VALUES (2664, 3, 'Chrome 9', 'GET', 'http://127.0.0.1:8080/system/user/check', '127.0.0.1', '/system/user/tablesData', '2021-12-08 12:25:06', '1', 'admin', '2021-12-08 12:25:06', '璁板綍鏃ュ織');
INSERT INTO `sys_log` VALUES (2665, 3, 'Chrome 9', 'POST', 'http://127.0.0.1:8080/system/user/check', '127.0.0.1', '/system/user/upload', '2021-12-08 12:25:18', '1', 'admin', '2021-12-08 12:25:18', '璁板綍鏃ュ織');
INSERT INTO `sys_log` VALUES (2666, 3, 'Chrome 9', 'GET', 'http://127.0.0.1:8080/', '127.0.0.1', '/system/res/menuTop', '2021-12-08 12:28:31', '1', 'admin', '2021-12-08 12:28:31', '璁板綍鏃ュ織');
INSERT INTO `sys_log` VALUES (2667, 3, 'Chrome 9', 'GET', 'http://127.0.0.1:8080/', '127.0.0.1', '/system/res/menuLeft', '2021-12-08 12:28:31', '1', 'admin', '2021-12-08 12:28:31', '璁板綍鏃ュ織');
INSERT INTO `sys_log` VALUES (2668, 3, 'Chrome 9', 'GET', 'http://127.0.0.1:8080/', '127.0.0.1', '/system/user/check', '2021-12-08 12:28:32', '1', 'admin', '2021-12-08 12:28:32', '璁板綍鏃ュ織');
INSERT INTO `sys_log` VALUES (2669, 3, 'Chrome 9', 'GET', 'http://127.0.0.1:8080/system/user/check', '127.0.0.1', '/system/user/tablesData', '2021-12-08 12:28:32', '1', 'admin', '2021-12-08 12:28:32', '璁板綍鏃ュ織');
INSERT INTO `sys_log` VALUES (2670, 3, 'Chrome 9', 'POST', 'http://127.0.0.1:8080/system/user/check', '127.0.0.1', '/system/user/upload', '2021-12-08 12:28:45', '1', 'admin', '2021-12-08 12:28:45', '璁板綍鏃ュ織');
INSERT INTO `sys_log` VALUES (2671, 3, 'Chrome 9', 'GET', 'http://127.0.0.1:8080/', '127.0.0.1', '/system/res/menuTop', '2021-12-08 12:29:37', '1', 'admin', '2021-12-08 12:29:37', '璁板綍鏃ュ織');
INSERT INTO `sys_log` VALUES (2672, 3, 'Chrome 9', 'GET', 'http://127.0.0.1:8080/', '127.0.0.1', '/system/res/menuLeft', '2021-12-08 12:29:37', '1', 'admin', '2021-12-08 12:29:37', '璁板綍鏃ュ織');
INSERT INTO `sys_log` VALUES (2673, 3, 'Chrome 9', 'GET', 'http://127.0.0.1:8080/', '127.0.0.1', '/system/user/check', '2021-12-08 12:29:38', '1', 'admin', '2021-12-08 12:29:38', '璁板綍鏃ュ織');
INSERT INTO `sys_log` VALUES (2674, 3, 'Chrome 9', 'GET', 'http://127.0.0.1:8080/system/user/check', '127.0.0.1', '/system/user/tablesData', '2021-12-08 12:29:38', '1', 'admin', '2021-12-08 12:29:38', '璁板綍鏃ュ織');
INSERT INTO `sys_log` VALUES (2675, 3, 'Chrome 9', 'POST', 'http://127.0.0.1:8080/system/user/check', '127.0.0.1', '/system/user/upfile', '2021-12-08 12:29:41', '1', 'admin', '2021-12-08 12:29:41', '璁板綍鏃ュ織');
INSERT INTO `sys_log` VALUES (2676, 3, 'Chrome 9', 'GET', 'http://127.0.0.1:8080/', '127.0.0.1', '/system/res/menuTop', '2021-12-08 12:31:44', '1', 'admin', '2021-12-08 12:31:44', '璁板綍鏃ュ織');
INSERT INTO `sys_log` VALUES (2677, 3, 'Chrome 9', 'GET', 'http://127.0.0.1:8080/', '127.0.0.1', '/system/res/menuLeft', '2021-12-08 12:31:44', '1', 'admin', '2021-12-08 12:31:44', '璁板綍鏃ュ織');
INSERT INTO `sys_log` VALUES (2678, 3, 'Chrome 9', 'GET', 'http://127.0.0.1:8080/', '127.0.0.1', '/system/user/check', '2021-12-08 12:31:44', '1', 'admin', '2021-12-08 12:31:44', '璁板綍鏃ュ織');
INSERT INTO `sys_log` VALUES (2679, 3, 'Chrome 9', 'GET', 'http://127.0.0.1:8080/system/user/check', '127.0.0.1', '/system/user/tablesData', '2021-12-08 12:31:45', '1', 'admin', '2021-12-08 12:31:45', '璁板綍鏃ュ織');
INSERT INTO `sys_log` VALUES (2680, 3, 'Chrome 9', 'POST', 'http://127.0.0.1:8080/system/user/check', '127.0.0.1', '/system/user/upfile', '2021-12-08 12:31:48', '1', 'admin', '2021-12-08 12:31:48', '璁板綍鏃ュ織');
INSERT INTO `sys_log` VALUES (2681, 3, 'Chrome 9', 'GET', 'http://127.0.0.1:8080/', '127.0.0.1', '/system/res/menuTop', '2021-12-08 12:36:21', '1', 'admin', '2021-12-08 12:36:21', '璁板綍鏃ュ織');
INSERT INTO `sys_log` VALUES (2682, 3, 'Chrome 9', 'GET', 'http://127.0.0.1:8080/', '127.0.0.1', '/system/res/menuLeft', '2021-12-08 12:36:21', '1', 'admin', '2021-12-08 12:36:21', '璁板綍鏃ュ織');
INSERT INTO `sys_log` VALUES (2683, 3, 'Chrome 9', 'GET', 'http://127.0.0.1:8080/', '127.0.0.1', '/system/user/check', '2021-12-08 12:36:22', '1', 'admin', '2021-12-08 12:36:22', '璁板綍鏃ュ織');
INSERT INTO `sys_log` VALUES (2684, 3, 'Chrome 9', 'GET', 'http://127.0.0.1:8080/system/user/check', '127.0.0.1', '/system/user/tablesData', '2021-12-08 12:36:22', '1', 'admin', '2021-12-08 12:36:22', '璁板綍鏃ュ織');
INSERT INTO `sys_log` VALUES (2685, 3, 'Chrome 9', 'POST', 'http://127.0.0.1:8080/system/user/check', '127.0.0.1', '/system/user/upfile', '2021-12-08 12:36:56', '1', 'admin', '2021-12-08 12:36:56', '璁板綍鏃ュ織');
INSERT INTO `sys_log` VALUES (2686, 3, 'Chrome 9', 'GET', 'http://127.0.0.1:8080/', '127.0.0.1', '/system/res/menuTop', '2021-12-08 12:37:22', '1', 'admin', '2021-12-08 12:37:22', '璁板綍鏃ュ織');
INSERT INTO `sys_log` VALUES (2687, 3, 'Chrome 9', 'GET', 'http://127.0.0.1:8080/', '127.0.0.1', '/system/res/menuLeft', '2021-12-08 12:37:22', '1', 'admin', '2021-12-08 12:37:22', '璁板綍鏃ュ織');
INSERT INTO `sys_log` VALUES (2688, 3, 'Chrome 9', 'GET', 'http://127.0.0.1:8080/', '127.0.0.1', '/system/user/check', '2021-12-08 12:38:03', '1', 'admin', '2021-12-08 12:38:03', '璁板綍鏃ュ織');
INSERT INTO `sys_log` VALUES (2689, 3, 'Chrome 9', 'GET', 'http://127.0.0.1:8080/system/user/check', '127.0.0.1', '/system/user/tablesData', '2021-12-08 12:38:03', '1', 'admin', '2021-12-08 12:38:03', '璁板綍鏃ュ織');
INSERT INTO `sys_log` VALUES (2690, 3, 'Chrome 9', 'POST', 'http://127.0.0.1:8080/system/user/check', '127.0.0.1', '/system/user/upfile', '2021-12-08 12:38:08', '1', 'admin', '2021-12-08 12:38:08', '璁板綍鏃ュ織');
INSERT INTO `sys_log` VALUES (2691, 3, 'Chrome 9', 'POST', 'http://127.0.0.1:8080/system/user/check', '127.0.0.1', '/system/user/upfile', '2021-12-08 12:45:17', '1', 'admin', '2021-12-08 12:45:17', '璁板綍鏃ュ織');
INSERT INTO `sys_log` VALUES (2692, 3, 'Chrome 9', 'POST', 'http://127.0.0.1:8080/system/user/check', '127.0.0.1', '/system/user/upfile', '2021-12-08 12:45:54', '1', 'admin', '2021-12-08 12:45:54', '璁板綍鏃ュ織');
INSERT INTO `sys_log` VALUES (2693, 3, 'Chrome 9', 'POST', 'http://127.0.0.1:8080/system/user/check', '127.0.0.1', '/system/user/upfile', '2021-12-08 12:47:47', '1', 'admin', '2021-12-08 12:47:47', '璁板綍鏃ュ織');
INSERT INTO `sys_log` VALUES (2694, 3, 'Chrome 9', 'GET', 'http://127.0.0.1:8080/', '127.0.0.1', '/system/res/menuTop', '2021-12-08 12:49:42', '1', 'admin', '2021-12-08 12:49:42', '璁板綍鏃ュ織');
INSERT INTO `sys_log` VALUES (2695, 3, 'Chrome 9', 'GET', 'http://127.0.0.1:8080/', '127.0.0.1', '/system/res/menuLeft', '2021-12-08 12:49:42', '1', 'admin', '2021-12-08 12:49:42', '璁板綍鏃ュ織');
INSERT INTO `sys_log` VALUES (2696, 3, 'Chrome 9', 'GET', 'http://127.0.0.1:8080/', '127.0.0.1', '/system/user/check', '2021-12-08 12:49:43', '1', 'admin', '2021-12-08 12:49:43', '璁板綍鏃ュ織');
INSERT INTO `sys_log` VALUES (2697, 3, 'Chrome 9', 'GET', 'http://127.0.0.1:8080/system/user/check', '127.0.0.1', '/system/user/tablesData', '2021-12-08 12:49:44', '1', 'admin', '2021-12-08 12:49:44', '璁板綍鏃ュ織');
INSERT INTO `sys_log` VALUES (2698, 3, 'Chrome 9', 'POST', 'http://127.0.0.1:8080/system/user/check', '127.0.0.1', '/system/user/upfile', '2021-12-08 12:49:47', '1', 'admin', '2021-12-08 12:49:47', '璁板綍鏃ュ織');
INSERT INTO `sys_log` VALUES (2699, 3, 'Chrome 9', 'GET', 'http://127.0.0.1:8080/', '127.0.0.1', '/system/res/menuTop', '2021-12-08 12:51:43', '1', 'admin', '2021-12-08 12:51:43', '璁板綍鏃ュ織');
INSERT INTO `sys_log` VALUES (2700, 3, 'Chrome 9', 'GET', 'http://127.0.0.1:8080/', '127.0.0.1', '/system/res/menuLeft', '2021-12-08 12:51:44', '1', 'admin', '2021-12-08 12:51:44', '璁板綍鏃ュ織');
INSERT INTO `sys_log` VALUES (2701, 3, 'Chrome 9', 'GET', 'http://127.0.0.1:8080/', '127.0.0.1', '/system/user/check', '2021-12-08 12:51:44', '1', 'admin', '2021-12-08 12:51:44', '璁板綍鏃ュ織');
INSERT INTO `sys_log` VALUES (2702, 3, 'Chrome 9', 'GET', 'http://127.0.0.1:8080/system/user/check', '127.0.0.1', '/system/user/tablesData', '2021-12-08 12:51:44', '1', 'admin', '2021-12-08 12:51:44', '璁板綍鏃ュ織');
INSERT INTO `sys_log` VALUES (2703, 3, 'Chrome 9', 'POST', 'http://127.0.0.1:8080/system/user/check', '127.0.0.1', '/system/user/upfile', '2021-12-08 12:51:47', '1', 'admin', '2021-12-08 12:51:47', '璁板綍鏃ュ織');
INSERT INTO `sys_log` VALUES (2704, 3, 'Chrome 9', 'GET', 'http://127.0.0.1:8080/', '127.0.0.1', '/system/res/menuTop', '2021-12-08 12:52:18', '1', 'admin', '2021-12-08 12:52:18', '璁板綍鏃ュ織');
INSERT INTO `sys_log` VALUES (2705, 3, 'Chrome 9', 'GET', 'http://127.0.0.1:8080/', '127.0.0.1', '/system/res/menuLeft', '2021-12-08 12:52:18', '1', 'admin', '2021-12-08 12:52:18', '璁板綍鏃ュ織');
INSERT INTO `sys_log` VALUES (2706, 3, 'Chrome 9', 'GET', 'http://127.0.0.1:8080/', '127.0.0.1', '/system/user/check', '2021-12-08 12:52:20', '1', 'admin', '2021-12-08 12:52:20', '璁板綍鏃ュ織');
INSERT INTO `sys_log` VALUES (2707, 3, 'Chrome 9', 'GET', 'http://127.0.0.1:8080/system/user/check', '127.0.0.1', '/system/user/tablesData', '2021-12-08 12:52:20', '1', 'admin', '2021-12-08 12:52:20', '璁板綍鏃ュ織');
INSERT INTO `sys_log` VALUES (2708, 3, 'Chrome 9', 'GET', 'http://127.0.0.1:8080/', '127.0.0.1', '/system/res/menuTop', '2021-12-08 12:52:40', '1', 'admin', '2021-12-08 12:52:40', '璁板綍鏃ュ織');
INSERT INTO `sys_log` VALUES (2709, 3, 'Chrome 9', 'GET', 'http://127.0.0.1:8080/', '127.0.0.1', '/system/res/menuLeft', '2021-12-08 12:52:40', '1', 'admin', '2021-12-08 12:52:40', '璁板綍鏃ュ織');
INSERT INTO `sys_log` VALUES (2710, 3, 'Chrome 9', 'GET', 'http://127.0.0.1:8080/', '127.0.0.1', '/system/user/check', '2021-12-08 12:52:41', '1', 'admin', '2021-12-08 12:52:41', '璁板綍鏃ュ織');
INSERT INTO `sys_log` VALUES (2711, 3, 'Chrome 9', 'GET', 'http://127.0.0.1:8080/system/user/check', '127.0.0.1', '/system/user/tablesData', '2021-12-08 12:52:41', '1', 'admin', '2021-12-08 12:52:41', '璁板綍鏃ュ織');
INSERT INTO `sys_log` VALUES (2712, 3, 'Chrome 9', 'POST', 'http://127.0.0.1:8080/system/user/check', '127.0.0.1', '/system/user/upfile', '2021-12-08 12:52:50', '1', 'admin', '2021-12-08 12:52:50', '璁板綍鏃ュ織');
INSERT INTO `sys_log` VALUES (2713, 3, 'Chrome 9', 'POST', 'http://127.0.0.1:8080/system/user/check', '127.0.0.1', '/system/user/upfile', '2021-12-08 13:32:35', '1', 'admin', '2021-12-08 13:32:35', '璁板綍鏃ュ織');
INSERT INTO `sys_log` VALUES (2714, 3, 'Chrome 9', 'GET', 'http://127.0.0.1:8080/', '127.0.0.1', '/system/user/upload', '2021-12-08 13:33:41', '1', 'admin', '2021-12-08 13:33:41', '璁板綍鏃ュ織');
INSERT INTO `sys_log` VALUES (2715, 3, 'Firefox 7', 'GET', 'http://192.168.1.10:8080/', '192.168.1.101', '/system/user/upload', '2021-12-08 13:37:44', '1', 'admin', '2021-12-08 13:37:44', '璁板綍鏃ュ織');
INSERT INTO `sys_log` VALUES (2716, 3, 'Firefox 7', 'GET', 'http://192.168.1.10:8080/', '192.168.1.101', '/system/res/menuTop', '2021-12-08 13:37:48', '1', 'admin', '2021-12-08 13:37:48', '璁板綍鏃ュ織');
INSERT INTO `sys_log` VALUES (2717, 3, 'Firefox 7', 'GET', 'http://192.168.1.10:8080/', '192.168.1.101', '/system/res/menuLeft', '2021-12-08 13:37:48', '1', 'admin', '2021-12-08 13:37:48', '璁板綍鏃ュ織');
INSERT INTO `sys_log` VALUES (2718, 3, 'Firefox 7', 'GET', 'http://192.168.1.10:8080/', '192.168.1.101', '/system/user/check', '2021-12-08 13:37:49', '1', 'admin', '2021-12-08 13:37:49', '璁板綍鏃ュ織');
INSERT INTO `sys_log` VALUES (2719, 3, 'Firefox 7', 'GET', 'http://192.168.1.10:8080/system/user/check', '192.168.1.101', '/system/user/tablesData', '2021-12-08 13:37:49', '1', 'admin', '2021-12-08 13:37:49', '璁板綍鏃ュ織');
INSERT INTO `sys_log` VALUES (2720, 3, 'Chrome 9', 'GET', 'http://127.0.0.1:8080/', '127.0.0.1', '/system/res/menuTop', '2021-12-08 13:59:09', '1', 'admin', '2021-12-08 13:59:09', '璁板綍鏃ュ織');
INSERT INTO `sys_log` VALUES (2721, 3, 'Chrome 9', 'GET', 'http://127.0.0.1:8080/', '127.0.0.1', '/system/res/menuLeft', '2021-12-08 13:59:09', '1', 'admin', '2021-12-08 13:59:09', '璁板綍鏃ュ織');
INSERT INTO `sys_log` VALUES (2722, 3, 'Chrome 9', 'GET', 'http://127.0.0.1:8080/', '127.0.0.1', '/system/user/check', '2021-12-08 13:59:10', '1', 'admin', '2021-12-08 13:59:10', '璁板綍鏃ュ織');
INSERT INTO `sys_log` VALUES (2723, 3, 'Chrome 9', 'GET', 'http://127.0.0.1:8080/system/user/check', '127.0.0.1', '/system/user/tablesData', '2021-12-08 13:59:10', '1', 'admin', '2021-12-08 13:59:10', '璁板綍鏃ュ織');
INSERT INTO `sys_log` VALUES (2724, 3, 'Chrome 9', 'POST', 'http://127.0.0.1:8080/system/user/check', '127.0.0.1', '/system/user/upfile', '2021-12-08 13:59:15', '1', 'admin', '2021-12-08 13:59:15', '璁板綍鏃ュ織');
INSERT INTO `sys_log` VALUES (2725, 3, 'Firefox 7', 'GET', 'http://192.168.1.10:8080/', '192.168.1.101', '/system/res/menuTop', '2021-12-08 14:01:35', '1', 'admin', '2021-12-08 14:01:35', '璁板綍鏃ュ織');
INSERT INTO `sys_log` VALUES (2726, 3, 'Firefox 7', 'GET', 'http://192.168.1.10:8080/', '192.168.1.101', '/system/res/menuLeft', '2021-12-08 14:01:35', '1', 'admin', '2021-12-08 14:01:35', '璁板綍鏃ュ織');
INSERT INTO `sys_log` VALUES (2727, 3, 'Firefox 7', 'GET', 'http://192.168.1.10:8080/', '192.168.1.101', '/system/user/check', '2021-12-08 14:01:37', '1', 'admin', '2021-12-08 14:01:37', '璁板綍鏃ュ織');
INSERT INTO `sys_log` VALUES (2728, 3, 'Firefox 7', 'GET', 'http://192.168.1.10:8080/system/user/check', '192.168.1.101', '/system/user/tablesData', '2021-12-08 14:01:37', '1', 'admin', '2021-12-08 14:01:37', '璁板綍鏃ュ織');
INSERT INTO `sys_log` VALUES (2729, 3, 'Firefox 7', 'POST', 'http://192.168.1.10:8080/system/user/check', '192.168.1.101', '/system/user/upfile', '2021-12-08 14:01:43', '1', 'admin', '2021-12-08 14:01:43', '璁板綍鏃ュ織');
INSERT INTO `sys_log` VALUES (2730, 3, 'Chrome 9', 'GET', 'http://127.0.0.1:8080/', '127.0.0.1', '/system/res/menuTop', '2021-12-08 14:08:44', '1', 'admin', '2021-12-08 14:08:44', '璁板綍鏃ュ織');
INSERT INTO `sys_log` VALUES (2731, 3, 'Chrome 9', 'GET', 'http://127.0.0.1:8080/', '127.0.0.1', '/system/res/menuLeft', '2021-12-08 14:08:44', '1', 'admin', '2021-12-08 14:08:44', '璁板綍鏃ュ織');
INSERT INTO `sys_log` VALUES (2732, 3, 'Chrome 9', 'GET', 'http://127.0.0.1:8080/', '127.0.0.1', '/system/user/check', '2021-12-08 14:08:45', '1', 'admin', '2021-12-08 14:08:45', '璁板綍鏃ュ織');
INSERT INTO `sys_log` VALUES (2733, 3, 'Chrome 9', 'GET', 'http://127.0.0.1:8080/system/user/check', '127.0.0.1', '/system/user/tablesData', '2021-12-08 14:08:45', '1', 'admin', '2021-12-08 14:08:45', '璁板綍鏃ュ織');
INSERT INTO `sys_log` VALUES (2734, 3, 'Chrome 9', 'POST', 'http://127.0.0.1:8080/system/user/check', '127.0.0.1', '/system/user/upfile', '2021-12-08 14:08:52', '1', 'admin', '2021-12-08 14:08:52', '璁板綍鏃ュ織');
INSERT INTO `sys_log` VALUES (2735, 3, 'Chrome 9', 'GET', 'http://127.0.0.1:8080/', '127.0.0.1', '/system/res/menuTop', '2021-12-08 14:10:04', '1', 'admin', '2021-12-08 14:10:04', '璁板綍鏃ュ織');
INSERT INTO `sys_log` VALUES (2736, 3, 'Chrome 9', 'GET', 'http://127.0.0.1:8080/', '127.0.0.1', '/system/res/menuLeft', '2021-12-08 14:10:04', '1', 'admin', '2021-12-08 14:10:04', '璁板綍鏃ュ織');
INSERT INTO `sys_log` VALUES (2737, 3, 'Chrome 9', 'GET', 'http://127.0.0.1:8080/', '127.0.0.1', '/system/user/check', '2021-12-08 14:10:05', '1', 'admin', '2021-12-08 14:10:05', '璁板綍鏃ュ織');
INSERT INTO `sys_log` VALUES (2738, 3, 'Chrome 9', 'GET', 'http://127.0.0.1:8080/system/user/check', '127.0.0.1', '/system/user/tablesData', '2021-12-08 14:10:05', '1', 'admin', '2021-12-08 14:10:05', '璁板綍鏃ュ織');
INSERT INTO `sys_log` VALUES (2739, 3, 'Chrome 9', 'POST', 'http://127.0.0.1:8080/system/user/check', '127.0.0.1', '/system/user/upfile', '2021-12-08 14:10:09', '1', 'admin', '2021-12-08 14:10:09', '璁板綍鏃ュ織');
INSERT INTO `sys_log` VALUES (2740, 3, 'Chrome 9', 'GET', 'http://127.0.0.1:8080/', '127.0.0.1', '/system/res/menuTop', '2021-12-08 14:10:41', '1', 'admin', '2021-12-08 14:10:41', '璁板綍鏃ュ織');
INSERT INTO `sys_log` VALUES (2741, 3, 'Chrome 9', 'GET', 'http://127.0.0.1:8080/', '127.0.0.1', '/system/res/menuLeft', '2021-12-08 14:10:42', '1', 'admin', '2021-12-08 14:10:42', '璁板綍鏃ュ織');
INSERT INTO `sys_log` VALUES (2742, 3, 'Chrome 9', 'GET', 'http://127.0.0.1:8080/', '127.0.0.1', '/system/user/check', '2021-12-08 14:10:43', '1', 'admin', '2021-12-08 14:10:43', '璁板綍鏃ュ織');
INSERT INTO `sys_log` VALUES (2743, 3, 'Chrome 9', 'GET', 'http://127.0.0.1:8080/system/user/check', '127.0.0.1', '/system/user/tablesData', '2021-12-08 14:10:43', '1', 'admin', '2021-12-08 14:10:43', '璁板綍鏃ュ織');
INSERT INTO `sys_log` VALUES (2744, 3, 'Chrome 9', 'POST', 'http://127.0.0.1:8080/system/user/check', '127.0.0.1', '/system/user/upfile', '2021-12-08 14:10:46', '1', 'admin', '2021-12-08 14:10:46', '璁板綍鏃ュ織');
INSERT INTO `sys_log` VALUES (2745, 3, 'Chrome 9', 'GET', 'http://127.0.0.1:8080/', '127.0.0.1', '/system/res/menuTop', '2021-12-08 14:13:04', '1', 'admin', '2021-12-08 14:13:04', '璁板綍鏃ュ織');
INSERT INTO `sys_log` VALUES (2746, 3, 'Chrome 9', 'GET', 'http://127.0.0.1:8080/', '127.0.0.1', '/system/res/menuLeft', '2021-12-08 14:13:04', '1', 'admin', '2021-12-08 14:13:04', '璁板綍鏃ュ織');
INSERT INTO `sys_log` VALUES (2747, 3, 'Chrome 9', 'GET', 'http://127.0.0.1:8080/', '127.0.0.1', '/system/user/check', '2021-12-08 14:13:04', '1', 'admin', '2021-12-08 14:13:04', '璁板綍鏃ュ織');
INSERT INTO `sys_log` VALUES (2748, 3, 'Chrome 9', 'GET', 'http://127.0.0.1:8080/system/user/check', '127.0.0.1', '/system/user/tablesData', '2021-12-08 14:13:04', '1', 'admin', '2021-12-08 14:13:04', '璁板綍鏃ュ織');
[truncated: 1,315,162 more chars]
