# Supplementary material for: Enhancing secure multi-group data sharing through integration of IPFS and hyperledger fabric
Source: PeerJ Comput Sci. 2024 Mar 29;10:e1962. doi: 10.7717/peerj-cs.1962 (PMC11041925; doi:10.7717/peerj-cs.1962)
Supplement: Supplemental Information 1 — The implemented code comprises three fundamental components: 1. hyperledger-fabric-contract-java-dataShare: This module constitutes the chain code, uploaded to Hyperledger Fabric. 2. QKsysytem: Representing the data sharing system, this component serves as an intuitive interface enabling users to visualize and manage operations effectively. 3. io.jboot: As the data transfer system, this module ensures secure and encrypted transmission of data among nodes within the network. [file peerj-cs-10-1962-s001.zip › hyperledger-fabric-contract-java-dataShare/docker/ca/docker-compose-ca.yaml]

version: '2.0'

networks:
  fabric-ca:
    name: fabric-ca

services:

  ca-tls:
    container_name: ca-tls
    image: hyperledger/fabric-ca
    command: sh -c 'fabric-ca-server start -d -b tls-ca-admin:tls-ca-adminpw --port 7052'
    environment:
      - FABRIC_CA_SERVER_HOME=/tmp/hyperledger/fabric-ca/crypto
      - FABRIC_CA_SERVER_TLS_ENABLED=true
      - FABRIC_CA_SERVER_CSR_CN=ca-tls
      - FABRIC_CA_SERVER_CSR_HOSTS=0.0.0.0
      - FABRIC_CA_SERVER_DEBUG=true
      - FABRIC_CA_SERVER_DB_TYPE=mysql
      - FABRIC_CA_SERVER_DB_DATASOURCE=root:root@tcp(192.168.2.54:3306)/fabric_ca_tls?parseTime=true
    volumes:
      - /tmp/hyperledger/tls-ca:/tmp/hyperledger/fabric-ca
    networks:
      - fabric-ca
    ports:
      - 7052:7052

  rca-org0:
    container_name: rca-org0
    image: hyperledger/fabric-ca
    command: /bin/bash -c 'fabric-ca-server start -d -b rca-org0-admin:rca-org0-adminpw --port 7053'
    environment:
      - FABRIC_CA_SERVER_HOME=/tmp/hyperledger/fabric-ca/crypto
      - FABRIC_CA_SERVER_TLS_ENABLED=true
      - FABRIC_CA_SERVER_CSR_CN=rca-org0
      - FABRIC_CA_SERVER_CSR_HOSTS=0.0.0.0
      - FABRIC_CA_SERVER_DEBUG=true
      - FABRIC_CA_SERVER_DB_TYPE=mysql
      - FABRIC_CA_SERVER_DB_DATASOURCE=root:root@tcp(192.168.2.54:3306)/fabric_rca_org0?parseTime=true
    volumes:
      - /tmp/hyperledger/org0/ca:/tmp/hyperledger/fabric-ca
    networks:
      - fabric-ca
    ports:
      - 7053:7053

  rca-org1:
    container_name: rca-org1
    image: hyperledger/fabric-ca
    command: /bin/bash -c 'fabric-ca-server start -d -b rca-org1-admin:rca-org1-adminpw'
    environment:
      - FABRIC_CA_SERVER_HOME=/tmp/hyperledger/fabric-ca/crypto
      - FABRIC_CA_SERVER_TLS_ENABLED=true
      - FABRIC_CA_SERVER_CSR_CN=rca-org1
      - FABRIC_CA_SERVER_CSR_HOSTS=0.0.0.0
      - FABRIC_CA_SERVER_DEBUG=true
      - FABRIC_CA_SERVER_DB_TYPE=mysql
      - FABRIC_CA_SERVER_DB_DATASOURCE=root:root@tcp(192.168.2.54:3306)/fabric_rca_org1?parseTime=true
    volumes:
      - /tmp/hyperledger/org1/ca:/tmp/hyperledger/fabric-ca
    networks:
      - fabric-ca
    ports:
      - 7054:7054

  rca-org2:
    container_name: rca-org2
    image: hyperledger/fabric-ca
    command: /bin/bash -c 'fabric-ca-server start -d -b rca-org2-admin:rca-org2-adminpw --port 7055'
    environment:
      - FABRIC_CA_SERVER_HOME=/tmp/hyperledger/fabric-ca/crypto
      - FABRIC_CA_SERVER_TLS_ENABLED=true
      - FABRIC_CA_SERVER_CSR_CN=rca-org2
      - FABRIC_CA_SERVER_CSR_HOSTS=0.0.0.0
      - FABRIC_CA_SERVER_DEBUG=true
      - FABRIC_CA_SERVER_DB_TYPE=mysql
      - FABRIC_CA_SERVER_DB_DATASOURCE=root:root@tcp(192.168.2.54:3306)/fabric_rca_org2?parseTime=true
    volumes:
      - /tmp/hyperledger/org2/ca:/tmp/hyperledger/fabric-ca
    networks:
      - fabric-ca
    ports:
      - 7055:7055
