# Supplementary material for: Enhancing secure multi-group data sharing through integration of IPFS and hyperledger fabric
Source: PeerJ Comput Sci. 2024 Mar 29;10:e1962. doi: 10.7717/peerj-cs.1962 (PMC11041925; doi:10.7717/peerj-cs.1962)
Supplement: Supplemental Information 1 — The implemented code comprises three fundamental components: 1. hyperledger-fabric-contract-java-dataShare: This module constitutes the chain code, uploaded to Hyperledger Fabric. 2. QKsysytem: Representing the data sharing system, this component serves as an intuitive interface enabling users to visualize and manage operations effectively. 3. io.jboot: As the data transfer system, this module ensures secure and encrypted transmission of data among nodes within the network. [file peerj-cs-10-1962-s001.zip › hyperledger-fabric-contract-java-dataShare/docker/explorer/docker-compose-explorer.yaml]

version: '2.0'


volumes:
    pgdata:
    walletstore:

services:

    explorerdb.mynetwork.com:
        image: hyperledger/explorer-db:latest
        container_name: explorerdb.mynetwork.com
        hostname: explorerdb.mynetwork.com
        restart: always
        ports:
            - 5432:5432
        environment:
            - DATABASE_DATABASE=fabricexplorer
            - DATABASE_USERNAME=hppoc
            - DATABASE_PASSWORD=password
        healthcheck:
            test: "pg_isready -h localhost -p 5432 -q -U postgres"
            interval: 30s
            timeout: 10s
            retries: 5
        volumes:
            - pgdata:/var/lib/postgresql/data


    explorer.mynetwork.com:
        image: hyperledger/explorer:latest
        container_name: explorer.mynetwork.com
        hostname: explorer.mynetwork.com
        restart: always
        ports:
            - 9090:8080
        extra_hosts:
            - "explorerdb.mynetwork.com:192.168.0.105"
            - "orderer0.example.com:192.168.0.105"
            - "orderer1.example.com:192.168.0.105"
            - "orderer2.example.com:192.168.0.105"
            - "peer0.org1.example.com:192.168.0.109"
            - "peer1.org1.example.com:192.168.0.109"
            - "peer0.org2.example.com:192.168.0.110"
            - "peer1.org2.example.com:192.168.0.110"
        environment:
            - DATABASE_HOST=explorerdb.mynetwork.com
            - DATABASE_DATABASE=fabricexplorer
            - DATABASE_USERNAME=hppoc
            - DATABASE_PASSWD=password
            - LOG_LEVEL_APP=debug
            - LOG_LEVEL_DB=info
            - LOG_LEVEL_CONSOLE=debug
            - LOG_CONSOLE_STDOUT=true
            - DISCOVERY_AS_LOCALHOST=false
        volumes:
            - ./config.json:/opt/explorer/app/platform/fabric/config.json
            - ./connection-profile:/opt/explorer/app/platform/fabric/connection-profile
            - ../crypto-config:/tmp/crypto
            - walletstore:/opt/explorer/wallet
        depends_on:
            explorerdb.mynetwork.com:
                condition: service_healthy
