# Supplementary material for: Enhancing secure multi-group data sharing through integration of IPFS and hyperledger fabric
Source: PeerJ Comput Sci. 2024 Mar 29;10:e1962. doi: 10.7717/peerj-cs.1962 (PMC11041925; doi:10.7717/peerj-cs.1962)
Supplement: Supplemental Information 1 — The implemented code comprises three fundamental components: 1. hyperledger-fabric-contract-java-dataShare: This module constitutes the chain code, uploaded to Hyperledger Fabric. 2. QKsysytem: Representing the data sharing system, this component serves as an intuitive interface enabling users to visualize and manage operations effectively. 3. io.jboot: As the data transfer system, this module ensures secure and encrypted transmission of data among nodes within the network. [file peerj-cs-10-1962-s001.zip › hyperledger-fabric-contract-java-dataShare/docker/explorer/org1ProdNetworkConnection.json]

{
  "name": "prod-network",
  "version": "1.0.0",
  "client": {
    "tlsEnable": true,
    "adminCredential": {
      "id": "exploreradmin",
      "password": "exploreradminpw"
    },
    "enableAuthentication": true,
    "organization": "Org1",
    "connection": {
      "timeout": {
        "peer": {
          "endorser": "300"
        },
        "orderer": "300"
      }
    }
  },
  "channels": {
    "businesschannel": {
      "peers": {
        "peer0.org1.example.com": {
          "endorsingPeer": true,
          "chaincodeQuery": true,
          "ledgerQuery": true,
          "eventSource": true
        },
        "peer1.org1.example.com": {
          "endorsingPeer": true,
          "chaincodeQuery": true,
          "ledgerQuery": true,
          "eventSource": true
        },
        "peer0.org2.example.com": {
          "endorsingPeer": true,
          "chaincodeQuery": true,
          "ledgerQuery": true,
          "eventSource": true
        },
        "peer1.org2.example.com": {
          "endorsingPeer": true,
          "chaincodeQuery": true,
          "ledgerQuery": true,
          "eventSource": true
        }
      }
    }
  },
  "organizations": {
    "Org1": {
      "mspid": "Org1MSP",
      "peers": [
        "peer0.org1.example.com",
        "peer1.org1.example.com"
      ],
      "adminPrivateKey": {
        "path": "/tmp/crypto/peerOrganizations/org1.example.com/users/User1@org1.example.com/msp/keystore/priv_sk"
      },
      "signedCert": {
        "path": "/tmp/crypto/peerOrganizations/org1.example.com/users/User1@org1.example.com/msp/signcerts/User1@org1.example.com-cert.pem"
      }
    },
    "Org2": {
      "mspid": "Org2MSP",
      "peers": [
        "peer0.org2.example.com",
        "peer1.org2.example.com"
      ],
      "adminPrivateKey": {
        "path": "/tmp/crypto/prod-network/peerOrganizations/org2.example.com/users/Admin@org2.example.com/msp/keystore/priv_sk"
      },
      "signedCert": {
        "path": "/tmp/crypto/peerOrganizations/org2.example.com/users/User1@org2.example.com/msp/signcerts/User1@org2.example.com-cert.pem"
      }
    }
  },
  "peers": {
    "peer0.org1.example.com": {
      "url": "grpcs://peer0.org1.example.com:7051",
      "grpcOptions": {
        "ssl-target-name-override": "peer0.org1.example.com",
        "hostnameOverride": "peer0.org1.example.com",
        "request-timeout": 120001
      },
      "tlsCACerts": {
        "path": "/tmp/crypto/peerOrganizations/org1.example.com/peers/peer0.org1.example.com/tls/ca.crt"
      }
    },
    "peer1.org1.example.com": {
      "url": "grpcs://peer1.org1.example.com:8051",
      "grpcOptions": {
        "ssl-target-name-override": "peer1.org1.example.com",
        "hostnameOverride": "peer1.org1.example.com",
        "request-timeout": 120001
      },
      "tlsCACerts": {
        "path": "/tmp/crypto/peerOrganizations/org1.example.com/peers/peer1.org1.example.com/tls/ca.crt"
      }
    },
    "peer0.org2.example.com": {
      "url": "grpcs://peer0.org2.example.com:7051",
      "grpcOptions": {
        "ssl-target-name-override": "peer0.org2.example.com",
        "hostnameOverride": "peer0.org2.example.com",
        "request-timeout": 120001
      },
      "tlsCACerts": {
        "path": "/tmp/crypto/peerOrganizations/org2.example.com/peers/peer0.org2.example.com/tls/ca.crt"
      }
    },
    "peer1.org2.example.com": {
      "url": "grpcs://peer1.org2.example.com:8051",
      "grpcOptions": {
        "ssl-target-name-override": "peer1.org2.example.com",
        "hostnameOverride": "peer1.org2.example.com",
        "request-timeout": 120001
      },
      "tlsCACerts": {
        "path": "/tmp/crypto/peerOrganizations/org2.example.com/peers/peer1.org2.example.com/tls/ca.crt"
      }
    }
  }
}
