# Supplementary material for: Enhancing secure multi-group data sharing through integration of IPFS and hyperledger fabric
Source: PeerJ Comput Sci. 2024 Mar 29;10:e1962. doi: 10.7717/peerj-cs.1962 (PMC11041925; doi:10.7717/peerj-cs.1962)
Supplement: Supplemental Information 1 — The implemented code comprises three fundamental components: 1. hyperledger-fabric-contract-java-dataShare: This module constitutes the chain code, uploaded to Hyperledger Fabric. 2. QKsysytem: Representing the data sharing system, this component serves as an intuitive interface enabling users to visualize and manage operations effectively. 3. io.jboot: As the data transfer system, this module ensures secure and encrypted transmission of data among nodes within the network. [file peerj-cs-10-1962-s001.zip › hyperledger-fabric-contract-java-dataShare/docker/orderer/docker-compose-3orderer.yaml]

version: '2.0'

services:

    cli:
        image: hyperledger/fabric-tools:2.4.1
        restart: always
        container_name: fabric-cli
        hostname: fabric-cli
        tty: true
        extra_hosts:
            - "orderer0.example.com:192.168.0.105"
            - "orderer1.example.com:192.168.0.105"
            - "orderer2.example.com:192.168.0.105"
            - "peer0.org1.example.com:192.168.0.109"
            - "peer1.org1.example.com:192.168.0.109"
            - "peer0.org2.example.com:192.168.0.110"
            - "peer1.org2.example.com:192.168.0.110"
        environment:
            - CORE_PEER_ID=fabric-cli
            - CORE_PEER_ADDRESS=peer0.org1.example.com:7051 # default to operate on peer0.org1
            - CORE_PEER_LOCALMSPID=Org1MSP
            - CORE_PEER_TLS_CERT_FILE=/etc/hyperledger/fabric/crypto-config/peerOrganizations/org1.example.com/peers/peer0.org1.example.com/tls/server.crt
            - CORE_PEER_TLS_KEY_FILE=/etc/hyperledger/fabric/crypto-config/peerOrganizations/org1.example.com/peers/peer0.org1.example.com/tls/server.key
            - CORE_PEER_TLS_ROOTCERT_FILE=/etc/hyperledger/fabric/crypto-config/peerOrganizations/org1.example.com/peers/peer0.org1.example.com/tls/ca.crt
            - CORE_PEER_MSPCONFIGPATH=/etc/hyperledger/fabric/crypto-config/peerOrganizations/org1.example.com/users/Admin@org1.example.com/msp
            - FABRIC_LOGGING_SPEC=DEBUG
            - FABRIC_LOGGING_FORMAT=%{color}[%{id:03x} %{time:01-02 15:04:05.00 MST}] [%{module}] %{shortfunc} -> %{level:.4s}%{color:reset} %{message}
            - CORE_PEER_TLS_ENABLED=true  # to enable TLS, change to true
            - ORDERER_CA=/etc/hyperledger/fabric/crypto-config/ordererOrganizations/example.com/orderers/orderer0.example.com/msp/tlscacerts/tlsca.example.com-cert.pem
        volumes:
            - ./config/crypto-config.yaml:/etc/hyperledger/fabric/crypto-config.yaml
            - ./config/configtx.yaml:/etc/hyperledger/fabric/configtx.yaml
            - ./crypto-config:/etc/hyperledger/fabric/crypto-config
            - ./channel-artifacts:/tmp/channel-artifacts
            - ./chaincodes:/etc/hyperledger/fabric/chaincodes
        working_dir: /opt/gopath/src/github.com/hyperledger/fabric/peer
        command: bash -c 'cd /tmp; source scripts/func.sh; while true; do sleep 20170504; done'


    orderer0.example.com:  # There can be multiple orderers
        image: hyperledger/fabric-orderer:2.4.1
        restart: always
        container_name: orderer0.example.com
        hostname: orderer0.example.com
        ports:
            - 7050:7050
            - 8443:8443
        extra_hosts:
            - "orderer0.example.com:192.168.0.105"
            - "orderer1.example.com:192.168.0.105"
            - "orderer2.example.com:192.168.0.105"
            - "peer0.org1.example.com:192.168.0.109"
            - "peer1.org1.example.com:192.168.0.109"
            - "peer0.org2.example.com:192.168.0.110"
            - "peer1.org2.example.com:192.168.0.110"
        environment:
            - FABRIC_LOGGING_FORMAT="%{color}%{time:2006-01-02 15:04:05.000 MST} [%{module}] %{shortfunc} -> %{level:.4s} %{id:03x}%{color:reset} %{message}"
            - ORDERER_GENERAL_LISTENADDRESS=0.0.0.0 # default: 127.0.0.1
            - ORDERER_GENERAL_LISTENPORT=7050
            - ORDERER_GENERAL_GENESISMETHOD=file # default: provisional
            - ORDERER_GENERAL_BOOTSTRAPFILE=/etc/hyperledger/fabric/orderer.genesis.block # by default, all materials should be put under $FABRIC_CFG_PATH, which defaults to /etc/hyperledger/fabric
            - ORDERER_GENERAL_LOCALMSPID=OrdererMSP # default: DEFAULT
            - ORDERER_GENERAL_LOCALMSPDIR=/etc/hyperledger/fabric/msp
            - ORDERER_GENERAL_LEDGERTYPE=file
            #- ORDERER_GENERAL_LEDGERTYPE=json  # default: file
            - ORDERER_OPERATIONS_LISTENADDRESS=0.0.0.0:8443  # operation RESTful API
            - ORDERER_METRICS_PROVIDER=prometheus  # prometheus will pull metrics from orderer via /metrics RESTful API
            #- ORDERER_RAMLEDGER_HISTORY_SIZE=100  #only useful when use ram ledger
            # enabled TLS
            - ORDERER_GENERAL_TLS_ENABLED=true # default: false
            - ORDERER_GENERAL_TLS_PRIVATEKEY=/etc/hyperledger/fabric/tls/server.key
            - ORDERER_GENERAL_TLS_CERTIFICATE=/etc/hyperledger/fabric/tls/server.crt
            - ORDERER_GENERAL_TLS_ROOTCAS=[/etc/hyperledger/fabric/tls/ca.crt]
            # Only required by raft mode
            - ORDERER_GENERAL_CLUSTER_CLIENTPRIVATEKEY=/etc/hyperledger/fabric/tls/server.key
            - ORDERER_GENERAL_CLUSTER_CLIENTCERTIFICATE=/etc/hyperledger/fabric/tls/server.crt
            - ORDERER_GENERAL_CLUSTER_ROOTCAS=[/etc/hyperledger/fabric/tls/ca.crt]
            - FABRIC_LOGGING_SPEC=DEBUG
        volumes:
            - ./crypto-config/ordererOrganizations/example.com/orderers/orderer0.example.com/msp:/etc/hyperledger/fabric/msp
            - ./crypto-config/ordererOrganizations/example.com/orderers/orderer0.example.com/tls/:/etc/hyperledger/fabric/tls
            - ./channel-artifacts/orderer.genesis.block:/etc/hyperledger/fabric/orderer.genesis.block
        expose:
            - "7050"  # gRPC
            - "8443"  # Operation REST
        command: orderer start

    orderer1.example.com:
        image: hyperledger/fabric-orderer:2.4.1
        restart: always
        container_name: orderer1.example.com
        hostname: orderer1.example.com
        ports:
            - 8050:7050
            - 8444:8443
        extra_hosts:
            - "orderer0.example.com:192.168.0.105"
            - "orderer1.example.com:192.168.0.105"
            - "orderer2.example.com:192.168.0.105"
            - "peer0.org1.example.com:192.168.0.109"
            - "peer1.org1.example.com:192.168.0.109"
            - "peer0.org2.example.com:192.168.0.110"
            - "peer1.org2.example.com:192.168.0.110"
        environment:
            - FABRIC_LOGGING_SPEC=DEBUG
            - FABRIC_LOGGING_FORMAT="%{color}%{time:2006-01-02 15:04:05.000 MST} [%{module}] %{shortfunc} -> %{level:.4s} %{id:03x}%{color:reset} %{message}"
            - ORDERER_GENERAL_LISTENADDRESS=0.0.0.0 # default: 127.0.0.1
            - ORDERER_GENERAL_LISTENPORT=7050
            - ORDERER_GENERAL_GENESISMETHOD=file # default: provisional
            - ORDERER_GENERAL_BOOTSTRAPFILE=/etc/hyperledger/fabric/orderer.genesis.block # by default, all materials should be put under $FABRIC_CFG_PATH, which defaults to /etc/hyperledger/fabric
            - ORDERER_GENERAL_LOCALMSPID=OrdererMSP # default: DEFAULT
            - ORDERER_GENERAL_LOCALMSPDIR=/etc/hyperledger/fabric/msp
            - ORDERER_GENERAL_LEDGERTYPE=file
            #- ORDERER_GENERAL_LEDGERTYPE=json  # default: file
            - ORDERER_OPERATIONS_LISTENADDRESS=0.0.0.0:8443  # operation RESTful API
            - ORDERER_METRICS_PROVIDER=prometheus  # prometheus will pull metrics from orderer via /metrics RESTful API
            #- ORDERER_RAMLEDGER_HISTORY_SIZE=100  #only useful when use ram ledger
            # enabled TLS
            - ORDERER_GENERAL_TLS_ENABLED=true # default: false
            - ORDERER_GENERAL_TLS_PRIVATEKEY=/etc/hyperledger/fabric/tls/server.key
            - ORDERER_GENERAL_TLS_CERTIFICATE=/etc/hyperledger/fabric/tls/server.crt
            - ORDERER_GENERAL_TLS_ROOTCAS=[/etc/hyperledger/fabric/tls/ca.crt]
            # Only required by raft mode
            - ORDERER_GENERAL_CLUSTER_CLIENTPRIVATEKEY=/etc/hyperledger/fabric/tls/server.key
            - ORDERER_GENERAL_CLUSTER_CLIENTCERTIFICATE=/etc/hyperledger/fabric/tls/server.crt
            - ORDERER_GENERAL_CLUSTER_ROOTCAS=[/etc/hyperledger/fabric/tls/ca.crt]
            - ORDERER_GENERAL_CLUSTER_SENDBUFFERSIZE=10
        volumes:
            - ./crypto-config/ordererOrganizations/example.com/orderers/orderer1.example.com/msp:/etc/hyperledger/fabric/msp
            - ./crypto-config/ordererOrganizations/example.com/orderers/orderer1.example.com/tls/:/etc/hyperledger/fabric/tls
            - ./channel-artifacts/orderer.genesis.block:/etc/hyperledger/fabric/orderer.genesis.block
        command: orderer start    


    orderer2.example.com:
        image: hyperledger/fabric-orderer:2.4.1
        restart: always
        container_name: orderer2.example.com
        hostname: orderer2.example.com
        ports:
            - 9050:7050
            - 8445:8443
        extra_hosts:
            - "orderer0.example.com:192.168.0.105"
            - "orderer1.example.com:192.168.0.105"
            - "orderer2.example.com:192.168.0.105"
            - "peer0.org1.example.com:192.168.0.109"
            - "peer1.org1.example.com:192.168.0.109"
            - "peer0.org2.example.com:192.168.0.110"
            - "peer1.org2.example.com:192.168.0.110"
        environment:
            - FABRIC_LOGGING_SPEC=DEBUG  # default: INFO
            - FABRIC_LOGGING_FORMAT="%{color}%{time:2006-01-02 15:04:05.000 MST} [%{module}] %{shortfunc} -> %{level:.4s} %{id:03x}%{color:reset} %{message}"
            - ORDERER_GENERAL_LISTENADDRESS=0.0.0.0 # default: 127.0.0.1
            - ORDERER_GENERAL_LISTENPORT=7050
            - ORDERER_GENERAL_GENESISMETHOD=file # default: provisional
            - ORDERER_GENERAL_BOOTSTRAPFILE=/etc/hyperledger/fabric/orderer.genesis.block # by default, all materials should be put under $FABRIC_CFG_PATH, which defaults to /etc/hyperledger/fabric
            - ORDERER_GENERAL_LOCALMSPID=OrdererMSP # default: DEFAULT
            - ORDERER_GENERAL_LOCALMSPDIR=/etc/hyperledger/fabric/msp
            - ORDERER_GENERAL_LEDGERTYPE=file
            #- ORDERER_GENERAL_LEDGERTYPE=json  # default: file
            - ORDERER_OPERATIONS_LISTENADDRESS=0.0.0.0:8443  # operation RESTful API
            - ORDERER_METRICS_PROVIDER=prometheus  # prometheus will pull metrics from orderer via /metrics RESTful API
            #- ORDERER_RAMLEDGER_HISTORY_SIZE=100  #only useful when use ram ledger
            # enabled TLS
            - ORDERER_GENERAL_TLS_ENABLED=true # default: false
            - ORDERER_GENERAL_TLS_PRIVATEKEY=/etc/hyperledger/fabric/tls/server.key
            - ORDERER_GENERAL_TLS_CERTIFICATE=/etc/hyperledger/fabric/tls/server.crt
            - ORDERER_GENERAL_TLS_ROOTCAS=[/etc/hyperledger/fabric/tls/ca.crt]
            # Only required by raft mode
            - ORDERER_GENERAL_CLUSTER_CLIENTPRIVATEKEY=/etc/hyperledger/fabric/tls/server.key
            - ORDERER_GENERAL_CLUSTER_CLIENTCERTIFICATE=/etc/hyperledger/fabric/tls/server.crt
            - ORDERER_GENERAL_CLUSTER_ROOTCAS=[/etc/hyperledger/fabric/tls/ca.crt]
            - ORDERER_GENERAL_CLUSTER_SENDBUFFERSIZE=10
        volumes:
            - ./crypto-config/ordererOrganizations/example.com/orderers/orderer2.example.com/msp:/etc/hyperledger/fabric/msp
            - ./crypto-config/ordererOrganizations/example.com/orderers/orderer2.example.com/tls/:/etc/hyperledger/fabric/tls
            - ./channel-artifacts/orderer.genesis.block:/etc/hyperledger/fabric/orderer.genesis.block
        command: orderer start
