# Supplementary material for: Enhancing secure multi-group data sharing through integration of IPFS and hyperledger fabric
Source: PeerJ Comput Sci. 2024 Mar 29;10:e1962. doi: 10.7717/peerj-cs.1962 (PMC11041925; doi:10.7717/peerj-cs.1962)
Supplement: Supplemental Information 1 — The implemented code comprises three fundamental components: 1. hyperledger-fabric-contract-java-dataShare: This module constitutes the chain code, uploaded to Hyperledger Fabric. 2. QKsysytem: Representing the data sharing system, this component serves as an intuitive interface enabling users to visualize and manage operations effectively. 3. io.jboot: As the data transfer system, this module ensures secure and encrypted transmission of data among nodes within the network. [file peerj-cs-10-1962-s001.zip › hyperledger-fabric-contract-java-dataShare/docker/peer/docker-compose-org1-2peer-couchdb.yaml]

version: '2.0'

services:

    peer0.org1.example.com:
        image: hyperledger/fabric-peer:2.4.1
        restart: always
        container_name: peer0.org1.example.com
        hostname: peer0.org1.example.com
        ports:
            - 7051:7051
            - 7052:7052
            - 9443:9443
        extra_hosts:
            - "orderer0.example.com:192.168.0.105"
            - "orderer1.example.com:192.168.0.105"
            - "orderer2.example.com:192.168.0.105"
            - "peer0.org1.example.com:192.168.0.109"
            - "peer1.org1.example.com:192.168.0.109"
            - "peer0.org2.example.com:192.168.0.110"
            - "peer1.org2.example.com:192.168.0.110"
        environment:
            - FABRIC_LOGGING_SPEC=INFO
            - FABRIC_LOGGING_FORMAT="%{color}%{time:2006-01-02 15:04:05.000 MST} [%{module}] %{shortfunc} -> %{level:.4s} %{id:03x}%{color:reset} %{message}"
            - CORE_PEER_ADDRESSAUTODETECT=false
            - CORE_VM_DOCKER_HOSTCONFIG_NETWORKMODE=host  # uncomment this to use specific network
            - CORE_PEER_GOSSIP_USELEADERELECTION=true
            - CORE_PEER_GOSSIP_ORGLEADER=false  # whether this node is the org leader, default to false
            - CORE_OPERATIONS_LISTENADDRESS=0.0.0.0:9443  # operation RESTful API
            - CORE_METRICS_PROVIDER=prometheus  # prometheus will pull metrics from fabric via /metrics RESTful API
            - CORE_PEER_PROFILE_ENABLED=false
            - CORE_PEER_TLS_ENABLED=true
            - CORE_PEER_TLS_CERT_FILE=/etc/hyperledger/fabric/tls/server.crt
            - CORE_PEER_TLS_KEY_FILE=/etc/hyperledger/fabric/tls/server.key
            - CORE_PEER_TLS_ROOTCERT_FILE=/etc/hyperledger/fabric/tls/ca.crt
            - CORE_CHAINCODE_BUILDER=hyperledger/fabric-ccenv:2.4.1
            - CORE_CHAINCODE_GOLANG_RUNTIME=hyperledger/fabric-baseos:2.4.1
            - CORE_CHAINCODE_JAVA_RUNTIME=hyperledger/fabric-javaenv:2.4.1
            - CORE_CHAINCODE_NODE_RUNTIME=hyperledger/fabric-nodeenv:2.4.1
            - CORE_PEER_ID=peer0.org1.example.com
            - CORE_PEER_ADDRESS=peer0.org1.example.com:7051
            - CORE_PEER_CHAINCODELISTENADDRESS=0.0.0.0:7052
            - CORE_PEER_CHAINCODEADDRESS=peer0.org1.example.com:7052
            - CORE_PEER_GOSSIP_EXTERNALENDPOINT=peer0.org1.example.com:7051
            - CORE_PEER_GOSSIP_BOOTSTRAP=peer0.org1.example.com:7051
            - CORE_PEER_LOCALMSPID=Org1MSP
            - FABRIC_LOGGING_SPEC=DEBUG # info:core.chaincode=debug
            - CORE_LEDGER_STATE_STATEDATABASE=CouchDB
            - CORE_LEDGER_STATE_COUCHDBCONFIG_COUCHDBADDRESS=peer0.org1.couchdb:5984
            - CORE_LEDGER_STATE_COUCHDBCONFIG_USERNAME=admin
            - CORE_LEDGER_STATE_COUCHDBCONFIG_PASSWORD=adminpw
        volumes:
            - /var/run/docker.sock:/var/run/docker.sock
            - ./crypto-config/peerOrganizations/org1.example.com/peers/peer0.org1.example.com/msp:/etc/hyperledger/fabric/msp
            - ./crypto-config/peerOrganizations/org1.example.com/peers/peer0.org1.example.com/tls:/etc/hyperledger/fabric/tls
        expose:
            - "7051"  # gRPC
            - "9443"  # Operation REST
        #command: bash -c 'bash /tmp/peer_build.sh; peer node start'
        command: peer node start
        depends_on:
            - orderer0.example.com
            - orderer1.example.com
            - orderer2.example.com
            - peer0.org1.couchdb


    peer1.org1.example.com:
        image: hyperledger/fabric-peer:2.4.1
        restart: always
        container_name: peer1.org1.example.com
        hostname: peer1.org1.example.com
        ports:
            - 8051:7051
            - 8052:7052
            - 9444:9443
        extra_hosts:
            - "orderer0.example.com:192.168.0.105"
            - "orderer1.example.com:192.168.0.105"
            - "orderer2.example.com:192.168.0.105"
            - "peer0.org1.example.com:192.168.0.109"
            - "peer1.org1.example.com:192.168.0.109"
            - "peer0.org2.example.com:192.168.0.110"
            - "peer1.org2.example.com:192.168.0.110"
        environment:
            - FABRIC_LOGGING_SPEC=INFO
            - FABRIC_LOGGING_FORMAT="%{color}%{time:2006-01-02 15:04:05.000 MST} [%{module}] %{shortfunc} -> %{level:.4s} %{id:03x}%{color:reset} %{message}"
            - CORE_PEER_ADDRESSAUTODETECT=false
            - CORE_VM_DOCKER_HOSTCONFIG_NETWORKMODE=host  # uncomment this to use specific network
            - CORE_PEER_GOSSIP_USELEADERELECTION=true
            - CORE_PEER_GOSSIP_ORGLEADER=false  # whether this node is the org leader, default to false
            - CORE_OPERATIONS_LISTENADDRESS=0.0.0.0:9443  # operation RESTful API
            - CORE_METRICS_PROVIDER=prometheus  # prometheus will pull metrics from fabric via /metrics RESTful API
            - CORE_PEER_PROFILE_ENABLED=false
            - CORE_PEER_TLS_ENABLED=true
            - CORE_PEER_TLS_CERT_FILE=/etc/hyperledger/fabric/tls/server.crt
            - CORE_PEER_TLS_KEY_FILE=/etc/hyperledger/fabric/tls/server.key
            - CORE_PEER_TLS_ROOTCERT_FILE=/etc/hyperledger/fabric/tls/ca.crt
            - CORE_CHAINCODE_BUILDER=hyperledger/fabric-ccenv:2.4.1
            - CORE_CHAINCODE_GOLANG_RUNTIME=hyperledger/fabric-baseos:2.4.1
            - CORE_CHAINCODE_JAVA_RUNTIME=hyperledger/fabric-javaenv:2.4.1
            - CORE_CHAINCODE_NODE_RUNTIME=hyperledger/fabric-nodeenv:2.4.1
            - CORE_PEER_ID=peer1.org1.example.com
            - CORE_PEER_ADDRESS=peer1.org1.example.com:8051
            - CORE_PEER_CHAINCODELISTENADDRESS=0.0.0.0:7052
            - CORE_PEER_CHAINCODEADDRESS=peer1.org1.example.com:8052
            - CORE_PEER_GOSSIP_EXTERNALENDPOINT=peer1.org1.example.com:8051
            - CORE_PEER_GOSSIP_BOOTSTRAP=peer1.org1.example.com:8051
            - CORE_PEER_LOCALMSPID=Org1MSP
            - FABRIC_LOGGING_SPEC=DEBUG # info:core.chaincode=debug
            - CORE_LEDGER_STATE_STATEDATABASE=CouchDB
            - CORE_LEDGER_STATE_COUCHDBCONFIG_COUCHDBADDRESS=peer1.org1.couchdb:5984
            - CORE_LEDGER_STATE_COUCHDBCONFIG_USERNAME=admin
            - CORE_LEDGER_STATE_COUCHDBCONFIG_PASSWORD=adminpw
        volumes:
            - /var/run/docker.sock:/var/run/docker.sock
            - ./crypto-config/peerOrganizations/org1.example.com/peers/peer1.org1.example.com/msp:/etc/hyperledger/fabric/msp
            - ./crypto-config/peerOrganizations/org1.example.com/peers/peer1.org1.example.com/tls:/etc/hyperledger/fabric/tls
        expose:
            - "8051"  # gRPC
            - "8052"  # chaincode
            - "9444"  # Operation REST
        #command: bash -c 'bash /tmp/peer_build.sh; peer node start'
        command: peer node start
        depends_on:
            - orderer0.example.com
            - orderer1.example.com
            - orderer2.example.com
            - peer1.org1.couchdb

    
                    
    peer0.org1.couchdb:
        image: couchdb:3.1.1
        container_name: peer0.org1.couchdb
        restart: always
        ports:
            - 5984:5984  # this is the restful API addr, can also access fauxton web ui thru http://localhost:5984/_utils/
        environment:
            - COUCHDB_USER=admin
            - COUCHDB_PASSWORD=adminpw

    peer1.org1.couchdb:
        image: couchdb:3.1.1
        container_name: peer1.org1.couchdb
        restart: always
        ports:
            - 6984:5984  # this is the restful API addr, can also access fauxton web ui thru http://localhost:5984/_utils/
        environment:
            - COUCHDB_USER=admin
            - COUCHDB_PASSWORD=adminpw
