# Supplementary material for: Enhancing secure multi-group data sharing through integration of IPFS and hyperledger fabric
Source: PeerJ Comput Sci. 2024 Mar 29;10:e1962. doi: 10.7717/peerj-cs.1962 (PMC11041925; doi:10.7717/peerj-cs.1962)
Supplement: Supplemental Information 1 — The implemented code comprises three fundamental components: 1. hyperledger-fabric-contract-java-dataShare: This module constitutes the chain code, uploaded to Hyperledger Fabric. 2. QKsysytem: Representing the data sharing system, this component serves as an intuitive interface enabling users to visualize and manage operations effectively. 3. io.jboot: As the data transfer system, this module ensures secure and encrypted transmission of data among nodes within the network. [file peerj-cs-10-1962-s001.zip › hyperledger-fabric-contract-java-dataShare/docker/prometheus/docker-compose-prometheus.yaml]

version: '2.0'

services:

  prometheus:
    image: prom/prometheus:latest
    restart: always
    container_name: prometheus
    ports:
      - 9999:9090
    extra_hosts:
      - "orderer0.example.com:192.168.0.105"
      - "orderer1.example.com:192.168.0.105"
      - "orderer2.example.com:192.168.0.105"
      - "peer0.org1.example.com:192.168.0.109"
      - "peer1.org1.example.com:192.168.0.109"
      - "peer0.org2.example.com:192.168.0.110"
      - "peer1.org2.example.com:192.168.0.110"
    volumes:
      - ./prometheus.yml:/etc/prometheus/prometheus.yml

  grafana:
    image: grafana/grafana
    restart: always
    container_name: grafana
    ports:
      - 3000:3000
    depends_on:
      - prometheus
