# Supplementary material for: Enhancing secure multi-group data sharing through integration of IPFS and hyperledger fabric
Source: PeerJ Comput Sci. 2024 Mar 29;10:e1962. doi: 10.7717/peerj-cs.1962 (PMC11041925; doi:10.7717/peerj-cs.1962)
Supplement: Supplemental Information 1 — The implemented code comprises three fundamental components: 1. hyperledger-fabric-contract-java-dataShare: This module constitutes the chain code, uploaded to Hyperledger Fabric. 2. QKsysytem: Representing the data sharing system, this component serves as an intuitive interface enabling users to visualize and manage operations effectively. 3. io.jboot: As the data transfer system, this module ensures secure and encrypted transmission of data among nodes within the network. [file peerj-cs-10-1962-s001.zip › hyperledger-fabric-contract-java-dataShare/docker/prometheus/prometheus.yml]

global:
  scrape_interval:     15s # Set the scrape interval to every 15 seconds. Default is every 1 minute.
  evaluation_interval: 15s # Evaluate rules every 15 seconds. The default is every 1 minute.
  # scrape_timeout is set to the global default (10s).

# Alertmanager configuration
#alerting:
#  alertmanagers:
#    - static_configs:
#        - targets: ['10.10.170.161:9093']
          # - alertmanager:9093

# Load rules once and periodically evaluate them according to the global 'evaluation_interval'.
#rule_files:
#  - "node_down.yml"
  # - "first_rules.yml"
  # - "second_rules.yml"

# A scrape configuration containing exactly one endpoint to scrape:
# Here it's Prometheus itself.
scrape_configs:
  # The job name is added as a label `job=<job_name>` to any timeseries scraped from this config.
  - job_name: 'hyperledger-fabric'

    # metrics_path defaults to '/metrics'
    # scheme defaults to 'http'.

    static_configs:
      - targets: ['orderer0.example.com:8443' , 'orderer1.example.com:8444' , 'orderer2.example.com:8445' , 'peer0.org1.example.com:9443' , 'peer1.org1.example.com:9444' , 'peer0.org2.example.com:9443' , 'peer1.org2.example.com:9444']
