# Supplementary material for: Enhancing secure multi-group data sharing through integration of IPFS and hyperledger fabric
Source: PeerJ Comput Sci. 2024 Mar 29;10:e1962. doi: 10.7717/peerj-cs.1962 (PMC11041925; doi:10.7717/peerj-cs.1962)
Supplement: Supplemental Information 1 — The implemented code comprises three fundamental components: 1. hyperledger-fabric-contract-java-dataShare: This module constitutes the chain code, uploaded to Hyperledger Fabric. 2. QKsysytem: Representing the data sharing system, this component serves as an intuitive interface enabling users to visualize and manage operations effectively. 3. io.jboot: As the data transfer system, this module ensures secure and encrypted transmission of data among nodes within the network. [file peerj-cs-10-1962-s001.zip › hyperledger-fabric-contract-java-dataShare/hyperledger-fabric-contract-java-datashare.iml]

<?xml version="1.0" encoding="UTF-8"?>
<module org.jetbrains.idea.maven.project.MavenProjectsManager.isMavenModule="true" type="JAVA_MODULE" version="4">
  <component name="NewModuleRootManager" LANGUAGE_LEVEL="JDK_1_8">
    <output url="file://$MODULE_DIR$/target/classes" />
    <output-test url="file://$MODULE_DIR$/target/test-classes" />
    <content url="file://$MODULE_DIR$">
      <sourceFolder url="file://$MODULE_DIR$/src/main/java" isTestSource="false" />
      <excludeFolder url="file://$MODULE_DIR$/target" />
    </content>
    <orderEntry type="inheritedJdk" />
    <orderEntry type="sourceFolder" forTests="false" />
    <orderEntry type="library" name="Maven: org.hibernate.validator:hibernate-validator:7.0.4.Final" level="project" />
    <orderEntry type="library" name="Maven: jakarta.validation:jakarta.validation-api:3.0.0" level="project" />
    <orderEntry type="library" name="Maven: org.jboss.logging:jboss-logging:3.4.1.Final" level="project" />
    <orderEntry type="library" name="Maven: com.fasterxml:classmate:1.5.1" level="project" />
    <orderEntry type="library" name="Maven: org.glassfish:jakarta.el:4.0.2" level="project" />
    <orderEntry type="library" name="Maven: jakarta.el:jakarta.el-api:4.0.0" level="project" />
    <orderEntry type="library" name="Maven: org.hyperledger.fabric-chaincode-java:fabric-chaincode-shim:2.4.1" level="project" />
    <orderEntry type="library" scope="RUNTIME" name="Maven: commons-cli:commons-cli:1.4" level="project" />
    <orderEntry type="library" scope="RUNTIME" name="Maven: commons-logging:commons-logging:1.2" level="project" />
    <orderEntry type="library" scope="RUNTIME" name="Maven: org.bouncycastle:bcpkix-jdk15on:1.62" level="project" />
    <orderEntry type="library" scope="RUNTIME" name="Maven: org.bouncycastle:bcprov-jdk15on:1.62" level="project" />
    <orderEntry type="library" scope="RUNTIME" name="Maven: io.github.classgraph:classgraph:4.8.47" level="project" />
    <orderEntry type="library" scope="RUNTIME" name="Maven: com.github.everit-org.json-schema:org.everit.json.schema:1.12.1" level="project" />
    <orderEntry type="library" scope="RUNTIME" name="Maven: commons-validator:commons-validator:1.6" level="project" />
    <orderEntry type="library" scope="RUNTIME" name="Maven: commons-digester:commons-digester:1.8.1" level="project" />
    <orderEntry type="library" scope="RUNTIME" name="Maven: commons-collections:commons-collections:3.2.2" level="project" />
    <orderEntry type="library" scope="RUNTIME" name="Maven: com.damnhandy:handy-uri-templates:2.1.8" level="project" />
    <orderEntry type="library" scope="RUNTIME" name="Maven: joda-time:joda-time:2.10.2" level="project" />
    <orderEntry type="library" scope="RUNTIME" name="Maven: com.google.re2j:re2j:1.3" level="project" />
    <orderEntry type="library" scope="RUNTIME" name="Maven: org.json:json:20180813" level="project" />
    <orderEntry type="library" scope="RUNTIME" name="Maven: com.google.protobuf:protobuf-java-util:3.11.1" level="project" />
    <orderEntry type="library" scope="RUNTIME" name="Maven: com.google.code.gson:gson:2.8.6" level="project" />
    <orderEntry type="library" scope="RUNTIME" name="Maven: io.grpc:grpc-netty-shaded:1.34.1" level="project" />
    <orderEntry type="library" scope="RUNTIME" name="Maven: io.grpc:grpc-core:1.34.1" level="project" />
    <orderEntry type="library" scope="RUNTIME" name="Maven: com.google.android:annotations:4.1.1.4" level="project" />
    <orderEntry type="library" scope="RUNTIME" name="Maven: io.perfmark:perfmark-api:0.19.0" level="project" />
    <orderEntry type="library" scope="RUNTIME" name="Maven: io.grpc:grpc-protobuf:1.34.1" level="project" />
    <orderEntry type="library" scope="RUNTIME" name="Maven: io.grpc:grpc-api:1.34.1" level="project" />
    <orderEntry type="library" scope="RUNTIME" name="Maven: io.grpc:grpc-context:1.34.1" level="project" />
    <orderEntry type="library" scope="RUNTIME" name="Maven: com.google.api.grpc:proto-google-common-protos:1.17.0" level="project" />
    <orderEntry type="library" scope="RUNTIME" name="Maven: io.grpc:grpc-protobuf-lite:1.34.1" level="project" />
    <orderEntry type="library" scope="RUNTIME" name="Maven: org.codehaus.mojo:animal-sniffer-annotations:1.18" level="project" />
    <orderEntry type="library" scope="RUNTIME" name="Maven: io.grpc:grpc-stub:1.34.1" level="project" />
    <orderEntry type="library" scope="RUNTIME" name="Maven: io.opentelemetry:opentelemetry-api:1.6.0" level="project" />
    <orderEntry type="library" scope="RUNTIME" name="Maven: io.opentelemetry:opentelemetry-context:1.6.0" level="project" />
    <orderEntry type="library" scope="RUNTIME" name="Maven: io.opentelemetry:opentelemetry-proto:1.6.0-alpha" level="project" />
    <orderEntry type="library" scope="RUNTIME" name="Maven: io.opentelemetry:opentelemetry-sdk:1.6.0" level="project" />
    <orderEntry type="library" scope="RUNTIME" name="Maven: io.opentelemetry:opentelemetry-sdk-common:1.6.0" level="project" />
    <orderEntry type="library" scope="RUNTIME" name="Maven: io.opentelemetry:opentelemetry-sdk-extension-autoconfigure:1.6.0-alpha" level="project" />
    <orderEntry type="library" scope="RUNTIME" name="Maven: io.opentelemetry:opentelemetry-sdk-metrics:1.6.0-alpha" level="project" />
    <orderEntry type="library" scope="RUNTIME" name="Maven: io.opentelemetry:opentelemetry-sdk-extension-autoconfigure-spi:1.6.0" level="project" />
    <orderEntry type="library" scope="RUNTIME" name="Maven: io.opentelemetry:opentelemetry-semconv:1.6.0-alpha" level="project" />
    <orderEntry type="library" scope="RUNTIME" name="Maven: io.opentelemetry:opentelemetry-sdk-trace:1.6.0" level="project" />
    <orderEntry type="library" scope="RUNTIME" name="Maven: io.opentelemetry:opentelemetry-api-metrics:1.6.0-alpha" level="project" />
    <orderEntry type="library" scope="RUNTIME" name="Maven: io.opentelemetry:opentelemetry-exporter-otlp:1.6.0" level="project" />
    <orderEntry type="library" scope="RUNTIME" name="Maven: io.opentelemetry:opentelemetry-exporter-otlp-trace:1.6.0" level="project" />
    <orderEntry type="library" scope="RUNTIME" name="Maven: io.opentelemetry:opentelemetry-exporter-otlp-common:1.6.0" level="project" />
    <orderEntry type="library" scope="RUNTIME" name="Maven: io.opentelemetry:opentelemetry-extension-trace-propagators:1.6.0" level="project" />
    <orderEntry type="library" scope="RUNTIME" name="Maven: io.opentelemetry.instrumentation:opentelemetry-grpc-1.6:1.5.3-alpha" level="project" />
    <orderEntry type="library" scope="RUNTIME" name="Maven: io.opentelemetry.instrumentation:opentelemetry-instrumentation-api:1.5.3-alpha" level="project" />
    <orderEntry type="library" scope="RUNTIME" name="Maven: org.slf4j:slf4j-api:1.7.30" level="project" />
    <orderEntry type="library" name="Maven: org.hyperledger.fabric-chaincode-java:fabric-chaincode-protos:2.4.1" level="project" />
    <orderEntry type="library" scope="RUNTIME" name="Maven: javax.annotation:javax.annotation-api:1.3.2" level="project" />
    <orderEntry type="library" name="Maven: com.google.protobuf:protobuf-java:3.11.1" level="project" />
    <orderEntry type="library" name="Maven: org.projectlombok:lombok:1.18.22" level="project" />
    <orderEntry type="library" name="Maven: org.apache.commons:commons-collections4:4.4" level="project" />
    <orderEntry type="library" name="Maven: com.google.guava:guava:31.0.1-jre" level="project" />
    <orderEntry type="library" name="Maven: com.google.guava:failureaccess:1.0.1" level="project" />
    <orderEntry type="library" name="Maven: com.google.guava:listenablefuture:9999.0-empty-to-avoid-conflict-with-guava" level="project" />
    <orderEntry type="library" name="Maven: com.google.code.findbugs:jsr305:3.0.2" level="project" />
    <orderEntry type="library" name="Maven: org.checkerframework:checker-qual:3.12.0" level="project" />
    <orderEntry type="library" name="Maven: com.google.errorprone:error_prone_annotations:2.7.1" level="project" />
    <orderEntry type="library" name="Maven: com.google.j2objc:j2objc-annotations:1.3" level="project" />
    <orderEntry type="library" name="Maven: com.alibaba:fastjson:1.2.79" level="project" />
    <orderEntry type="library" name="Maven: org.apache.commons:commons-lang3:3.12.0" level="project" />
    <orderEntry type="library" name="Maven: commons-codec:commons-codec:1.15" level="project" />
  </component>
</module>
