# Supplementary material for: Enhancing secure multi-group data sharing through integration of IPFS and hyperledger fabric
Source: PeerJ Comput Sci. 2024 Mar 29;10:e1962. doi: 10.7717/peerj-cs.1962 (PMC11041925; doi:10.7717/peerj-cs.1962)
Supplement: Supplemental Information 1 — The implemented code comprises three fundamental components: 1. hyperledger-fabric-contract-java-dataShare: This module constitutes the chain code, uploaded to Hyperledger Fabric. 2. QKsysytem: Representing the data sharing system, this component serves as an intuitive interface enabling users to visualize and manage operations effectively. 3. io.jboot: As the data transfer system, this module ensures secure and encrypted transmission of data among nodes within the network. [file peerj-cs-10-1962-s001.zip › hyperledger-fabric-contract-java-dataShare/pom.xml]

<?xml version="1.0" encoding="UTF-8"?>
<project xmlns="http://maven.apache.org/POM/4.0.0"
         xmlns:xsi="http://www.w3.org/2001/XMLSchema-instance"
         xsi:schemaLocation="http://maven.apache.org/POM/4.0.0 http://maven.apache.org/xsd/maven-4.0.0.xsd">
    <modelVersion>4.0.0</modelVersion>

    <groupId>org.datashare</groupId>
    <artifactId>hyperledger-fabric-contract-java-datashare</artifactId>
    <version>1.0-SNAPSHOT</version>
    <packaging>jar</packaging>

    <properties>

        <java.version>1.8</java.version>
        <project.build.sourceEncoding>UTF-8</project.build.sourceEncoding>
        <project.reporting.outputEncoding>UTF-8</project.reporting.outputEncoding>

        <fabric.version>2.4.1</fabric.version>
    </properties>


    <repositories>

        <repository>
            <id>aliyun</id>
            <url>https://maven.aliyun.com/repository/public</url>
            <releases>
                <enabled>true</enabled>
            </releases>
            <snapshots>
                <enabled>true</enabled>
            </snapshots>
        </repository>

        <repository>
            <id>jitpack.io</id>
            <url>https://www.jitpack.io</url>
        </repository>

        <repository>
            <id>artifactory</id>
            <url>https://hyperledger.jfrog.io/hyperledger/fabric-maven</url>
        </repository>


    </repositories>

    <dependencies>

        <!-- https://mvnrepository.com/artifact/org.hibernate.validator/hibernate-validator -->
        <dependency>
            <groupId>org.hibernate.validator</groupId>
            <artifactId>hibernate-validator</artifactId>
            <version>7.0.4.Final</version>
        </dependency>

        <!-- https://mvnrepository.com/artifact/org.glassfish/jakarta.el -->
        <dependency>
            <groupId>org.glassfish</groupId>
            <artifactId>jakarta.el</artifactId>
            <version>4.0.2</version>
        </dependency>


        <!-- https://mvnrepository.com/artifact/org.hyperledger.fabric-chaincode-java/fabric-chaincode-shim -->
        <dependency>
            <groupId>org.hyperledger.fabric-chaincode-java</groupId>
            <artifactId>fabric-chaincode-shim</artifactId>
            <version>${fabric.version}</version>
        </dependency>

        <dependency>
            <groupId>org.hyperledger.fabric-chaincode-java</groupId>
            <artifactId>fabric-chaincode-protos</artifactId>
            <version>${fabric.version}</version>
        </dependency>

        <dependency>
            <groupId>com.google.protobuf</groupId>
            <artifactId>protobuf-java</artifactId>
            <version>3.11.1</version>
        </dependency>

        <!-- https://mvnrepository.com/artifact/org.projectlombok/lombok -->
        <dependency>
            <groupId>org.projectlombok</groupId>
            <artifactId>lombok</artifactId>
            <version>1.18.22</version>
        </dependency>

        <!-- https://mvnrepository.com/artifact/org.apache.commons/commons-collections4 -->
        <dependency>
            <groupId>org.apache.commons</groupId>
            <artifactId>commons-collections4</artifactId>
            <version>4.4</version>
        </dependency>

        <!-- https://mvnrepository.com/artifact/com.google.guava/guava -->
        <dependency>
            <groupId>com.google.guava</groupId>
            <artifactId>guava</artifactId>
            <version>31.0.1-jre</version>
        </dependency>


        <!-- https://mvnrepository.com/artifact/com.alibaba/fastjson -->
        <dependency>
            <groupId>com.alibaba</groupId>
            <artifactId>fastjson</artifactId>
            <version>1.2.79</version>
        </dependency>

        <!-- https://mvnrepository.com/artifact/org.apache.commons/commons-lang3 -->
        <dependency>
            <groupId>org.apache.commons</groupId>
            <artifactId>commons-lang3</artifactId>
            <version>3.12.0</version>
        </dependency>

        <!-- https://mvnrepository.com/artifact/commons-codec/commons-codec -->
        <dependency>
            <groupId>commons-codec</groupId>
            <artifactId>commons-codec</artifactId>
            <version>1.15</version>
        </dependency>


    </dependencies>


    <build>
        <sourceDirectory>src/main/java</sourceDirectory>
        <plugins>
            <plugin>
                <artifactId>maven-compiler-plugin</artifactId>
                <version>3.8.1</version>
                <configuration>
                    <source>${java.version}</source>
                    <target>${java.version}</target>
                </configuration>
            </plugin>

            <plugin>
                <groupId>org.apache.maven.plugins</groupId>
                <artifactId>maven-shade-plugin</artifactId>
                <version>3.1.0</version>
                <executions>
                    <execution>
                        <phase>package</phase>
                        <goals>
                            <goal>shade</goal>
                        </goals>
                        <configuration>
                            <finalName>chaincode</finalName>
                            <transformers>
                                <transformer
                                        implementation="org.apache.maven.plugins.shade.resource.ManifestResourceTransformer">
                                    <mainClass>org.hyperledger.fabric.contract.ContractRouter</mainClass>
                                </transformer>
                            </transformers>
                            <filters>
                                <filter>
                                    <!-- filter out signature files from signed dependencies, else repackaging fails with security ex -->
                                    <artifact>*:*</artifact>
                                    <excludes>
                                        <exclude>META-INF/*.SF</exclude>
                                        <exclude>META-INF/*.DSA</exclude>
                                        <exclude>META-INF/*.RSA</exclude>
                                    </excludes>
                                </filter>
                            </filters>
                        </configuration>
                    </execution>
                </executions>
            </plugin>
        </plugins>
    </build>

</project>
