# Supplementary material for: Enhancing secure multi-group data sharing through integration of IPFS and hyperledger fabric
Source: PeerJ Comput Sci. 2024 Mar 29;10:e1962. doi: 10.7717/peerj-cs.1962 (PMC11041925; doi:10.7717/peerj-cs.1962)
Supplement: Supplemental Information 1 — The implemented code comprises three fundamental components: 1. hyperledger-fabric-contract-java-dataShare: This module constitutes the chain code, uploaded to Hyperledger Fabric. 2. QKsysytem: Representing the data sharing system, this component serves as an intuitive interface enabling users to visualize and manage operations effectively. 3. io.jboot: As the data transfer system, this module ensures secure and encrypted transmission of data among nodes within the network. [file peerj-cs-10-1962-s001.zip › hyperledger-fabric-contract-java-dataShare/src/main/java/org/datashare/EntityList.java]

package org.datashare;

import lombok.Data;
import lombok.experimental.Accessors;
import org.hyperledger.fabric.contract.annotation.DataType;
import org.hyperledger.fabric.contract.annotation.Property;

import java.util.List;

@DataType
@Data
@Accessors(chain = true)
public class EntityList {

    @Property
    List<Entity> entityList;
}
