# Supplementary material for: Enhancing secure multi-group data sharing through integration of IPFS and hyperledger fabric
Source: PeerJ Comput Sci. 2024 Mar 29;10:e1962. doi: 10.7717/peerj-cs.1962 (PMC11041925; doi:10.7717/peerj-cs.1962)
Supplement: Supplemental Information 1 — The implemented code comprises three fundamental components: 1. hyperledger-fabric-contract-java-dataShare: This module constitutes the chain code, uploaded to Hyperledger Fabric. 2. QKsysytem: Representing the data sharing system, this component serves as an intuitive interface enabling users to visualize and manage operations effectively. 3. io.jboot: As the data transfer system, this module ensures secure and encrypted transmission of data among nodes within the network. [file peerj-cs-10-1962-s001.zip › io.jboot/pom.xml]

<?xml version="1.0" encoding="UTF-8"?>
<project xmlns="http://maven.apache.org/POM/4.0.0"
         xmlns:xsi="http://www.w3.org/2001/XMLSchema-instance"
         xsi:schemaLocation="http://maven.apache.org/POM/4.0.0 http://maven.apache.org/xsd/maven-4.0.0.xsd">
    <modelVersion>4.0.0</modelVersion>

    <groupId>io.jboot</groupId>
    <artifactId>demo</artifactId>
    <version>1.0-SNAPSHOT</version>
    <dependencies>
    <dependency>
        <groupId>io.jboot</groupId>
        <artifactId>jboot</artifactId>
        <version>3.14.0</version>
    </dependency>
        <dependency>
            <groupId>log4j</groupId>
            <artifactId>log4j</artifactId>
            <version>1.2.17</version>
        </dependency>
        <dependency>
            <groupId>junit</groupId>
            <artifactId>junit</artifactId>
            <version>4.12</version>
            <scope>test</scope>
        </dependency>
    </dependencies>
    <build>
        <resources>
            <resource>
                <directory>src/main/webapp</directory>
                <includes>
                    <include>**/*.*</include>
                </includes>
                <filtering>false</filtering>
            </resource>

            <resource>
                <directory>src/main/webapp</directory>
                <includes>
                    <include>**/*.*</include>
                </includes>
                <filtering>false</filtering>
            </resource>
        </resources>

        <plugins>

            <plugin>
                <groupId>org.apache.maven.plugins</groupId>
                <artifactId>maven-compiler-plugin</artifactId>
                <configuration>
                    <source>1.8</source>
                    <target>1.8</target>
                    <encoding>UTF-8</encoding>
                    <compilerArgument>-parameters</compilerArgument>
                </configuration>
            </plugin>


            <plugin>
                <artifactId>maven-resources-plugin</artifactId>
                <executions>
                    <execution>
                        <id>copy-resources</id>
                        <phase>validate</phase>
                        <goals>
                            <goal>copy-resources</goal>
                        </goals>
                        <configuration>
                            <outputDirectory>${basedir}/target/classes/webapp</outputDirectory>
                            <resources>
                                <resource>
                                    <directory>${basedir}/src/main/webapp</directory>
                                </resource>
                            </resources>
                        </configuration>
                    </execution>
                </executions>
            </plugin>


            <plugin>
                <groupId>org.apache.maven.plugins</groupId>
                <artifactId>maven-assembly-plugin</artifactId>
                <version>3.1.0</version>
                <executions>
                    <execution>
                        <id>make-assembly</id>
                        <phase>package</phase>
                        <goals>
                            <goal>single</goal>
                        </goals>
                        <configuration>
                            <archive>
                                <manifest>
                                    <mainClass>io.jboot.app.JbootApplication</mainClass>
                                </manifest>
                            </archive>
                            <descriptorRefs>
                                <descriptorRef>jar-with-dependencies</descriptorRef>
                            </descriptorRefs>
                        </configuration>
                    </execution>
                </executions>
            </plugin>
        </plugins>
    </build>
</project>
