# Supplementary material for: Enhancing secure multi-group data sharing through integration of IPFS and hyperledger fabric
Source: PeerJ Comput Sci. 2024 Mar 29;10:e1962. doi: 10.7717/peerj-cs.1962 (PMC11041925; doi:10.7717/peerj-cs.1962)
Supplement: Supplemental Information 1 — The implemented code comprises three fundamental components: 1. hyperledger-fabric-contract-java-dataShare: This module constitutes the chain code, uploaded to Hyperledger Fabric. 2. QKsysytem: Representing the data sharing system, this component serves as an intuitive interface enabling users to visualize and manage operations effectively. 3. io.jboot: As the data transfer system, this module ensures secure and encrypted transmission of data among nodes within the network. [file peerj-cs-10-1962-s001.zip › io.jboot/src/main/java/Util/TOTPUtil.java]

package Util;

import javax.crypto.Mac;
import javax.crypto.spec.SecretKeySpec;
import java.lang.reflect.UndeclaredThrowableException;
import java.math.BigInteger;
import java.security.GeneralSecurityException;

public class TOTPUtil {

    private TOTPUtil(){

    }

    /**
     * This method uses the JCE to provide the crypto algorithm. HMAC computes a
     * Hashed Message Authentication Code with the crypto hash algorithm as a
     * parameter.
     *
     * @param crypto
     *            : the crypto algorithm (HmacSHA1, HmacSHA256, HmacSHA512)
     * @param keyBytes
     *            : the bytes to use for the HMAC key
     * @param text
     *            : the message or text to be authenticated
     */
    private static byte[] hmac_sha(String crypto, byte[] keyBytes, byte[] text) {
        try {
            Mac hmac;
            hmac = Mac.getInstance(crypto);
            SecretKeySpec macKey = new SecretKeySpec(keyBytes, "RAW");
            hmac.init(macKey);
            return hmac.doFinal(text);
        } catch (GeneralSecurityException gse) {
            throw new UndeclaredThrowableException(gse);
        }
    }

    /**
     * This method converts a HEX string to Byte[]
     *
     * @param hex
     *            : the HEX string
     *
     * @return: a byte array
     */

    private static byte[] hexStr2Bytes(String hex) {
        // Adding one byte to get the right conversion
        // Values starting with "0" can be converted
        byte[] bArray = new BigInteger("10" + hex, 16).toByteArray();

        // Copy all the REAL bytes, not the "first"
        byte[] ret = new byte[bArray.length - 1];
        for (int i = 0; i < ret.length; i++)
            ret[i] = bArray[i + 1];
        return ret;
    }

    private static final int[] DIGITS_POWER
            // 0 1 2 3 4 5 6 7 8
            = { 1, 10, 100, 1000, 10000, 100000, 1000000, 10000000, 100000000 };

    /**
     * This method generates a TOTP value for the given set of parameters.
     *
     * @param key
     *            : the shared secret, HEX encoded
     * @param time
     *            : a value that reflects a time
     * @param returnDigits
     *            : number of digits to return
     *
     * @return: a numeric String in base 10 that includes
     *
     */

    public static String generateTOTP256(String key, String time,
                                         String returnDigits) {
        return generateTOTP(key, time, returnDigits, "HmacSHA256");
    }

    /**
     * This method generates a TOTP value for the given set of parameters.
     *
     * @param key
     *            : the shared secret, HEX encoded
     * @param time
     *            : a value that reflects a time
     * @param returnDigits
     *            : number of digits to return
     * @param crypto
     *            : the crypto function to use
     *
     * @return: a numeric String in base 10 that includes
     *
     */

    public static String generateTOTP(String key, String time,
                                      String returnDigits, String crypto) {
        int codeDigits = Integer.decode(returnDigits).intValue();
        String result = null;

        // Using the counter
        // First 8 bytes are for the movingFactor
        // Compliant with base RFC 4226 (HOTP)
        while (time.length() < 16)
            time = "0" + time;

        // Get the HEX in a Byte[]
        byte[] msg = hexStr2Bytes(time);
        byte[] k = hexStr2Bytes(key);
        byte[] hash = hmac_sha(crypto, k, msg);

        // put selected bytes into result int
        int offset = hash[hash.length - 1] & 0xf;

        int binary = ((hash[offset] & 0x7f) << 24)
                | ((hash[offset + 1] & 0xff) << 16)
                | ((hash[offset + 2] & 0xff) << 8) | (hash[offset + 3] & 0xff);

        int otp = binary % DIGITS_POWER[codeDigits];

        result = Integer.toString(otp);
        while (result.length() < codeDigits) {
            result = "0" + result;
        }
        return result;
    }

//    public static void main(String[] args) {
//        // Seed for HMAC-SHA256 - 32 bytes
//        String seed32 = "3132333435363738393031323334353637383930"
//                + "313233343536373839303132";
//
//        long T0 = 0;
//        long X = 30;
//        String steps = "0";
//
//        long T = (new Date().getTime() - T0) / X;
//        steps = Long.toHexString(T).toUpperCase();
//        while (steps.length() < 16)
//            steps = "0" + steps;
//
//
//        System.out.println(generateTOTP256(seed32,steps,"8"));
//
//    }

}
