# Supplementary material for: Enhancing secure multi-group data sharing through integration of IPFS and hyperledger fabric
Source: PeerJ Comput Sci. 2024 Mar 29;10:e1962. doi: 10.7717/peerj-cs.1962 (PMC11041925; doi:10.7717/peerj-cs.1962)
Supplement: Supplemental Information 1 — The implemented code comprises three fundamental components: 1. hyperledger-fabric-contract-java-dataShare: This module constitutes the chain code, uploaded to Hyperledger Fabric. 2. QKsysytem: Representing the data sharing system, this component serves as an intuitive interface enabling users to visualize and manage operations effectively. 3. io.jboot: As the data transfer system, this module ensures secure and encrypted transmission of data among nodes within the network. [file peerj-cs-10-1962-s001.zip › io.jboot/src/main/webapp/layui/css/layui.mobile.css]

/** layui-v2.2.5 MIT License By https://www.layui.com */
 blockquote,body,button,dd,div,dl,dt,form,h1,h2,h3,h4,h5,h6,input,legend,li,ol,p,td,textarea,th,ul{margin:0;padding:0;-webkit-tap-highlight-color:rgba(0,0,0,0)}html{font:12px 'Helvetica Neue','PingFang SC',STHeitiSC-Light,Helvetica,Arial,sans-serif;-ms-text-size-adjust:100%;-webkit-text-size-adjust:100%}a,button,input{-webkit-tap-highlight-color:rgba(255,0,0,0)}a{text-decoration:none;background:0 0}a:active,a:hover{outline:0}table{border-collapse:collapse;border-spacing:0}li{list-style:none}b,strong{font-weight:700}h1,h2,h3,h4,h5,h6{font-weight:500}address,cite,dfn,em,var{font-style:normal}dfn{font-style:italic}sub,sup{font-size:75%;line-height:0;position:relative;vertical-align:baseline}img{border:0;vertical-align:bottom}.layui-inline,input,label{vertical-align:middle}button,input,optgroup,select,textarea{color:inherit;font:inherit;margin:0;outline:0}button,select{text-transform:none}select{-webkit-appearance:none;border:none}input{line-height:normal}input[type=checkbox],input[type=radio]{box-sizing:border-box;padding:0}input[type=number]::-webkit-inner-spin-button,input[type=number]::-webkit-outer-spin-button{height:auto}input[type=search]{-webkit-appearance:textfield;-moz-box-sizing:content-box;-webkit-box-sizing:content-box;box-sizing:content-box}input[type=search]::-webkit-search-cancel-button,input[type=search]::-webkit-search-decoration{-webkit-appearance:none}@font-face{font-family:layui-icon;src:url(../font/iconfont.eot?v=1.0.7);src:url(../font/iconfont.eot?v=1.0.7#iefix) format('embedded-opentype'),url(../font/iconfont.woff?v=1.0.7) format('woff'),url(../font/iconfont.ttf?v=1.0.7) format('truetype'),url(../font/iconfont.svg?v=1.0.7#iconfont) format('svg')}.layui-icon{font-family:layui-icon!important;font-size:16px;font-style:normal;-webkit-font-smoothing:antialiased;-moz-osx-font-smoothing:grayscale}.layui-box,.layui-box *{-webkit-box-sizing:content-box!important;-moz-box-sizing:content-box!important;box-sizing:content-box!important}.layui-border-box,.layui-border-box *{-webkit-box-sizing:border-box!important;-moz-box-sizing:border-box!important;box-sizing:border-box!important}.layui-inline{position:relative;display:inline-block;*display:inline;*zoom:1}.layui-edge,.layui-upload-iframe{position:absolute;width:0;height:0}.layui-edge{border-style:dashed;border-color:transparent;overflow:hidden}.layui-elip{text-overflow:ellipsis;overflow:hidden;white-space:nowrap}.layui-unselect{-moz-user-select:none;-webkit-user-select:none;-ms-user-select:none}.layui-disabled,.layui-disabled:active{background-color:#d2d2d2!important;color:#fff!important;cursor:not-allowed!important}.layui-circle{border-radius:100%}.layui-show{display:block!important}.layui-hide{display:none!important}.layui-upload-iframe{border:0;visibility:hidden}.layui-upload-enter{border:1px solid #009E94;background-color:#009E94;color:#fff;-webkit-transform:scale(1.1);transform:scale(1.1)}@-webkit-keyframes layui-m-anim-scale{0%{opacity:0;-webkit-transform:scale(.5);transform:scale(.5)}100%{opacity:1;-webkit-transform:scale(1);transform:scale(1)}}@keyframes layui-m-anim-scale{0%{opacity:0;-webkit-transform:scale(.5);transform:scale(.5)}100%{opacity:1;-webkit-transform:scale(1);transform:scale(1)}}.layui-m-anim-scale{animation-name:layui-m-anim-scale;-webkit-animation-name:layui-m-anim-scale}@-webkit-keyframes layui-m-anim-up{0%{opacity:0;-webkit-transform:translateY(800px);transform:translateY(800px)}100%{opacity:1;-webkit-transform:translateY(0);transform:translateY(0)}}@keyframes layui-m-anim-up{0%{opacity:0;-webkit-transform:translateY(800px);transform:translateY(800px)}100%{opacity:1;-webkit-transform:translateY(0);transform:translateY(0)}}.layui-m-anim-up{-webkit-animation-name:layui-m-anim-up;animation-name:layui-m-anim-up}@-webkit-keyframes layui-m-anim-left{0%{-webkit-transform:translateX(100%);transform:translateX(100%)}100%{-webkit-transform:translateX(0);transform:translateX(0)}}@keyframes layui-m-anim-left{0%{-webkit-transform:translateX(100%);transform:translateX(100%)}100%{-webkit-transform:translateX(0);transform:translateX(0)}}.layui-m-anim-left{-webkit-animation-name:layui-m-anim-left;animation-name:layui-m-anim-left}@-webkit-keyframes layui-m-anim-right{0%{-webkit-transform:translateX(-100%);transform:translateX(-100%)}100%{-webkit-transform:translateX(0);transform:translateX(0)}}@keyframes layui-m-anim-right{0%{-webkit-transform:translateX(-100%);transform:translateX(-100%)}100%{-webkit-transform:translateX(0);transform:translateX(0)}}.layui-m-anim-right{-webkit-animation-name:layui-m-anim-right;animation-name:layui-m-anim-right}@-webkit-keyframes layui-m-anim-lout{0%{-webkit-transform:translateX(0);transform:translateX(0)}100%{-webkit-transform:translateX(-100%);transform:translateX(-100%)}}@keyframes layui-m-anim-lout{0%{-webkit-transform:translateX(0);transform:translateX(0)}100%{-webkit-transform:translateX(-100%);transform:translateX(-100%)}}.layui-m-anim-lout{-webkit-animation-name:layui-m-anim-lout;animation-name:layui-m-anim-lout}@-webkit-keyframes layui-m-anim-rout{0%{-webkit-transform:translateX(0);transform:translateX(0)}100%{-webkit-transform:translateX(100%);transform:translateX(100%)}}@keyframes layui-m-anim-rout{0%{-webkit-transform:translateX(0);transform:translateX(0)}100%{-webkit-transform:translateX(100%);transform:translateX(100%)}}.layui-m-anim-rout{-webkit-animation-name:layui-m-anim-rout;animation-name:layui-m-anim-rout}.layui-m-layer{position:relative;z-index:19891014}.layui-m-layer *{-webkit-box-sizing:content-box;-moz-box-sizing:content-box;box-sizing:content-box}.layui-m-layermain,.layui-m-layershade{position:fixed;left:0;top:0;width:100%;height:100%}.layui-m-layershade{background-color:rgba(0,0,0,.7);pointer-events:auto}.layui-m-layermain{display:table;font-family:Helvetica,arial,sans-serif;pointer-events:none}.layui-m-layermain .layui-m-layersection{display:table-cell;vertical-align:middle;text-align:center}.layui-m-layerchild{position:relative;display:inline-block;text-align:left;background-color:#fff;font-size:14px;border-radius:5px;box-shadow:0 0 8px rgba(0,0,0,.1);pointer-events:auto;-webkit-overflow-scrolling:touch;-webkit-animation-fill-mode:both;animation-fill-mode:both;-webkit-animation-duration:.2s;animation-duration:.2s}.layui-m-layer0 .layui-m-layerchild{width:90%;max-width:640px}.layui-m-layer1 .layui-m-layerchild{border:none;border-radius:0}.layui-m-layer2 .layui-m-layerchild{width:auto;max-width:260px;min-width:40px;border:none;background:0 0;box-shadow:none;color:#fff}.layui-m-layerchild h3{padding:0 10px;height:60px;line-height:60px;font-size:16px;font-weight:400;border-radius:5px 5px 0 0;text-align:center}.layui-m-layerbtn span,.layui-m-layerchild h3{text-overflow:ellipsis;overflow:hidden;white-space:nowrap}.layui-m-layercont{padding:50px 30px;line-height:22px;text-align:center}.layui-m-layer1 .layui-m-layercont{padding:0;text-align:left}.layui-m-layer2 .layui-m-layercont{text-align:center;padding:0;line-height:0}.layui-m-layer2 .layui-m-layercont i{width:25px;height:25px;margin-left:8px;display:inline-block;background-color:#fff;border-radius:100%;-webkit-animation:layui-m-anim-loading 1.4s infinite ease-in-out;animation:layui-m-anim-loading 1.4s infinite ease-in-out;-webkit-animation-fill-mode:both;animation-fill-mode:both}.layui-m-layerbtn,.layui-m-layerbtn span{position:relative;text-align:center;border-radius:0 0 5px 5px}.layui-m-layer2 .layui-m-layercont p{margin-top:20px}@-webkit-keyframes layui-m-anim-loading{0%,100%,80%{transform:scale(0);-webkit-transform:scale(0)}40%{transform:scale(1);-webkit-transform:scale(1)}}@keyframes layui-m-anim-loading{0%,100%,80%{transform:scale(0);-webkit-transform:scale(0)}40%{transform:scale(1);-webkit-transform:scale(1)}}.layui-m-layer2 .layui-m-layercont i:first-child{margin-left:0;-webkit-animation-delay:-.32s;animation-delay:-.32s}.layui-m-layer2 .layui-m-layercont i.layui-m-layerload{-webkit-animation-delay:-.16s;animation-delay:-.16s}.layui-m-layer2 .layui-m-layercont>div{line-height:22px;padding-top:7px;margin-bottom:20px;font-size:14px}.layui-m-layerbtn{display:box;display:-moz-box;display:-webkit-box;width:100%;height:50px;line-height:50px;font-size:0;border-top:1px solid #D0D0D0;background-color:#F2F2F2}.layui-m-layerbtn span{display:block;-moz-box-flex:1;box-flex:1;-webkit-box-flex:1;font-size:14px;cursor:pointer}.layui-m-layerbtn span[yes]{color:#40AFFE}.layui-m-layerbtn span[no]{border-right:1px solid #D0D0D0;border-radius:0 0 0 5px}.layui-m-layerbtn span:active{background-color:#F6F6F6}.layui-m-layerend{position:absolute;right:7px;top:10px;width:30px;height:30px;border:0;font-weight:400;background:0 0;cursor:pointer;-webkit-appearance:none;font-size:30px}.layui-m-layerend::after,.layui-m-layerend::before{position:absolute;left:5px;top:15px;content:'';width:18px;height:1px;background-color:#999;transform:rotate(45deg);-webkit-transform:rotate(45deg);border-radius:3px}.layui-m-layerend::after{transform:rotate(-45deg);-webkit-transform:rotate(-45deg)}body .layui-m-layer .layui-m-layer-footer{position:fixed;width:95%;max-width:100%;margin:0 auto;left:0;right:0;bottom:10px;background:0 0}.layui-m-layer-footer .layui-m-layercont{padding:20px;border-radius:5px 5px 0 0;background-color:rgba(255,255,255,.8)}.layui-m-layer-footer .layui-m-layerbtn{display:block;height:auto;background:0 0;border-top:none}.layui-m-layer-footer .layui-m-layerbtn span{background-color:rgba(255,255,255,.8)}.layui-m-layer-footer .layui-m-layerbtn span[no]{color:#FD482C;border-top:1px solid #c2c2c2;border-radius:0 0 5px 5px}.layui-m-layer-footer .layui-m-layerbtn span[yes]{margin-top:10px;border-radius:5px}body .layui-m-layer .layui-m-layer-msg{width:auto;max-width:90%;margin:0 auto;bottom:-150px;background-color:rgba(0,0,0,.7);color:#fff}.layui-m-layer-msg .layui-m-layercont{padding:10px 20px}
