# Supplementary material for: Enhancing secure multi-group data sharing through integration of IPFS and hyperledger fabric
Source: PeerJ Comput Sci. 2024 Mar 29;10:e1962. doi: 10.7717/peerj-cs.1962 (PMC11041925; doi:10.7717/peerj-cs.1962)
Supplement: Supplemental Information 1 — The implemented code comprises three fundamental components: 1. hyperledger-fabric-contract-java-dataShare: This module constitutes the chain code, uploaded to Hyperledger Fabric. 2. QKsysytem: Representing the data sharing system, this component serves as an intuitive interface enabling users to visualize and manage operations effectively. 3. io.jboot: As the data transfer system, this module ensures secure and encrypted transmission of data among nodes within the network. [file peerj-cs-10-1962-s001.zip › io.jboot/src/main/webapp/layui/css/modules/code.css]

/** layui-v2.2.5 MIT License By https://www.layui.com */
 html #layuicss-skincodecss{display:none;position:absolute;width:1989px}.layui-code-h3,.layui-code-view{position:relative;font-size:12px}.layui-code-view{display:block;margin:10px 0;padding:0;border:1px solid #e2e2e2;border-left-width:6px;background-color:#F2F2F2;color:#333;font-family:Courier New}.layui-code-h3{padding:0 10px;height:32px;line-height:32px;border-bottom:1px solid #e2e2e2}.layui-code-h3 a{position:absolute;right:10px;top:0;color:#999}.layui-code-view .layui-code-ol{position:relative;overflow:auto}.layui-code-view .layui-code-ol li{position:relative;margin-left:45px;line-height:20px;padding:0 5px;border-left:1px solid #e2e2e2;list-style-type:decimal-leading-zero;*list-style-type:decimal;background-color:#fff}.layui-code-view pre{margin:0}.layui-code-notepad{border:1px solid #0C0C0C;border-left-color:#3F3F3F;background-color:#0C0C0C;color:#C2BE9E}.layui-code-notepad .layui-code-h3{border-bottom:none}.layui-code-notepad .layui-code-ol li{background-color:#3F3F3F;border-left:none}
