# Supplementary material for: Enhancing secure multi-group data sharing through integration of IPFS and hyperledger fabric
Source: PeerJ Comput Sci. 2024 Mar 29;10:e1962. doi: 10.7717/peerj-cs.1962 (PMC11041925; doi:10.7717/peerj-cs.1962)
Supplement: Supplemental Information 1 — The implemented code comprises three fundamental components: 1. hyperledger-fabric-contract-java-dataShare: This module constitutes the chain code, uploaded to Hyperledger Fabric. 2. QKsysytem: Representing the data sharing system, this component serves as an intuitive interface enabling users to visualize and manage operations effectively. 3. io.jboot: As the data transfer system, this module ensures secure and encrypted transmission of data among nodes within the network. [file peerj-cs-10-1962-s001.zip › io.jboot/src/main/webapp/layui/css/modules/laydate/default/laydate.css]

/** layui-v2.2.5 MIT License By https://www.layui.com */
 .laydate-set-ym,.layui-laydate,.layui-laydate *,.layui-laydate-list{box-sizing:border-box}html #layuicss-laydate{display:none;position:absolute;width:1989px}.layui-laydate *{margin:0;padding:0}.layui-laydate{position:absolute;z-index:66666666;margin:5px 0;border-radius:2px;font-size:14px;-webkit-animation-duration:.3s;animation-duration:.3s;-webkit-animation-fill-mode:both;animation-fill-mode:both;-webkit-animation-name:laydate-upbit;animation-name:laydate-upbit}.layui-laydate-main{width:272px}.layui-laydate-content td,.layui-laydate-header *,.layui-laydate-list li{transition-duration:.3s;-webkit-transition-duration:.3s}@-webkit-keyframes laydate-upbit{from{-webkit-transform:translate3d(0,20px,0);opacity:.3}to{-webkit-transform:translate3d(0,0,0);opacity:1}}@keyframes laydate-upbit{from{transform:translate3d(0,20px,0);opacity:.3}to{transform:translate3d(0,0,0);opacity:1}}.layui-laydate-static{position:relative;z-index:0;display:inline-block;margin:0;-webkit-animation:none;animation:none}.laydate-ym-show .laydate-next-m,.laydate-ym-show .laydate-prev-m{display:none!important}.laydate-ym-show .laydate-next-y,.laydate-ym-show .laydate-prev-y{display:inline-block!important}.laydate-time-show .laydate-set-ym span[lay-type=month],.laydate-time-show .laydate-set-ym span[lay-type=year],.laydate-time-show .layui-laydate-header .layui-icon,.laydate-ym-show .laydate-set-ym span[lay-type=month]{display:none!important}.layui-laydate-header{position:relative;line-height:30px;padding:10px 70px 5px}.laydate-set-ym span,.layui-laydate-header i{padding:0 5px;cursor:pointer}.layui-laydate-header *{display:inline-block;vertical-align:bottom}.layui-laydate-header i{position:absolute;top:10px;color:#999;font-size:18px}.layui-laydate-header i.laydate-prev-y{left:15px}.layui-laydate-header i.laydate-prev-m{left:45px}.layui-laydate-header i.laydate-next-y{right:15px}.layui-laydate-header i.laydate-next-m{right:45px}.laydate-set-ym{width:100%;text-align:center;text-overflow:ellipsis;overflow:hidden;white-space:nowrap}.laydate-time-text{cursor:default!important}.layui-laydate-content{position:relative;padding:10px;-moz-user-select:none;-webkit-user-select:none;-ms-user-select:none}.layui-laydate-content table{border-collapse:collapse;border-spacing:0}.layui-laydate-content td,.layui-laydate-content th{width:36px;height:30px;padding:5px;text-align:center}.layui-laydate-content td{position:relative;cursor:pointer}.laydate-day-mark{position:absolute;left:0;top:0;width:100%;height:100%;line-height:30px;font-size:12px;overflow:hidden}.laydate-day-mark::after{position:absolute;content:'';right:2px;top:2px;width:5px;height:5px;border-radius:50%}.layui-laydate-footer{position:relative;height:46px;line-height:26px;padding:10px 20px}.layui-laydate-footer span{margin-right:15px;display:inline-block;cursor:pointer;font-size:12px}.layui-laydate-footer span:hover{color:#5FB878}.laydate-footer-btns{position:absolute;right:10px;top:10px}.laydate-footer-btns span{height:26px;line-height:26px;margin:0 0 0 -1px;padding:0 10px;border:1px solid #C9C9C9;background-color:#fff;white-space:nowrap;vertical-align:top;border-radius:2px}.layui-laydate-list>li,.layui-laydate-range .layui-laydate-main{display:inline-block;vertical-align:middle}.layui-laydate-list{position:absolute;left:0;top:0;width:100%;height:100%;padding:10px;background-color:#fff}.layui-laydate-list>li{position:relative;width:33.3%;height:36px;line-height:36px;margin:3px 0;text-align:center;cursor:pointer}.laydate-month-list>li{width:25%;margin:17px 0}.laydate-time-list>li{height:100%;margin:0;line-height:normal;cursor:default}.laydate-time-list p{position:relative;top:-4px;line-height:29px}.laydate-time-list ol{height:181px;overflow:hidden}.laydate-time-list>li:hover ol{overflow-y:auto}.laydate-time-list ol li{width:130%;padding-left:33px;line-height:30px;text-align:left;cursor:pointer}.layui-laydate-hint{position:absolute;top:115px;left:50%;width:250px;margin-left:-125px;line-height:20px;padding:15px;text-align:center;font-size:12px}.layui-laydate-range{width:546px}.layui-laydate-range .laydate-main-list-0 .laydate-next-m,.layui-laydate-range .laydate-main-list-0 .laydate-next-y,.layui-laydate-range .laydate-main-list-1 .laydate-prev-m,.layui-laydate-range .laydate-main-list-1 .laydate-prev-y{display:none}.layui-laydate-range .laydate-main-list-1 .layui-laydate-content{border-left:1px solid #e2e2e2}.layui-laydate,.layui-laydate-hint{border:1px solid #d2d2d2;box-shadow:0 2px 4px rgba(0,0,0,.12);background-color:#fff;color:#666}.layui-laydate-header{border-bottom:1px solid #e2e2e2}.layui-laydate-header i:hover,.layui-laydate-header span:hover{color:#5FB878}.layui-laydate-content{border-top:none 0;border-bottom:none 0}.layui-laydate-content th{font-weight:400;color:#333}.layui-laydate-content td{color:#666}.layui-laydate-content td.laydate-selected{background-color:#00F7DE}.laydate-selected:hover{background-color:#00F7DE!important}.layui-laydate-content td:hover,.layui-laydate-list li:hover{background-color:#eaeaea;color:#333}.laydate-time-list li ol{margin:0;padding:0;border:1px solid #e2e2e2;border-left-width:0}.laydate-time-list li:first-child ol{border-left-width:1px}.laydate-time-list>li:hover{background:0 0}.layui-laydate-content .laydate-day-next,.layui-laydate-content .laydate-day-prev{color:#d2d2d2}.laydate-selected.laydate-day-next,.laydate-selected.laydate-day-prev{background-color:#f8f8f8!important}.layui-laydate-footer{border-top:1px solid #e2e2e2}.layui-laydate-hint{color:#FF5722}.laydate-day-mark::after{background-color:#5FB878}.layui-laydate-content td.layui-this .laydate-day-mark::after{display:none}.layui-laydate-footer span[lay-type=date]{color:#5FB878}.layui-laydate .layui-this{background-color:#009688!important;color:#fff!important}.layui-laydate .laydate-disabled,.layui-laydate .laydate-disabled:hover{background:0 0!important;color:#d2d2d2!important;cursor:not-allowed!important;-moz-user-select:none;-webkit-user-select:none;-ms-user-select:none}.laydate-theme-molv{border:none}.laydate-theme-molv.layui-laydate-range{width:548px}.laydate-theme-molv .layui-laydate-main{width:274px}.laydate-theme-molv .layui-laydate-header{border:none;background-color:#009688}.laydate-theme-molv .layui-laydate-header i,.laydate-theme-molv .layui-laydate-header span{color:#f6f6f6}.laydate-theme-molv .layui-laydate-header i:hover,.laydate-theme-molv .layui-laydate-header span:hover{color:#fff}.laydate-theme-molv .layui-laydate-content{border:1px solid #e2e2e2;border-top:none;border-bottom:none}.laydate-theme-molv .laydate-main-list-1 .layui-laydate-content{border-left:none}.laydate-theme-grid .laydate-month-list>li,.laydate-theme-grid .laydate-year-list>li,.laydate-theme-grid .layui-laydate-content td,.laydate-theme-grid .layui-laydate-content thead,.laydate-theme-molv .layui-laydate-footer{border:1px solid #e2e2e2}.laydate-theme-grid .laydate-selected,.laydate-theme-grid .laydate-selected:hover{background-color:#f2f2f2!important;color:#009688!important}.laydate-theme-grid .laydate-selected.laydate-day-next,.laydate-theme-grid .laydate-selected.laydate-day-prev{color:#d2d2d2!important}.laydate-theme-grid .laydate-month-list,.laydate-theme-grid .laydate-year-list{margin:1px 0 0 1px}.laydate-theme-grid .laydate-month-list>li,.laydate-theme-grid .laydate-year-list>li{margin:0 -1px -1px 0}.laydate-theme-grid .laydate-year-list>li{height:43px;line-height:43px}.laydate-theme-grid .laydate-month-list>li{height:71px;line-height:71px}
