# Supplementary material for: Enhancing secure multi-group data sharing through integration of IPFS and hyperledger fabric
Source: PeerJ Comput Sci. 2024 Mar 29;10:e1962. doi: 10.7717/peerj-cs.1962 (PMC11041925; doi:10.7717/peerj-cs.1962)
Supplement: Supplemental Information 1 — The implemented code comprises three fundamental components: 1. hyperledger-fabric-contract-java-dataShare: This module constitutes the chain code, uploaded to Hyperledger Fabric. 2. QKsysytem: Representing the data sharing system, this component serves as an intuitive interface enabling users to visualize and manage operations effectively. 3. io.jboot: As the data transfer system, this module ensures secure and encrypted transmission of data among nodes within the network. [file peerj-cs-10-1962-s001.zip › io.jboot/src/main/webapp/layui/css/modules/layer/default/layer.css]

/** layui-v2.2.5 MIT License By https://www.layui.com */
 .layui-layer-imgbar,.layui-layer-imgtit a,.layui-layer-tab .layui-layer-title span,.layui-layer-title{text-overflow:ellipsis;white-space:nowrap}html #layuicss-layer{display:none;position:absolute;width:1989px}.layui-layer,.layui-layer-shade{position:fixed;_position:absolute;pointer-events:auto}.layui-layer-shade{top:0;left:0;width:100%;height:100%;_height:expression(document.body.offsetHeight+"px")}.layui-layer{-webkit-overflow-scrolling:touch;top:150px;left:0;margin:0;padding:0;background-color:#fff;-webkit-background-clip:content;border-radius:2px;box-shadow:1px 1px 50px rgba(0,0,0,.3)}.layui-layer-close{position:absolute}.layui-layer-content{position:relative}.layui-layer-border{border:1px solid #B2B2B2;border:1px solid rgba(0,0,0,.1);box-shadow:1px 1px 5px rgba(0,0,0,.2)}.layui-layer-load{background:url(loading-1.gif) center center no-repeat #eee}.layui-layer-ico{background:url(icon.png) no-repeat}.layui-layer-btn a,.layui-layer-dialog .layui-layer-ico,.layui-layer-setwin a{display:inline-block;*display:inline;*zoom:1;vertical-align:top}.layui-layer-move{display:none;position:fixed;*position:absolute;left:0;top:0;width:100%;height:100%;cursor:move;opacity:0;filter:alpha(opacity=0);background-color:#fff;z-index:2147483647}.layui-layer-resize{position:absolute;width:15px;height:15px;right:0;bottom:0;cursor:se-resize}.layer-anim{-webkit-animation-fill-mode:both;animation-fill-mode:both;-webkit-animation-duration:.3s;animation-duration:.3s}@-webkit-keyframes layer-bounceIn{0%{opacity:0;-webkit-transform:scale(.5);transform:scale(.5)}100%{opacity:1;-webkit-transform:scale(1);transform:scale(1)}}@keyframes layer-bounceIn{0%{opacity:0;-webkit-transform:scale(.5);-ms-transform:scale(.5);transform:scale(.5)}100%{opacity:1;-webkit-transform:scale(1);-ms-transform:scale(1);transform:scale(1)}}.layer-anim-00{-webkit-animation-name:layer-bounceIn;animation-name:layer-bounceIn}@-webkit-keyframes layer-zoomInDown{0%{opacity:0;-webkit-transform:scale(.1) translateY(-2000px);transform:scale(.1) translateY(-2000px);-webkit-animation-timing-function:ease-in-out;animation-timing-function:ease-in-out}60%{opacity:1;-webkit-transform:scale(.475) translateY(60px);transform:scale(.475) translateY(60px);-webkit-animation-timing-function:ease-out;animation-timing-function:ease-out}}@keyframes layer-zoomInDown{0%{opacity:0;-webkit-transform:scale(.1) translateY(-2000px);-ms-transform:scale(.1) translateY(-2000px);transform:scale(.1) translateY(-2000px);-webkit-animation-timing-function:ease-in-out;animation-timing-function:ease-in-out}60%{opacity:1;-webkit-transform:scale(.475) translateY(60px);-ms-transform:scale(.475) translateY(60px);transform:scale(.475) translateY(60px);-webkit-animation-timing-function:ease-out;animation-timing-function:ease-out}}.layer-anim-01{-webkit-animation-name:layer-zoomInDown;animation-name:layer-zoomInDown}@-webkit-keyframes layer-fadeInUpBig{0%{opacity:0;-webkit-transform:translateY(2000px);transform:translateY(2000px)}100%{opacity:1;-webkit-transform:translateY(0);transform:translateY(0)}}@keyframes layer-fadeInUpBig{0%{opacity:0;-webkit-transform:translateY(2000px);-ms-transform:translateY(2000px);transform:translateY(2000px)}100%{opacity:1;-webkit-transform:translateY(0);-ms-transform:translateY(0);transform:translateY(0)}}.layer-anim-02{-webkit-animation-name:layer-fadeInUpBig;animation-name:layer-fadeInUpBig}@-webkit-keyframes layer-zoomInLeft{0%{opacity:0;-webkit-transform:scale(.1) translateX(-2000px);transform:scale(.1) translateX(-2000px);-webkit-animation-timing-function:ease-in-out;animation-timing-function:ease-in-out}60%{opacity:1;-webkit-transform:scale(.475) translateX(48px);transform:scale(.475) translateX(48px);-webkit-animation-timing-function:ease-out;animation-timing-function:ease-out}}@keyframes layer-zoomInLeft{0%{opacity:0;-webkit-transform:scale(.1) translateX(-2000px);-ms-transform:scale(.1) translateX(-2000px);transform:scale(.1) translateX(-2000px);-webkit-animation-timing-function:ease-in-out;animation-timing-function:ease-in-out}60%{opacity:1;-webkit-transform:scale(.475) translateX(48px);-ms-transform:scale(.475) translateX(48px);transform:scale(.475) translateX(48px);-webkit-animation-timing-function:ease-out;animation-timing-function:ease-out}}.layer-anim-03{-webkit-animation-name:layer-zoomInLeft;animation-name:layer-zoomInLeft}@-webkit-keyframes layer-rollIn{0%{opacity:0;-webkit-transform:translateX(-100%) rotate(-120deg);transform:translateX(-100%) rotate(-120deg)}100%{opacity:1;-webkit-transform:translateX(0) rotate(0);transform:translateX(0) rotate(0)}}@keyframes layer-rollIn{0%{opacity:0;-webkit-transform:translateX(-100%) rotate(-120deg);-ms-transform:translateX(-100%) rotate(-120deg);transform:translateX(-100%) rotate(-120deg)}100%{opacity:1;-webkit-transform:translateX(0) rotate(0);-ms-transform:translateX(0) rotate(0);transform:translateX(0) rotate(0)}}.layer-anim-04{-webkit-animation-name:layer-rollIn;animation-name:layer-rollIn}@keyframes layer-fadeIn{0%{opacity:0}100%{opacity:1}}.layer-anim-05{-webkit-animation-name:layer-fadeIn;animation-name:layer-fadeIn}@-webkit-keyframes layer-shake{0%,100%{-webkit-transform:translateX(0);transform:translateX(0)}10%,30%,50%,70%,90%{-webkit-transform:translateX(-10px);transform:translateX(-10px)}20%,40%,60%,80%{-webkit-transform:translateX(10px);transform:translateX(10px)}}@keyframes layer-shake{0%,100%{-webkit-transform:translateX(0);-ms-transform:translateX(0);transform:translateX(0)}10%,30%,50%,70%,90%{-webkit-transform:translateX(-10px);-ms-transform:translateX(-10px);transform:translateX(-10px)}20%,40%,60%,80%{-webkit-transform:translateX(10px);-ms-transform:translateX(10px);transform:translateX(10px)}}.layer-anim-06{-webkit-animation-name:layer-shake;animation-name:layer-shake}@-webkit-keyframes fadeIn{0%{opacity:0}100%{opacity:1}}.layui-layer-title{padding:0 80px 0 20px;height:42px;line-height:42px;border-bottom:1px solid #eee;font-size:14px;color:#333;overflow:hidden;background-color:#F8F8F8;border-radius:2px 2px 0 0}.layui-layer-setwin{position:absolute;right:15px;*right:0;top:15px;font-size:0;line-height:initial}.layui-layer-setwin a{position:relative;width:16px;height:16px;margin-left:10px;font-size:12px;_overflow:hidden}.layui-layer-setwin .layui-layer-min cite{position:absolute;width:14px;height:2px;left:0;top:50%;margin-top:-1px;background-color:#2E2D3C;cursor:pointer;_overflow:hidden}.layui-layer-setwin .layui-layer-min:hover cite{background-color:#2D93CA}.layui-layer-setwin .layui-layer-max{background-position:-32px -40px}.layui-layer-setwin .layui-layer-max:hover{background-position:-16px -40px}.layui-layer-setwin .layui-layer-maxmin{background-position:-65px -40px}.layui-layer-setwin .layui-layer-maxmin:hover{background-position:-49px -40px}.layui-layer-setwin .layui-layer-close1{background-position:1px -40px;cursor:pointer}.layui-layer-setwin .layui-layer-close1:hover{opacity:.7}.layui-layer-setwin .layui-layer-close2{position:absolute;right:-28px;top:-28px;width:30px;height:30px;margin-left:0;background-position:-149px -31px;*right:-18px;_display:none}.layui-layer-setwin .layui-layer-close2:hover{background-position:-180px -31px}.layui-layer-btn{text-align:right;padding:0 15px 12px;pointer-events:auto;user-select:none;-webkit-user-select:none}.layui-layer-btn a{height:28px;line-height:28px;margin:5px 5px 0;padding:0 15px;border:1px solid #dedede;background-color:#fff;color:#333;border-radius:2px;font-weight:400;cursor:pointer;text-decoration:none}.layui-layer-btn a:hover{opacity:.9;text-decoration:none}.layui-layer-btn a:active{opacity:.8}.layui-layer-btn .layui-layer-btn0{border-color:#1E9FFF;background-color:#1E9FFF;color:#fff}.layui-layer-btn-l{text-align:left}.layui-layer-btn-c{text-align:center}.layui-layer-dialog{min-width:260px}.layui-layer-dialog .layui-layer-content{position:relative;padding:20px;line-height:24px;word-break:break-all;overflow:hidden;font-size:14px;overflow-x:hidden;overflow-y:auto}.layui-layer-dialog .layui-layer-content .layui-layer-ico{position:absolute;top:16px;left:15px;_left:-40px;width:30px;height:30px}.layui-layer-ico1{background-position:-30px 0}.layui-layer-ico2{background-position:-60px 0}.layui-layer-ico3{background-position:-90px 0}.layui-layer-ico4{background-position:-120px 0}.layui-layer-ico5{background-position:-150px 0}.layui-layer-ico6{background-position:-180px 0}.layui-layer-rim{border:6px solid #8D8D8D;border:6px solid rgba(0,0,0,.3);border-radius:5px;box-shadow:none}.layui-layer-msg{min-width:180px;border:1px solid #D3D4D3;box-shadow:none}.layui-layer-hui{min-width:100px;background-color:#000;filter:alpha(opacity=60);background-color:rgba(0,0,0,.6);color:#fff;border:none}.layui-layer-hui .layui-layer-content{padding:12px 25px;text-align:center}.layui-layer-dialog .layui-layer-padding{padding:20px 20px 20px 55px;text-align:left}.layui-layer-page .layui-layer-content{position:relative;overflow:auto}.layui-layer-iframe .layui-layer-btn,.layui-layer-page .layui-layer-btn{padding-top:10px}.layui-layer-nobg{background:0 0}.layui-layer-iframe iframe{display:block;width:100%}.layui-layer-loading{border-radius:100%;background:0 0;box-shadow:none;border:none}.layui-layer-loading .layui-layer-content{width:60px;height:24px;background:url(loading-0.gif) no-repeat}.layui-layer-loading .layui-layer-loading1{width:37px;height:37px;background:url(loading-1.gif) no-repeat}.layui-layer-ico16,.layui-layer-loading .layui-layer-loading2{width:32px;height:32px;background:url(loading-2.gif) no-repeat}.layui-layer-tips{background:0 0;box-shadow:none;border:none}.layui-layer-tips .layui-layer-content{position:relative;line-height:22px;min-width:12px;padding:8px 15px;font-size:12px;_float:left;border-radius:2px;box-shadow:1px 1px 3px rgba(0,0,0,.2);background-color:#000;color:#fff}.layui-layer-tips .layui-layer-close{right:-2px;top:-1px}.layui-layer-tips i.layui-layer-TipsG{position:absolute;width:0;height:0;border-width:8px;border-color:transparent;border-style:dashed;*overflow:hidden}.layui-layer-tips i.layui-layer-TipsB,.layui-layer-tips i.layui-layer-TipsT{left:5px;border-right-style:solid;border-right-color:#000}.layui-layer-tips i.layui-layer-TipsT{bottom:-8px}.layui-layer-tips i.layui-layer-TipsB{top:-8px}.layui-layer-tips i.layui-layer-TipsL,.layui-layer-tips i.layui-layer-TipsR{top:5px;border-bottom-style:solid;border-bottom-color:#000}.layui-layer-tips i.layui-layer-TipsR{left:-8px}.layui-layer-tips i.layui-layer-TipsL{right:-8px}.layui-layer-lan[type=dialog]{min-width:280px}.layui-layer-lan .layui-layer-title{background:#4476A7;color:#fff;border:none}.layui-layer-lan .layui-layer-btn{padding:5px 10px 10px;text-align:right;border-top:1px solid #E9E7E7}.layui-layer-lan .layui-layer-btn a{background:#fff;border-color:#E9E7E7;color:#333}.layui-layer-lan .layui-layer-btn .layui-layer-btn1{background:#C9C5C5}.layui-layer-molv .layui-layer-title{background:#009f95;color:#fff;border:none}.layui-layer-molv .layui-layer-btn a{background:#009f95;border-color:#009f95}.layui-layer-molv .layui-layer-btn .layui-layer-btn1{background:#92B8B1}.layui-layer-iconext{background:url(icon-ext.png) no-repeat}.layui-layer-prompt .layui-layer-input{display:block;width:230px;height:36px;margin:0 auto;line-height:30px;padding-left:10px;border:1px solid #e6e6e6;color:#333}.layui-layer-prompt textarea.layui-layer-input{width:300px;height:100px;line-height:20px;padding:6px 10px}.layui-layer-prompt .layui-layer-content{padding:20px}.layui-layer-prompt .layui-layer-btn{padding-top:0}.layui-layer-tab{box-shadow:1px 1px 50px rgba(0,0,0,.4)}.layui-layer-tab .layui-layer-title{padding-left:0;overflow:visible}.layui-layer-tab .layui-layer-title span{position:relative;float:left;min-width:80px;max-width:260px;padding:0 20px;text-align:center;overflow:hidden;cursor:pointer}.layui-layer-tab .layui-layer-title span.layui-this{height:43px;border-left:1px solid #eee;border-right:1px solid #eee;background-color:#fff;z-index:10}.layui-layer-tab .layui-layer-title span:first-child{border-left:none}.layui-layer-tabmain{line-height:24px;clear:both}.layui-layer-tabmain .layui-layer-tabli{display:none}.layui-layer-tabmain .layui-layer-tabli.layui-this{display:block}.layui-layer-photos{-webkit-animation-duration:.8s;animation-duration:.8s}.layui-layer-photos .layui-layer-content{overflow:hidden;text-align:center}.layui-layer-photos .layui-layer-phimg img{position:relative;width:100%;display:inline-block;*display:inline;*zoom:1;vertical-align:top}.layui-layer-imgbar,.layui-layer-imguide{display:none}.layui-layer-imgnext,.layui-layer-imgprev{position:absolute;top:50%;width:27px;_width:44px;height:44px;margin-top:-22px;outline:0;blr:expression(this.onFocus=this.blur())}.layui-layer-imgprev{left:10px;background-position:-5px -5px;_background-position:-70px -5px}.layui-layer-imgprev:hover{background-position:-33px -5px;_background-position:-120px -5px}.layui-layer-imgnext{right:10px;_right:8px;background-position:-5px -50px;_background-position:-70px -50px}.layui-layer-imgnext:hover{background-position:-33px -50px;_background-position:-120px -50px}.layui-layer-imgbar{position:absolute;left:0;bottom:0;width:100%;height:32px;line-height:32px;background-color:rgba(0,0,0,.8);background-color:#000\9;filter:Alpha(opacity=80);color:#fff;overflow:hidden;font-size:0}.layui-layer-imgtit *{display:inline-block;*display:inline;*zoom:1;vertical-align:top;font-size:12px}.layui-layer-imgtit a{max-width:65%;overflow:hidden;color:#fff}.layui-layer-imgtit a:hover{color:#fff;text-decoration:underline}.layui-layer-imgtit em{padding-left:10px;font-style:normal}@-webkit-keyframes layer-bounceOut{100%{opacity:0;-webkit-transform:scale(.7);transform:scale(.7)}30%{-webkit-transform:scale(1.05);transform:scale(1.05)}0%{-webkit-transform:scale(1);transform:scale(1)}}@keyframes layer-bounceOut{100%{opacity:0;-webkit-transform:scale(.7);-ms-transform:scale(.7);transform:scale(.7)}30%{-webkit-transform:scale(1.05);-ms-transform:scale(1.05);transform:scale(1.05)}0%{-webkit-transform:scale(1);-ms-transform:scale(1);transform:scale(1)}}.layer-anim-close{-webkit-animation-name:layer-bounceOut;animation-name:layer-bounceOut;-webkit-animation-fill-mode:both;animation-fill-mode:both;-webkit-animation-duration:.2s;animation-duration:.2s}@media screen and (max-width:1100px){.layui-layer-iframe{overflow-y:auto;-webkit-overflow-scrolling:touch}}
