# Supplementary material for: Enhancing secure multi-group data sharing through integration of IPFS and hyperledger fabric
Source: PeerJ Comput Sci. 2024 Mar 29;10:e1962. doi: 10.7717/peerj-cs.1962 (PMC11041925; doi:10.7717/peerj-cs.1962)
Supplement: Supplemental Information 1 — The implemented code comprises three fundamental components: 1. hyperledger-fabric-contract-java-dataShare: This module constitutes the chain code, uploaded to Hyperledger Fabric. 2. QKsysytem: Representing the data sharing system, this component serves as an intuitive interface enabling users to visualize and manage operations effectively. 3. io.jboot: As the data transfer system, this module ensures secure and encrypted transmission of data among nodes within the network. [file peerj-cs-10-1962-s001.zip › io.jboot/src/main/webapp/layui/lay/modules/carousel.js]

/** layui-v2.2.5 MIT License By https://www.layui.com */
 ;layui.define("jquery",function(e){"use strict";var i=layui.$,n=(layui.hint(),layui.device(),{config:{},set:function(e){var n=this;return n.config=i.extend({},n.config,e),n},on:function(e,i){return layui.onevent.call(this,t,e,i)}}),t="carousel",a="layui-this",l=">*[carousel-item]>*",o="layui-carousel-left",r="layui-carousel-right",d="layui-carousel-prev",s="layui-carousel-next",u="layui-carousel-arrow",c="layui-carousel-ind",m=function(e){var t=this;t.config=i.extend({},t.config,n.config,e),t.render()};m.prototype.config={width:"600px",height:"280px",full:!1,arrow:"hover",indicator:"inside",autoplay:!0,interval:3e3,anim:"",trigger:"click",index:0},m.prototype.render=function(){var e=this,n=e.config;n.elem=i(n.elem),n.elem[0]&&(e.elemItem=n.elem.find(l),n.index<0&&(n.index=0),n.index>=e.elemItem.length&&(n.index=e.elemItem.length-1),n.interval<800&&(n.interval=800),n.full?n.elem.css({position:"fixed",width:"100%",height:"100%",zIndex:9999}):n.elem.css({width:n.width,height:n.height}),n.elem.attr("lay-anim",n.anim),e.elemItem.eq(n.index).addClass(a),e.elemItem.length<=1||(e.indicator(),e.arrow(),e.autoplay(),e.events()))},m.prototype.reload=function(e){var n=this;clearInterval(n.timer),n.config=i.extend({},n.config,e),n.render()},m.prototype.prevIndex=function(){var e=this,i=e.config,n=i.index-1;return n<0&&(n=e.elemItem.length-1),n},m.prototype.nextIndex=function(){var e=this,i=e.config,n=i.index+1;return n>=e.elemItem.length&&(n=0),n},m.prototype.addIndex=function(e){var i=this,n=i.config;e=e||1,n.index=n.index+e,n.index>=i.elemItem.length&&(n.index=0)},m.prototype.subIndex=function(e){var i=this,n=i.config;e=e||1,n.index=n.index-e,n.index<0&&(n.index=i.elemItem.length-1)},m.prototype.autoplay=function(){var e=this,i=e.config;i.autoplay&&(e.timer=setInterval(function(){e.slide()},i.interval))},m.prototype.arrow=function(){var e=this,n=e.config,t=i(['<button class="layui-icon '+u+'" lay-type="sub">'+("updown"===n.anim?"&#xe619;":"&#xe603;")+"</button>",'<button class="layui-icon '+u+'" lay-type="add">'+("updown"===n.anim?"&#xe61a;":"&#xe602;")+"</button>"].join(""));n.elem.attr("lay-arrow",n.arrow),n.elem.find("."+u)[0]&&n.elem.find("."+u).remove(),n.elem.append(t),t.on("click",function(){var n=i(this),t=n.attr("lay-type");e.slide(t)})},m.prototype.indicator=function(){var e=this,n=e.config,t=e.elemInd=i(['<div class="'+c+'"><ul>',function(){var i=[];return layui.each(e.elemItem,function(e){i.push("<li"+(n.index===e?' class="layui-this"':"")+"></li>")}),i.join("")}(),"</ul></div>"].join(""));n.elem.attr("lay-indicator",n.indicator),n.elem.find("."+c)[0]&&n.elem.find("."+c).remove(),n.elem.append(t),"updown"===n.anim&&t.css("margin-top",-(t.height()/2)),t.find("li").on("hover"===n.trigger?"mouseover":n.trigger,function(){var t=i(this),a=t.index();a>n.index?e.slide("add",a-n.index):a<n.index&&e.slide("sub",n.index-a)})},m.prototype.slide=function(e,i){var n=this,l=n.elemItem,u=n.config,c=u.index,m=u.elem.attr("lay-filter");n.haveSlide||("sub"===e?(n.subIndex(i),l.eq(u.index).addClass(d),setTimeout(function(){l.eq(c).addClass(r),l.eq(u.index).addClass(r)},50)):(n.addIndex(i),l.eq(u.index).addClass(s),setTimeout(function(){l.eq(c).addClass(o),l.eq(u.index).addClass(o)},50)),setTimeout(function(){l.removeClass(a+" "+d+" "+s+" "+o+" "+r),l.eq(u.index).addClass(a),n.haveSlide=!1},300),n.elemInd.find("li").eq(u.index).addClass(a).siblings().removeClass(a),n.haveSlide=!0,layui.event.call(this,t,"change("+m+")",{index:u.index,prevIndex:c,item:l.eq(u.index)}))},m.prototype.events=function(){var e=this,i=e.config;i.elem.data("haveEvents")||(i.elem.on("mouseenter",function(){clearInterval(e.timer)}).on("mouseleave",function(){e.autoplay()}),i.elem.data("haveEvents",!0))},n.render=function(e){var i=new m(e);return i},e(t,n)});
