# Supplementary material for: Enhancing secure multi-group data sharing through integration of IPFS and hyperledger fabric
Source: PeerJ Comput Sci. 2024 Mar 29;10:e1962. doi: 10.7717/peerj-cs.1962 (PMC11041925; doi:10.7717/peerj-cs.1962)
Supplement: Supplemental Information 1 — The implemented code comprises three fundamental components: 1. hyperledger-fabric-contract-java-dataShare: This module constitutes the chain code, uploaded to Hyperledger Fabric. 2. QKsysytem: Representing the data sharing system, this component serves as an intuitive interface enabling users to visualize and manage operations effectively. 3. io.jboot: As the data transfer system, this module ensures secure and encrypted transmission of data among nodes within the network. [file peerj-cs-10-1962-s001.zip › io.jboot/src/main/webapp/layui/lay/modules/flow.js]

/** layui-v2.2.5 MIT License By https://www.layui.com */
 ;layui.define("jquery",function(e){"use strict";var l=layui.$,o=function(e){},t='<i class="layui-anim layui-anim-rotate layui-anim-loop layui-icon ">&#xe63e;</i>';o.prototype.load=function(e){var o,i,n,r,a=this,c=0;e=e||{};var f=l(e.elem);if(f[0]){var m=l(e.scrollElem||document),u=e.mb||50,s=!("isAuto"in e)||e.isAuto,v=e.end||"没有更多了",y=e.scrollElem&&e.scrollElem!==document,d="<cite>加载更多</cite>",h=l('<div class="layui-flow-more"><a href="javascript:;">'+d+"</a></div>");f.find(".layui-flow-more")[0]||f.append(h);var p=function(e,t){e=l(e),h.before(e),t=0==t||null,t?h.html(v):h.find("a").html(d),i=t,o=null,n&&n()},g=function(){o=!0,h.find("a").html(t),"function"==typeof e.done&&e.done(++c,p)};if(g(),h.find("a").on("click",function(){l(this);i||o||g()}),e.isLazyimg)var n=a.lazyimg({elem:e.elem+" img",scrollElem:e.scrollElem});return s?(m.on("scroll",function(){var e=l(this),t=e.scrollTop();r&&clearTimeout(r),i||(r=setTimeout(function(){var i=y?e.height():l(window).height(),n=y?e.prop("scrollHeight"):document.documentElement.scrollHeight;n-t-i<=u&&(o||g())},100))}),a):a}},o.prototype.lazyimg=function(e){var o,t=this,i=0;e=e||{};var n=l(e.scrollElem||document),r=e.elem||"img",a=e.scrollElem&&e.scrollElem!==document,c=function(e,l){var o=n.scrollTop(),r=o+l,c=a?function(){return e.offset().top-n.offset().top+o}():e.offset().top;if(c>=o&&c<=r&&!e.attr("src")){var m=e.attr("lay-src");layui.img(m,function(){var l=t.lazyimg.elem.eq(i);e.attr("src",m).removeAttr("lay-src"),l[0]&&f(l),i++})}},f=function(e,o){var f=a?(o||n).height():l(window).height(),m=n.scrollTop(),u=m+f;if(t.lazyimg.elem=l(r),e)c(e,f);else for(var s=0;s<t.lazyimg.elem.length;s++){var v=t.lazyimg.elem.eq(s),y=a?function(){return v.offset().top-n.offset().top+m}():v.offset().top;if(c(v,f),i=s,y>u)break}};if(f(),!o){var m;n.on("scroll",function(){var e=l(this);m&&clearTimeout(m),m=setTimeout(function(){f(null,e)},50)}),o=!0}return f},e("flow",new o)});
