# Supplementary material for: Enhancing secure multi-group data sharing through integration of IPFS and hyperledger fabric
Source: PeerJ Comput Sci. 2024 Mar 29;10:e1962. doi: 10.7717/peerj-cs.1962 (PMC11041925; doi:10.7717/peerj-cs.1962)
Supplement: Supplemental Information 1 — The implemented code comprises three fundamental components: 1. hyperledger-fabric-contract-java-dataShare: This module constitutes the chain code, uploaded to Hyperledger Fabric. 2. QKsysytem: Representing the data sharing system, this component serves as an intuitive interface enabling users to visualize and manage operations effectively. 3. io.jboot: As the data transfer system, this module ensures secure and encrypted transmission of data among nodes within the network. [file peerj-cs-10-1962-s001.zip › io.jboot/src/main/webapp/layui/lay/modules/laypage.js]

/** layui-v2.2.5 MIT License By https://www.layui.com */
 ;layui.define(function(e){"use strict";var a=document,t="getElementById",n="getElementsByTagName",i="laypage",r="layui-disabled",u=function(e){var a=this;a.config=e||{},a.config.index=++s.index,a.render(!0)};u.prototype.type=function(){var e=this.config;if("object"==typeof e.elem)return void 0===e.elem.length?2:3},u.prototype.view=function(){var e=this,a=e.config,t=a.groups="groups"in a?0|a.groups:5;a.layout="object"==typeof a.layout?a.layout:["prev","page","next"],a.count=0|a.count,a.curr=0|a.curr||1,a.limits="object"==typeof a.limits?a.limits:[10,20,30,40,50],a.limit=0|a.limit||10,a.pages=Math.ceil(a.count/a.limit)||1,a.curr>a.pages&&(a.curr=a.pages),t<0?t=1:t>a.pages&&(t=a.pages),a.prev="prev"in a?a.prev:"&#x4E0A;&#x4E00;&#x9875;",a.next="next"in a?a.next:"&#x4E0B;&#x4E00;&#x9875;";var n=a.pages>t?Math.ceil((a.curr+(t>1?1:0))/(t>0?t:1)):1,i={prev:function(){return a.prev?'<a href="javascript:;" class="layui-laypage-prev'+(1==a.curr?" "+r:"")+'" data-page="'+(a.curr-1)+'">'+a.prev+"</a>":""}(),page:function(){var e=[];if(a.count<1)return"";n>1&&a.first!==!1&&0!==t&&e.push('<a href="javascript:;" class="layui-laypage-first" data-page="1"  title="&#x9996;&#x9875;">'+(a.first||1)+"</a>");var i=Math.floor((t-1)/2),r=n>1?a.curr-i:1,u=n>1?function(){var e=a.curr+(t-i-1);return e>a.pages?a.pages:e}():t;for(u-r<t-1&&(r=u-t+1),a.first!==!1&&r>2&&e.push('<span class="layui-laypage-spr">&#x2026;</span>');r<=u;r++)r===a.curr?e.push('<span class="layui-laypage-curr"><em class="layui-laypage-em" '+(/^#/.test(a.theme)?'style="background-color:'+a.theme+';"':"")+"></em><em>"+r+"</em></span>"):e.push('<a href="javascript:;" data-page="'+r+'">'+r+"</a>");return a.pages>t&&a.pages>u&&a.last!==!1&&(u+1<a.pages&&e.push('<span class="layui-laypage-spr">&#x2026;</span>'),0!==t&&e.push('<a href="javascript:;" class="layui-laypage-last" title="&#x5C3E;&#x9875;"  data-page="'+a.pages+'">'+(a.last||a.pages)+"</a>")),e.join("")}(),next:function(){return a.next?'<a href="javascript:;" class="layui-laypage-next'+(a.curr==a.pages?" "+r:"")+'" data-page="'+(a.curr+1)+'">'+a.next+"</a>":""}(),count:'<span class="layui-laypage-count">共 '+a.count+" 条</span>",limit:function(){var e=['<span class="layui-laypage-limits"><select lay-ignore>'];return layui.each(a.limits,function(t,n){e.push('<option value="'+n+'"'+(n===a.limit?"selected":"")+">"+n+" 条/页</option>")}),e.join("")+"</select></span>"}(),skip:function(){return['<span class="layui-laypage-skip">&#x5230;&#x7B2C;','<input type="text" min="1" value="'+a.curr+'" class="layui-input">','&#x9875;<button type="button" class="layui-laypage-btn">&#x786e;&#x5b9a;</button>',"</span>"].join("")}()};return['<div class="layui-box layui-laypage layui-laypage-'+(a.theme?/^#/.test(a.theme)?"molv":a.theme:"default")+'" id="layui-laypage-'+a.index+'">',function(){var e=[];return layui.each(a.layout,function(a,t){i[t]&&e.push(i[t])}),e.join("")}(),"</div>"].join("")},u.prototype.jump=function(e,a){if(e){var t=this,i=t.config,r=e.children,u=e[n]("button")[0],l=e[n]("input")[0],p=e[n]("select")[0],c=function(){var e=0|l.value.replace(/\s|\D/g,"");e&&(i.curr=e,t.render())};if(a)return c();for(var o=0,y=r.length;o<y;o++)"a"===r[o].nodeName.toLowerCase()&&s.on(r[o],"click",function(){var e=0|this.getAttribute("data-page");e<1||e>i.pages||(i.curr=e,t.render())});p&&s.on(p,"change",function(){var e=this.value;i.curr*e>i.count&&(i.curr=Math.ceil(i.count/e)),i.limit=e,t.render()}),u&&s.on(u,"click",function(){c()})}},u.prototype.skip=function(e){if(e){var a=this,t=e[n]("input")[0];t&&s.on(t,"keyup",function(t){var n=this.value,i=t.keyCode;/^(37|38|39|40)$/.test(i)||(/\D/.test(n)&&(this.value=n.replace(/\D/,"")),13===i&&a.jump(e,!0))})}},u.prototype.render=function(e){var n=this,i=n.config,r=n.type(),u=n.view();2===r?i.elem&&(i.elem.innerHTML=u):3===r?i.elem.html(u):a[t](i.elem)&&(a[t](i.elem).innerHTML=u),i.jump&&i.jump(i,e);var s=a[t]("layui-laypage-"+i.index);n.jump(s),i.hash&&!e&&(location.hash="!"+i.hash+"="+i.curr),n.skip(s)};var s={render:function(e){var a=new u(e);return a.index},index:layui.laypage?layui.laypage.index+1e4:0,on:function(e,a,t){return e.attachEvent?e.attachEvent("on"+a,function(a){a.target=a.srcElement,t.call(e,a)}):e.addEventListener(a,t,!1),this}};e(i,s)});
