# Supplementary material for: Enhancing secure multi-group data sharing through integration of IPFS and hyperledger fabric
Source: PeerJ Comput Sci. 2024 Mar 29;10:e1962. doi: 10.7717/peerj-cs.1962 (PMC11041925; doi:10.7717/peerj-cs.1962)
Supplement: Supplemental Information 1 — The implemented code comprises three fundamental components: 1. hyperledger-fabric-contract-java-dataShare: This module constitutes the chain code, uploaded to Hyperledger Fabric. 2. QKsysytem: Representing the data sharing system, this component serves as an intuitive interface enabling users to visualize and manage operations effectively. 3. io.jboot: As the data transfer system, this module ensures secure and encrypted transmission of data among nodes within the network. [file peerj-cs-10-1962-s001.zip › io.jboot/src/main/webapp/layui/lay/modules/laytpl.js]

/** layui-v2.2.5 MIT License By https://www.layui.com */
 ;layui.define(function(e){"use strict";var r={open:"{{",close:"}}"},c={exp:function(e){return new RegExp(e,"g")},query:function(e,c,t){var o=["#([\\s\\S])+?","([^{#}])*?"][e||0];return n((c||"")+r.open+o+r.close+(t||""))},escape:function(e){return String(e||"").replace(/&(?!#?[a-zA-Z0-9]+;)/g,"&amp;").replace(/</g,"&lt;").replace(/>/g,"&gt;").replace(/'/g,"&#39;").replace(/"/g,"&quot;")},error:function(e,r){var c="Laytpl Error：";return"object"==typeof console&&console.error(c+e+"\n"+(r||"")),c+e}},n=c.exp,t=function(e){this.tpl=e};t.pt=t.prototype,window.errors=0,t.pt.parse=function(e,t){var o=this,p=e,a=n("^"+r.open+"#",""),l=n(r.close+"$","");e=e.replace(/\s+|\r|\t|\n/g," ").replace(n(r.open+"#"),r.open+"# ").replace(n(r.close+"}"),"} "+r.close).replace(/\\/g,"\\\\").replace(n(r.open+"!(.+?)!"+r.close),function(e){return e=e.replace(n("^"+r.open+"!"),"").replace(n("!"+r.close),"").replace(n(r.open+"|"+r.close),function(e){return e.replace(/(.)/g,"\\$1")})}).replace(/(?="|')/g,"\\").replace(c.query(),function(e){return e=e.replace(a,"").replace(l,""),'";'+e.replace(/\\/g,"")+';view+="'}).replace(c.query(1),function(e){var c='"+(';return e.replace(/\s/g,"")===r.open+r.close?"":(e=e.replace(n(r.open+"|"+r.close),""),/^=/.test(e)&&(e=e.replace(/^=/,""),c='"+_escape_('),c+e.replace(/\\/g,"")+')+"')}),e='"use strict";var view = "'+e+'";return view;';try{return o.cache=e=new Function("d, _escape_",e),e(t,c.escape)}catch(u){return delete o.cache,c.error(u,p)}},t.pt.render=function(e,r){var n,t=this;return e?(n=t.cache?t.cache(e,c.escape):t.parse(t.tpl,e),r?void r(n):n):c.error("no data")};var o=function(e){return"string"!=typeof e?c.error("Template not found"):new t(e)};o.config=function(e){e=e||{};for(var c in e)r[c]=e[c]},o.v="1.2.0",e("laytpl",o)});
