# Supplementary material for: Enhancing secure multi-group data sharing through integration of IPFS and hyperledger fabric
Source: PeerJ Comput Sci. 2024 Mar 29;10:e1962. doi: 10.7717/peerj-cs.1962 (PMC11041925; doi:10.7717/peerj-cs.1962)
Supplement: Supplemental Information 1 — The implemented code comprises three fundamental components: 1. hyperledger-fabric-contract-java-dataShare: This module constitutes the chain code, uploaded to Hyperledger Fabric. 2. QKsysytem: Representing the data sharing system, this component serves as an intuitive interface enabling users to visualize and manage operations effectively. 3. io.jboot: As the data transfer system, this module ensures secure and encrypted transmission of data among nodes within the network. [file peerj-cs-10-1962-s001.zip › io.jboot/src/main/webapp/layui/lay/modules/table.js]

/** layui-v2.2.5 MIT License By https://www.layui.com */
 ;layui.define(["laytpl","laypage","layer","form"],function(e){"use strict";var t=layui.$,i=layui.laytpl,a=layui.laypage,l=layui.layer,n=layui.form,o=layui.hint(),r=layui.device(),d={config:{checkName:"LAY_CHECKED",indexName:"LAY_TABLE_INDEX"},cache:{},index:layui.table?layui.table.index+1e4:0,set:function(e){var i=this;return i.config=t.extend({},i.config,e),i},on:function(e,t){return layui.onevent.call(this,s,e,t)}},c=function(){var e=this,t=e.config,i=t.id;return i&&(c.config[i]=t),{reload:function(t){e.reload.call(e,t)},config:t}},s="table",u=".layui-table",h="layui-hide",f="layui-none",y="layui-table-view",p=".layui-table-header",m=".layui-table-body",v=".layui-table-main",g=".layui-table-fixed",x=".layui-table-fixed-l",b=".layui-table-fixed-r",k=".layui-table-tool",C=".layui-table-page",w=".layui-table-sort",N="layui-table-edit",F="layui-table-hover",W=function(e){var t='{{#if(item2.colspan){}} colspan="{{item2.colspan}}"{{#} if(item2.rowspan){}} rowspan="{{item2.rowspan}}"{{#}}}';return e=e||{},['<table cellspacing="0" cellpadding="0" border="0" class="layui-table" ','{{# if(d.data.skin){ }}lay-skin="{{d.data.skin}}"{{# } }} {{# if(d.data.size){ }}lay-size="{{d.data.size}}"{{# } }} {{# if(d.data.even){ }}lay-even{{# } }}>',"<thead>","{{# layui.each(d.data.cols, function(i1, item1){ }}","<tr>","{{# layui.each(item1, function(i2, item2){ }}",'{{# if(item2.fixed && item2.fixed !== "right"){ left = true; } }}','{{# if(item2.fixed === "right"){ right = true; } }}',function(){return e.fixed&&"right"!==e.fixed?'{{# if(item2.fixed && item2.fixed !== "right"){ }}':"right"===e.fixed?'{{# if(item2.fixed === "right"){ }}':""}(),'<th data-field="{{ item2.field||i2 }}" {{# if(item2.minWidth){ }}data-minwidth="{{item2.minWidth}}"{{# } }} '+t+' {{# if(item2.unresize){ }}data-unresize="true"{{# } }}>','<div class="layui-table-cell laytable-cell-',"{{# if(item2.colspan > 1){ }}","group","{{# } else { }}","{{d.index}}-{{item2.field || i2}}",'{{# if(item2.type !== "normal"){ }}'," laytable-cell-{{ item2.type }}","{{# } }}","{{# } }}",'" {{#if(item2.align){}}align="{{item2.align}}"{{#}}}>','{{# if(item2.type === "checkbox"){ }}','<input type="checkbox" name="layTableCheckbox" lay-skin="primary" lay-filter="layTableAllChoose" {{# if(item2[d.data.checkName]){ }}checked{{# }; }}>',"{{# } else { }}",'<span>{{item2.title||""}}</span>',"{{# if(!(item2.colspan > 1) && item2.sort){ }}",'<span class="layui-table-sort layui-inline"><i class="layui-edge layui-table-sort-asc"></i><i class="layui-edge layui-table-sort-desc"></i></span>',"{{# } }}","{{# } }}","</div>","</th>",e.fixed?"{{# }; }}":"","{{# }); }}","</tr>","{{# }); }}","</thead>","</table>"].join("")},z=['<table cellspacing="0" cellpadding="0" border="0" class="layui-table" ','{{# if(d.data.skin){ }}lay-skin="{{d.data.skin}}"{{# } }} {{# if(d.data.size){ }}lay-size="{{d.data.size}}"{{# } }} {{# if(d.data.even){ }}lay-even{{# } }}>',"<tbody></tbody>","</table>"].join(""),A=['<div class="layui-form layui-border-box {{d.VIEW_CLASS}}" lay-filter="LAY-table-{{d.index}}" style="{{# if(d.data.width){ }}width:{{d.data.width}}px;{{# } }} {{# if(d.data.height){ }}height:{{d.data.height}}px;{{# } }}">',"{{# if(d.data.toolbar){ }}",'<div class="layui-table-tool"></div>',"{{# } }}",'<div class="layui-table-box">',"{{# var left, right; }}",'<div class="layui-table-header">',W(),"</div>",'<div class="layui-table-body layui-table-main">',z,"</div>","{{# if(left){ }}",'<div class="layui-table-fixed layui-table-fixed-l">','<div class="layui-table-header">',W({fixed:!0}),"</div>",'<div class="layui-table-body">',z,"</div>","</div>","{{# }; }}","{{# if(right){ }}",'<div class="layui-table-fixed layui-table-fixed-r">','<div class="layui-table-header">',W({fixed:"right"}),'<div class="layui-table-mend"></div>',"</div>",'<div class="layui-table-body">',z,"</div>","</div>","{{# }; }}","</div>","{{# if(d.data.page){ }}",'<div class="layui-table-page">','<div id="layui-table-page{{d.index}}"></div>',"</div>","{{# } }}","<style>","{{# layui.each(d.data.cols, function(i1, item1){","layui.each(item1, function(i2, item2){ }}",".laytable-cell-{{d.index}}-{{item2.field||i2}}{ ","{{# if(item2.width){ }}","width: {{item2.width}}px;","{{# } }}"," }","{{# });","}); }}","</style>","</div>"].join(""),T=t(window),M=t(document),S=function(e){var i=this;i.index=++d.index,i.config=t.extend({},i.config,d.config,e),i.render()};S.prototype.config={limit:10,loading:!0,cellMinWidth:60,text:{none:"无数据"}},S.prototype.render=function(){var e=this,a=e.config;if(a.elem=t(a.elem),a.where=a.where||{},a.id=a.id||a.elem.attr("id"),a.request=t.extend({pageName:"page",limitName:"limit"},a.request),a.response=t.extend({statusName:"code",statusCode:0,msgName:"msg",dataName:"data",countName:"count"},a.response),"object"==typeof a.page&&(a.limit=a.page.limit||a.limit,a.limits=a.page.limits||a.limits,e.page=a.page.curr=a.page.curr||1,delete a.page.elem,delete a.page.jump),!a.elem[0])return e;e.setArea();var l=a.elem,n=l.next("."+y),o=e.elem=t(i(A).render({VIEW_CLASS:y,data:a,index:e.index}));if(a.index=e.index,n[0]&&n.remove(),l.after(o),e.layHeader=o.find(p),e.layMain=o.find(v),e.layBody=o.find(m),e.layFixed=o.find(g),e.layFixLeft=o.find(x),e.layFixRight=o.find(b),e.layTool=o.find(k),e.layPage=o.find(C),e.layTool.html(i(t(a.toolbar).html()||"").render(a)),a.height&&e.fullSize(),a.cols.length>1){var r=e.layFixed.find(p).find("th");r.height(e.layHeader.height()-1-parseFloat(r.css("padding-top"))-parseFloat(r.css("padding-bottom")))}e.pullData(e.page),e.events()},S.prototype.initOpts=function(e){var t=this,i=(t.config,{checkbox:48,space:15,numbers:40});e.checkbox&&(e.type="checkbox"),e.space&&(e.type="space"),e.type||(e.type="normal"),"normal"!==e.type&&(e.unresize=!0,e.width=e.width||i[e.type])},S.prototype.setArea=function(){var e=this,t=e.config,i=0,a=0,l=0,n=0,o=t.width||function(){var e=function(i){var a,l;i=i||t.elem.parent(),a=i.width();try{l="none"===i.css("display")}catch(n){}return!i[0]||a&&!l?a:e(i.parent())};return e()}();e.eachCols(function(){i++}),o-=function(){return"line"===t.skin||"nob"===t.skin?2:i+1}(),layui.each(t.cols,function(t,i){layui.each(i,function(t,l){var r;return l?(e.initOpts(l),r=l.width||0,void(l.colspan>1||(/\d+%$/.test(r)?l.width=r=Math.floor(parseFloat(r)/100*o):r||(l.width=r=0,a++),n+=r))):void i.splice(t,1)})}),e.autoColNums=a,o>n&&a&&(l=(o-n)/a),layui.each(t.cols,function(e,i){layui.each(i,function(e,i){var a=i.minWidth||t.cellMinWidth;i.colspan>1||0===i.width&&(i.width=Math.floor(l>=a?l:a))})}),t.height&&/^full-\d+$/.test(t.height)&&(e.fullHeightGap=t.height.split("-")[1],t.height=T.height()-e.fullHeightGap)},S.prototype.reload=function(e){var i=this;i.config.data&&i.config.data.constructor===Array&&delete i.config.data,i.config=t.extend({},i.config,e),i.render()},S.prototype.page=1,S.prototype.pullData=function(e,i){var a=this,n=a.config,o=n.request,r=n.response,d=function(){"object"==typeof n.initSort&&a.sort(n.initSort.field,n.initSort.type)};if(a.startTime=(new Date).getTime(),n.url){var c={};c[o.pageName]=e,c[o.limitName]=n.limit,t.ajax({type:n.method||"get",url:n.url,data:t.extend(c,n.where),dataType:"json",success:function(t){t[r.statusName]!=r.statusCode?(a.renderForm(),a.layMain.html('<div class="'+f+'">'+(t[r.msgName]||"返回的数据状态异常")+"</div>")):(a.renderData(t,e,t[r.countName]),d(),n.time=(new Date).getTime()-a.startTime+" ms"),i&&l.close(i),"function"==typeof n.done&&n.done(t,e,t[r.countName])},error:function(e,t){a.layMain.html('<div class="'+f+'">数据接口请求异常</div>'),a.renderForm(),i&&l.close(i)}})}else if(n.data&&n.data.constructor===Array){var s={},u=e*n.limit-n.limit;s[r.dataName]=n.data.concat().splice(u,n.limit),s[r.countName]=n.data.length,a.renderData(s,e,n.data.length),d(),"function"==typeof n.done&&n.done(s,e,s[r.countName])}},S.prototype.eachCols=function(e){var i=t.extend(!0,[],this.config.cols),a=[],l=0;layui.each(i,function(e,t){layui.each(t,function(t,n){if(n.colspan>1){var o=0;l++,n.CHILD_COLS=[],layui.each(i[e+1],function(e,t){t.PARENT_COL||o==n.colspan||(t.PARENT_COL=l,n.CHILD_COLS.push(t),o+=t.colspan>1?t.colspan:1)})}n.PARENT_COL||a.push(n)})});var n=function(t){layui.each(t||a,function(t,i){return i.CHILD_COLS?n(i.CHILD_COLS):void e(t,i)})};n()},S.prototype.renderData=function(e,n,o,r){var c=this,s=c.config,u=e[s.response.dataName]||[],y=[],p=[],m=[],v=function(){return!r&&c.sortKey?c.sort(c.sortKey.field,c.sortKey.sort,!0):(layui.each(u,function(e,a){var l=[],o=[],u=[],h=e+s.limit*(n-1)+1;0!==a.length&&(r||(a[d.config.indexName]=e),c.eachCols(function(e,n){var r=n.field||e,f=a[r];c.getColElem(c.layHeader,r);if(void 0!==f&&null!==f||(f=""),!(n.colspan>1)){var y=['<td data-field="'+r+'" '+function(){var e=[];return n.edit&&e.push('data-edit="'+n.edit+'"'),n.align&&e.push('align="'+n.align+'"'),n.templet&&e.push('data-content="'+f+'"'),n.toolbar&&e.push('data-off="true"'),n.event&&e.push('lay-event="'+n.event+'"'),n.style&&e.push('style="'+n.style+'"'),n.minWidth&&e.push('data-minwidth="'+n.minWidth+'"'),e.join(" ")}()+">",'<div class="layui-table-cell laytable-cell-'+function(){var e=s.index+"-"+r;return"normal"===n.type?e:e+" laytable-cell-"+n.type}()+'">'+function(){var e=t.extend(!0,{LAY_INDEX:h},a);return"checkbox"===n.type?'<input type="checkbox" name="layTableCheckbox" lay-skin="primary" '+function(){var t=d.config.checkName;return n[t]?(a[t]=n[t],n[t]?"checked":""):e[t]?"checked":""}()+">":"numbers"===n.type?h:n.toolbar?i(t(n.toolbar).html()||"").render(e):n.templet?function(){return"function"==typeof n.templet?n.templet(e):i(t(n.templet).html()||String(f)).render(e)}():f}(),"</div></td>"].join("");l.push(y),n.fixed&&"right"!==n.fixed&&o.push(y),"right"===n.fixed&&u.push(y)}}),y.push('<tr data-index="'+e+'">'+l.join("")+"</tr>"),p.push('<tr data-index="'+e+'">'+o.join("")+"</tr>"),m.push('<tr data-index="'+e+'">'+u.join("")+"</tr>"))}),c.layBody.scrollTop(0),c.layMain.find("."+f).remove(),c.layMain.find("tbody").html(y.join("")),c.layFixLeft.find("tbody").html(p.join("")),c.layFixRight.find("tbody").html(m.join("")),c.renderForm(),c.syncCheckAll(),c.haveInit?c.scrollPatch():setTimeout(function(){c.scrollPatch()},50),c.haveInit=!0,void l.close(c.tipsIndex))};return c.key=s.id||s.index,d.cache[c.key]=u,c.layPage[0===u.length&&1==n?"addClass":"removeClass"](h),r?v():0===u.length?(c.renderForm(),c.layFixed.remove(),c.layMain.find("tbody").html(""),c.layMain.find("."+f).remove(),c.layMain.append('<div class="'+f+'">'+s.text.none+"</div>")):(v(),void(s.page&&(s.page=t.extend({elem:"layui-table-page"+s.index,count:o,limit:s.limit,limits:s.limits||[10,20,30,40,50,60,70,80,90],groups:3,layout:["prev","page","next","skip","count","limit"],prev:'<i class="layui-icon">&#xe603;</i>',next:'<i class="layui-icon">&#xe602;</i>',jump:function(e,t){t||(c.page=e.curr,s.limit=e.limit,c.pullData(e.curr,c.loading()))}},s.page),s.page.count=o,a.render(s.page))))},S.prototype.getColElem=function(e,t){var i=this,a=i.config;return e.eq(0).find(".laytable-cell-"+(a.index+"-"+t)+":eq(0)")},S.prototype.renderForm=function(e){n.render(e,"LAY-table-"+this.index)},S.prototype.sort=function(e,i,a,l){var n,r,c=this,u={},h=c.config,f=h.elem.attr("lay-filter"),y=d.cache[c.key];"string"==typeof e&&c.layHeader.find("th").each(function(i,a){var l=t(this),o=l.data("field");if(o===e)return e=l,n=o,!1});try{var n=n||e.data("field");if(c.sortKey&&!a&&n===c.sortKey.field&&i===c.sortKey.sort)return;var p=c.layHeader.find("th .laytable-cell-"+h.index+"-"+n).find(w);c.layHeader.find("th").find(w).removeAttr("lay-sort"),p.attr("lay-sort",i||null),c.layFixed.find("th")}catch(m){return o.error("Table modules: Did not match to field")}c.sortKey={field:n,sort:i},"asc"===i?r=layui.sort(y,n):"desc"===i?r=layui.sort(y,n,!0):(r=layui.sort(y,d.config.indexName),delete c.sortKey),u[h.response.dataName]=r,c.renderData(u,c.page,c.count,!0),l&&layui.event.call(e,s,"sort("+f+")",{field:n,type:i})},S.prototype.loading=function(){var e=this,t=e.config;if(t.loading&&t.url)return l.msg("数据请求中",{icon:16,offset:[e.elem.offset().top+e.elem.height()/2-35-T.scrollTop()+"px",e.elem.offset().left+e.elem.width()/2-90-T.scrollLeft()+"px"],time:-1,anim:-1,fixed:!1})},S.prototype.setCheckData=function(e,t){var i=this,a=i.config,l=d.cache[i.key];l[e]&&l[e].constructor!==Array&&(l[e][a.checkName]=t)},S.prototype.syncCheckAll=function(){var e=this,t=e.config,i=e.layHeader.find('input[name="layTableCheckbox"]'),a=function(i){return e.eachCols(function(e,a){"checkbox"===a.type&&(a[t.checkName]=i)}),i};i[0]&&(d.checkStatus(e.key).isAll?(i[0].checked||(i.prop("checked",!0),e.renderForm("checkbox")),a(!0)):(i[0].checked&&(i.prop("checked",!1),e.renderForm("checkbox")),a(!1)))},S.prototype.getCssRule=function(e,t){var i=this,a=i.elem.find("style")[0],l=a.sheet||a.styleSheet||{},n=l.cssRules||l.rules;layui.each(n,function(a,l){if(l.selectorText===".laytable-cell-"+i.index+"-"+e)return t(l),!0})},S.prototype.fullSize=function(){var e,t=this,i=t.config,a=i.height;t.fullHeightGap&&(a=T.height()-t.fullHeightGap,a<135&&(a=135),t.elem.css("height",a)),e=parseFloat(a)-parseFloat(t.layHeader.height())-1,i.toolbar&&(e-=t.layTool.outerHeight()),i.page&&(e=e-t.layPage.outerHeight()-1),t.layMain.css("height",e)},S.prototype.getScrollWidth=function(e){var t=0;return e?t=e.offsetWidth-e.clientWidth:(e=document.createElement("div"),e.style.width="100px",e.style.height="100px",e.style.overflowY="scroll",document.body.appendChild(e),t=e.offsetWidth-e.clientWidth,document.body.removeChild(e)),t},S.prototype.scrollPatch=function(){var e=this,i=e.layMain.children("table"),a=e.layMain.width()-e.layMain.prop("clientWidth"),l=e.layMain.height()-e.layMain.prop("clientHeight"),n=e.getScrollWidth(e.layMain[0]),o=i.outerWidth()-e.layMain.width();if(e.autoColNums&&o<5&&!e.scrollPatchWStatus){var r=e.layHeader.eq(0).find("thead th:last-child"),d=r.data("field");e.getCssRule(d,function(t){var i=t.style.width||r.outerWidth();t.style.width=parseFloat(i)-n-o+"px",e.layMain.height()-e.layMain.prop("clientHeight")>0&&(t.style.width=parseFloat(t.style.width)-1+"px"),e.scrollPatchWStatus=!0})}if(a&&l){if(!e.elem.find(".layui-table-patch")[0]){var c=t('<th class="layui-table-patch"><div class="layui-table-cell"></div></th>');c.find("div").css({width:a}),e.layHeader.eq(0).find("thead tr").append(c)}}else e.layHeader.eq(0).find(".layui-table-patch").remove();var s=e.layMain.height(),u=s-l;e.layFixed.find(m).css("height",i.height()>u?u:"auto"),e.layFixRight[o>0?"removeClass":"addClass"](h),e.layFixRight.css("right",a-1)},S.prototype.events=function(){var e,a=this,n=a.config,o=t("body"),c={},u=a.layHeader.find("th"),h=".layui-table-cell",f=n.elem.attr("lay-filter");u.on("mousemove",function(e){var i=t(this),a=i.offset().left,l=e.clientX-a;i.attr("colspan")>1||i.data("unresize")||c.resizeStart||(c.allowResize=i.width()-l<=10,o.css("cursor",c.allowResize?"col-resize":""))}).on("mouseleave",function(){t(this);c.resizeStart||o.css("cursor","")}).on("mousedown",function(e){var i=t(this);if(c.allowResize){var l=i.data("field");e.preventDefault(),c.resizeStart=!0,c.offset=[e.clientX,e.clientY],a.getCssRule(l,function(e){var t=e.style.width||i.outerWidth();c.rule=e,c.ruleWidth=parseFloat(t),c.minWidth=i.data("minwidth")||n.cellMinWidth})}}),M.on("mousemove",function(t){if(c.resizeStart){if(t.preventDefault(),c.rule){var i=c.ruleWidth+t.clientX-c.offset[0];i<c.minWidth&&(i=c.minWidth),c.rule.style.width=i+"px",l.close(a.tipsIndex)}e=1}}).on("mouseup",function(t){c.resizeStart&&(c={},o.css("cursor",""),a.scrollPatch()),2===e&&(e=null)}),u.on("click",function(){var i,l=t(this),n=l.find(w),o=n.attr("lay-sort");return n[0]&&1!==e?(i="asc"===o?"desc":"desc"===o?null:"asc",void a.sort(l,i,null,!0)):e=2}).find(w+" .layui-edge ").on("click",function(e){var i=t(this),l=i.index(),n=i.parents("th").eq(0).data("field");layui.stope(e),0===l?a.sort(n,"asc",null,!0):a.sort(n,"desc",null,!0)}),a.elem.on("click",'input[name="layTableCheckbox"]+',function(){var e=t(this).prev(),i=a.layBody.find('input[name="layTableCheckbox"]'),l=e.parents("tr").eq(0).data("index"),n=e[0].checked,o="layTableAllChoose"===e.attr("lay-filter");o?(i.each(function(e,t){t.checked=n,a.setCheckData(e,n)}),a.syncCheckAll(),a.renderForm("checkbox")):(a.setCheckData(l,n),a.syncCheckAll()),layui.event.call(this,s,"checkbox("+f+")",{checked:n,data:d.cache[a.key]?d.cache[a.key][l]||{}:{},type:o?"all":"one"})}),a.layBody.on("mouseenter","tr",function(){var e=t(this),i=e.index();a.layBody.find("tr:eq("+i+")").addClass(F)}).on("mouseleave","tr",function(){var e=t(this),i=e.index();a.layBody.find("tr:eq("+i+")").removeClass(F)}),a.layBody.on("change","."+N,function(){var e=t(this),i=this.value,l=e.parent().data("field"),n=e.parents("tr").eq(0).data("index"),o=d.cache[a.key][n];o[l]=i,layui.event.call(this,s,"edit("+f+")",{value:i,data:o,field:l})}).on("blur","."+N,function(){var e,l=t(this),n=l.parent().data("field"),o=l.parents("tr").eq(0).data("index"),r=d.cache[a.key][o];a.eachCols(function(t,i){i.field==n&&i.templet&&(e=i.templet)}),l.siblings(h).html(e?i(t(e).html()||this.value).render(r):this.value),l.parent().data("content",this.value),l.remove()}),a.layBody.on("click","td",function(){var e=t(this),i=(e.data("field"),e.data("edit")),o=e.children(h);if(l.close(a.tipsIndex),!e.data("off"))if(i)if("select"===i);else{var d=t('<input class="layui-input '+N+'">');d[0].value=e.data("content")||o.text(),e.find("."+N)[0]||e.append(d),d.focus()}else o.find(".layui-form-switch,.layui-form-checkbox")[0]||Math.round(o.prop("scrollWidth"))>Math.round(o.outerWidth())&&(a.tipsIndex=l.tips(['<div class="layui-table-tips-main" style="margin-top: -'+(o.height()+16)+"px;"+function(){return"sm"===n.size?"padding: 4px 15px; font-size: 12px;":"lg"===n.size?"padding: 14px 15px;":""}()+'">',o.html(),"</div>",'<i class="layui-icon layui-table-tips-c">&#x1006;</i>'].join(""),o[0],{tips:[3,""],time:-1,anim:-1,maxWidth:r.ios||r.android?300:600,isOutAnim:!1,skin:"layui-table-tips",success:function(e,t){e.find(".layui-table-tips-c").on("click",function(){l.close(t)})}}))}),a.layBody.on("click","*[lay-event]",function(){var e=t(this),l=e.parents("tr").eq(0).data("index"),n=a.layBody.find('tr[data-index="'+l+'"]'),o="layui-table-click",r=d.cache[a.key][l];layui.event.call(this,s,"tool("+f+")",{data:d.clearCacheKey(r),event:e.attr("lay-event"),tr:n,del:function(){d.cache[a.key][l]=[],n.remove(),a.scrollPatch()},update:function(e){e=e||{},layui.each(e,function(e,l){if(e in r){var o,d=n.children('td[data-field="'+e+'"]');r[e]=l,a.eachCols(function(t,i){i.field==e&&i.templet&&(o=i.templet)}),d.children(h).html(o?i(t(o).html()||l).render(r):l),d.data("content",l)}})}}),n.addClass(o).siblings("tr").removeClass(o)}),a.layMain.on("scroll",function(){var e=t(this),i=e.scrollLeft(),n=e.scrollTop();a.layHeader.scrollLeft(i),a.layFixed.find(m).scrollTop(n),l.close(a.tipsIndex)}),T.on("resize",function(){a.fullSize(),a.scrollPatch()})},d.init=function(e,i){i=i||{};var a=this,l=t(e?'table[lay-filter="'+e+'"]':u+"[lay-data]"),n="Table element property lay-data configuration item has a syntax error: ";return l.each(function(){var a=t(this),l=a.attr("lay-data");try{l=new Function("return "+l)()}catch(r){o.error(n+l)}var c=[],s=t.extend({elem:this,cols:[],data:[],skin:a.attr("lay-skin"),size:a.attr("lay-size"),even:"string"==typeof a.attr("lay-even")},d.config,i,l);e&&a.hide(),a.find("thead>tr").each(function(e){s.cols[e]=[],t(this).children().each(function(i){var a=t(this),l=a.attr("lay-data");try{l=new Function("return "+l)()}catch(r){return o.error(n+l)}var d=t.extend({title:a.text(),colspan:a.attr("colspan")||0,rowspan:a.attr("rowspan")||0},l);d.colspan<2&&c.push(d),s.cols[e].push(d)})}),a.find("tbody>tr").each(function(e){var i=t(this),a={};i.children("td").each(function(e,i){var l=t(this),n=l.data("field");if(n)return a[n]=l.html()}),layui.each(c,function(e,t){var l=i.children("td").eq(e);a[t.field]=l.html()}),s.data[e]=a}),d.render(s)}),a},d.checkStatus=function(e){var t=0,i=0,a=[],l=d.cache[e]||[];return layui.each(l,function(e,l){return l.constructor===Array?void i++:void(l[d.config.checkName]&&(t++,a.push(d.clearCacheKey(l))))}),{data:a,isAll:!!l.length&&t===l.length-i}},c.config={},d.reload=function(e,i){var a=c.config[e];return i=i||{},a?(i.data&&i.data.constructor===Array&&delete a.data,d.render(t.extend(!0,{},a,i))):o.error("The ID option was not found in the table instance")},d.render=function(e){var t=new S(e);return c.call(t)},d.clearCacheKey=function(e){return e=t.extend({},e),delete e[d.config.checkName],delete e[d.config.indexName],e},d.init(),e(s,d)});
