# Supplementary material for: Enhancing secure multi-group data sharing through integration of IPFS and hyperledger fabric
Source: PeerJ Comput Sci. 2024 Mar 29;10:e1962. doi: 10.7717/peerj-cs.1962 (PMC11041925; doi:10.7717/peerj-cs.1962)
Supplement: Supplemental Information 1 — The implemented code comprises three fundamental components: 1. hyperledger-fabric-contract-java-dataShare: This module constitutes the chain code, uploaded to Hyperledger Fabric. 2. QKsysytem: Representing the data sharing system, this component serves as an intuitive interface enabling users to visualize and manage operations effectively. 3. io.jboot: As the data transfer system, this module ensures secure and encrypted transmission of data among nodes within the network. [file peerj-cs-10-1962-s001.zip › io.jboot/src/main/webapp/layui/lay/modules/tree.js]

/** layui-v2.2.5 MIT License By https://www.layui.com */
 ;layui.define("jquery",function(e){"use strict";var o=layui.$,a=layui.hint(),i="layui-tree-enter",r=function(e){this.options=e},t={arrow:["&#xe623;","&#xe625;"],checkbox:["&#xe626;","&#xe627;"],radio:["&#xe62b;","&#xe62a;"],branch:["&#xe622;","&#xe624;"],leaf:"&#xe621;"};r.prototype.init=function(e){var o=this;e.addClass("layui-box layui-tree"),o.options.skin&&e.addClass("layui-tree-skin-"+o.options.skin),o.tree(e),o.on(e)},r.prototype.tree=function(e,a){var i=this,r=i.options,n=a||r.nodes;layui.each(n,function(a,n){var l=n.children&&n.children.length>0,c=o('<ul class="'+(n.spread?"layui-show":"")+'"></ul>'),s=o(["<li "+(n.spread?'data-spread="'+n.spread+'"':"")+">",function(){return l?'<i class="layui-icon layui-tree-spread">'+(n.spread?t.arrow[1]:t.arrow[0])+"</i>":""}(),function(){return r.check?'<i class="layui-icon layui-tree-check">'+("checkbox"===r.check?t.checkbox[0]:"radio"===r.check?t.radio[0]:"")+"</i>":""}(),function(){return'<a href="'+(n.href||"javascript:;")+'" '+(r.target&&n.href?'target="'+r.target+'"':"")+">"+('<i class="layui-icon layui-tree-'+(l?"branch":"leaf")+'">'+(l?n.spread?t.branch[1]:t.branch[0]:t.leaf)+"</i>")+("<cite>"+(n.name||"未命名")+"</cite></a>")}(),"</li>"].join(""));l&&(s.append(c),i.tree(c,n.children)),e.append(s),"function"==typeof r.click&&i.click(s,n),i.spread(s,n),r.drag&&i.drag(s,n)})},r.prototype.click=function(e,o){var a=this,i=a.options;e.children("a").on("click",function(e){layui.stope(e),i.click(o)})},r.prototype.spread=function(e,o){var a=this,i=(a.options,e.children(".layui-tree-spread")),r=e.children("ul"),n=e.children("a"),l=function(){e.data("spread")?(e.data("spread",null),r.removeClass("layui-show"),i.html(t.arrow[0]),n.find(".layui-icon").html(t.branch[0])):(e.data("spread",!0),r.addClass("layui-show"),i.html(t.arrow[1]),n.find(".layui-icon").html(t.branch[1]))};r[0]&&(i.on("click",l),n.on("dblclick",l))},r.prototype.on=function(e){var a=this,r=a.options,t="layui-tree-drag";e.find("i").on("selectstart",function(e){return!1}),r.drag&&o(document).on("mousemove",function(e){var i=a.move;if(i.from){var r=(i.to,o('<div class="layui-box '+t+'"></div>'));e.preventDefault(),o("."+t)[0]||o("body").append(r);var n=o("."+t)[0]?o("."+t):r;n.addClass("layui-show").html(i.from.elem.children("a").html()),n.css({left:e.pageX+10,top:e.pageY+10})}}).on("mouseup",function(){var e=a.move;e.from&&(e.from.elem.children("a").removeClass(i),e.to&&e.to.elem.children("a").removeClass(i),a.move={},o("."+t).remove())})},r.prototype.move={},r.prototype.drag=function(e,a){var r=this,t=(r.options,e.children("a")),n=function(){var t=o(this),n=r.move;n.from&&(n.to={item:a,elem:e},t.addClass(i))};t.on("mousedown",function(){var o=r.move;o.from={item:a,elem:e}}),t.on("mouseenter",n).on("mousemove",n).on("mouseleave",function(){var e=o(this),a=r.move;a.from&&(delete a.to,e.removeClass(i))})},e("tree",function(e){var i=new r(e=e||{}),t=o(e.elem);return t[0]?void i.init(t):a.error("layui.tree 没有找到"+e.elem+"元素")})});
