# Supplementary material for: Enhancing secure multi-group data sharing through integration of IPFS and hyperledger fabric
Source: PeerJ Comput Sci. 2024 Mar 29;10:e1962. doi: 10.7717/peerj-cs.1962 (PMC11041925; doi:10.7717/peerj-cs.1962)
Supplement: Supplemental Information 1 — The implemented code comprises three fundamental components: 1. hyperledger-fabric-contract-java-dataShare: This module constitutes the chain code, uploaded to Hyperledger Fabric. 2. QKsysytem: Representing the data sharing system, this component serves as an intuitive interface enabling users to visualize and manage operations effectively. 3. io.jboot: As the data transfer system, this module ensures secure and encrypted transmission of data among nodes within the network. [file peerj-cs-10-1962-s001.zip › io.jboot/src/main/webapp/layui/lay/modules/upload.js]

/** layui-v2.2.5 MIT License By https://www.layui.com */
 ;layui.define("layer",function(e){"use strict";var i=layui.$,t=layui.layer,n=layui.hint(),a=layui.device(),o={config:{},set:function(e){var t=this;return t.config=i.extend({},t.config,e),t},on:function(e,i){return layui.onevent.call(this,r,e,i)}},l=function(){var e=this;return{upload:function(i){e.upload.call(e,i)},config:e.config}},r="upload",u="layui-upload-file",c="layui-upload-form",f="layui-upload-iframe",s="layui-upload-choose",p=function(e){var t=this;t.config=i.extend({},t.config,o.config,e),t.render()};p.prototype.config={accept:"images",exts:"",auto:!0,bindAction:"",url:"",field:"file",method:"post",data:{},drag:!0,size:0,number:0,multiple:!1},p.prototype.render=function(e){var t=this,e=t.config;e.elem=i(e.elem),e.bindAction=i(e.bindAction),t.file(),t.events()},p.prototype.file=function(){var e=this,t=e.config,n=e.elemFile=i(['<input class="'+u+'" type="file" name="'+t.field+'"',t.multiple?" multiple":"",">"].join("")),o=t.elem.next();(o.hasClass(u)||o.hasClass(c))&&o.remove(),a.ie&&a.ie<10&&t.elem.wrap('<div class="layui-upload-wrap"></div>'),e.isFile()?(e.elemFile=t.elem,t.field=t.elem[0].name):t.elem.after(n),a.ie&&a.ie<10&&e.initIE()},p.prototype.initIE=function(){var e=this,t=e.config,n=i('<iframe id="'+f+'" class="'+f+'" name="'+f+'" frameborder="0"></iframe>'),a=i(['<form target="'+f+'" class="'+c+'" method="'+t.method,'" key="set-mine" enctype="multipart/form-data" action="'+t.url+'">',"</form>"].join(""));i("#"+f)[0]||i("body").append(n),t.elem.next().hasClass(f)||(e.elemFile.wrap(a),t.elem.next("."+f).append(function(){var e=[];return layui.each(t.data,function(i,t){e.push('<input type="hidden" name="'+i+'" value="'+t+'">')}),e.join("")}()))},p.prototype.msg=function(e){return t.msg(e,{icon:2,shift:6})},p.prototype.isFile=function(){var e=this.config.elem[0];if(e)return"input"===e.tagName.toLocaleLowerCase()&&"file"===e.type},p.prototype.preview=function(e){var i=this;window.FileReader&&layui.each(i.chooseFiles,function(i,t){var n=new FileReader;n.readAsDataURL(t),n.onload=function(){e&&e(i,t,this.result)}})},p.prototype.upload=function(e,t){var n,o=this,l=o.config,r=o.elemFile[0],u=function(){var t=0,n=0,a=e||o.files||o.chooseFiles||r.files,u=function(){l.multiple&&t+n===o.fileLength&&"function"==typeof l.allDone&&l.allDone({total:o.fileLength,successful:t,aborted:n})};layui.each(a,function(e,a){var r=new FormData;r.append(l.field,a),layui.each(l.data,function(e,i){r.append(e,i)}),i.ajax({url:l.url,type:l.method,data:r,contentType:!1,processData:!1,dataType:"json",success:function(i){t++,d(e,i),u()},error:function(){n++,o.msg("请求上传接口出现异常"),m(e),u()}})})},c=function(){var e=i("#"+f);o.elemFile.parent().submit(),clearInterval(p.timer),p.timer=setInterval(function(){var i,t=e.contents().find("body");try{i=t.text()}catch(n){o.msg("获取上传后的响应信息出现异常"),clearInterval(p.timer),m()}i&&(clearInterval(p.timer),t.html(""),d(0,i))},30)},d=function(e,i){if(o.elemFile.next("."+s).remove(),r.value="","object"!=typeof i)try{i=JSON.parse(i)}catch(t){return i={},o.msg("请对上传接口返回有效JSON")}"function"==typeof l.done&&l.done(i,e||0,function(e){o.upload(e)})},m=function(e){l.auto&&(r.value=""),"function"==typeof l.error&&l.error(e||0,function(e){o.upload(e)})},h=l.exts,v=function(){var i=[];return layui.each(e||o.chooseFiles,function(e,t){i.push(t.name)}),i}(),g={preview:function(e){o.preview(e)},upload:function(e,i){var t={};t[e]=i,o.upload(t)},pushFile:function(){return o.files=o.files||{},layui.each(o.chooseFiles,function(e,i){o.files[e]=i}),o.files}},y=function(){return"choose"===t?l.choose&&l.choose(g):(l.before&&l.before(g),a.ie?a.ie>9?u():c():void u())};if(v=0===v.length?r.value.match(/[^\/\\]+\..+/g)||[]||"":v,0!==v.length){switch(l.accept){case"file":if(h&&!RegExp("\\w\\.("+h+")$","i").test(escape(v)))return o.msg("选择的文件中包含不支持的格式"),r.value="";break;case"video":if(!RegExp("\\w\\.("+(h||"avi|mp4|wma|rmvb|rm|flash|3gp|flv")+")$","i").test(escape(v)))return o.msg("选择的视频中包含不支持的格式"),r.value="";break;case"audio":if(!RegExp("\\w\\.("+(h||"mp3|wav|mid")+")$","i").test(escape(v)))return o.msg("选择的音频中包含不支持的格式"),r.value="";break;default:if(layui.each(v,function(e,i){RegExp("\\w\\.("+(h||"jpg|png|gif|bmp|jpeg$")+")","i").test(escape(i))||(n=!0)}),n)return o.msg("选择的图片中包含不支持的格式"),r.value=""}if(o.fileLength=function(){var i=0,t=e||o.files||o.chooseFiles||r.files;return layui.each(t,function(){i++}),i}(),l.number&&o.fileLength>l.number)return o.msg("同时最多只能上传的数量为："+l.number);if(l.size>0&&!(a.ie&&a.ie<10)){var F;if(layui.each(o.chooseFiles,function(e,i){if(i.size>1024*l.size){var t=l.size/1024;t=t>=1?Math.floor(t)+(t%1>0?t.toFixed(1):0)+"MB":l.size+"KB",r.value="",F=t}}),F)return o.msg("文件不能超过"+F)}y()}},p.prototype.events=function(){var e=this,t=e.config,o=function(i){e.chooseFiles={},layui.each(i,function(i,t){var n=(new Date).getTime();e.chooseFiles[n+"-"+i]=t})},l=function(i,n){var a=e.elemFile,o=i.length>1?i.length+"个文件":(i[0]||{}).name||a[0].value.match(/[^\/\\]+\..+/g)||[]||"";a.next().hasClass(s)&&a.next().remove(),e.upload(null,"choose"),e.isFile()||t.choose||a.after('<span class="layui-inline '+s+'">'+o+"</span>")};t.elem.off("upload.start").on("upload.start",function(){var a=i(this),o=a.attr("lay-data");if(o)try{o=new Function("return "+o)(),e.config=i.extend({},t,o)}catch(l){n.error("Upload element property lay-data configuration item has a syntax error: "+o)}e.config.item=a,e.elemFile[0].click()}),a.ie&&a.ie<10||t.elem.off("upload.over").on("upload.over",function(){var e=i(this);e.attr("lay-over","")}).off("upload.leave").on("upload.leave",function(){var e=i(this);e.removeAttr("lay-over")}).off("upload.drop").on("upload.drop",function(n,a){var r=i(this),u=a.originalEvent.dataTransfer.files||[];r.removeAttr("lay-over"),o(u),t.auto?e.upload(u):l(u)}),e.elemFile.off("upload.change").on("upload.change",function(){var i=this.files||[];o(i),t.auto?e.upload():l(i)}),t.bindAction.off("upload.action").on("upload.action",function(){e.upload()}),t.elem.data("haveEvents")||(e.elemFile.on("change",function(){i(this).trigger("upload.change")}),t.elem.on("click",function(){e.isFile()||i(this).trigger("upload.start")}),t.drag&&t.elem.on("dragover",function(e){e.preventDefault(),i(this).trigger("upload.over")}).on("dragleave",function(e){i(this).trigger("upload.leave")}).on("drop",function(e){e.preventDefault(),i(this).trigger("upload.drop",e)}),t.bindAction.on("click",function(){i(this).trigger("upload.action")}),t.elem.data("haveEvents",!0))},o.render=function(e){var i=new p(e);return l.call(i)},e(r,o)});
