# Supplementary material for: Enhancing secure multi-group data sharing through integration of IPFS and hyperledger fabric
Source: PeerJ Comput Sci. 2024 Mar 29;10:e1962. doi: 10.7717/peerj-cs.1962 (PMC11041925; doi:10.7717/peerj-cs.1962)
Supplement: Supplemental Information 1 — The implemented code comprises three fundamental components: 1. hyperledger-fabric-contract-java-dataShare: This module constitutes the chain code, uploaded to Hyperledger Fabric. 2. QKsysytem: Representing the data sharing system, this component serves as an intuitive interface enabling users to visualize and manage operations effectively. 3. io.jboot: As the data transfer system, this module ensures secure and encrypted transmission of data among nodes within the network. [file peerj-cs-10-1962-s001.zip › io.jboot/src/main/webapp/layui/lay/modules/util.js]

/** layui-v2.2.5 MIT License By https://www.layui.com */
 ;layui.define("jquery",function(e){"use strict";var t=layui.$,i={fixbar:function(e){var i,o,a="layui-fixbar",r="layui-fixbar-top",n=t(document),l=t("body");e=t.extend({showHeight:200},e),e.bar1=e.bar1===!0?"&#xe606;":e.bar1,e.bar2=e.bar2===!0?"&#xe607;":e.bar2,e.bgcolor=e.bgcolor?"background-color:"+e.bgcolor:"";var c=[e.bar1,e.bar2,"&#xe604;"],g=t(['<ul class="'+a+'">',e.bar1?'<li class="layui-icon" lay-type="bar1" style="'+e.bgcolor+'">'+c[0]+"</li>":"",e.bar2?'<li class="layui-icon" lay-type="bar2" style="'+e.bgcolor+'">'+c[1]+"</li>":"",'<li class="layui-icon '+r+'" lay-type="top" style="'+e.bgcolor+'">'+c[2]+"</li>","</ul>"].join("")),s=g.find("."+r),u=function(){var t=n.scrollTop();t>=e.showHeight?i||(s.show(),i=1):i&&(s.hide(),i=0)};t("."+a)[0]||("object"==typeof e.css&&g.css(e.css),l.append(g),u(),g.find("li").on("click",function(){var i=t(this),o=i.attr("lay-type");"top"===o&&t("html,body").animate({scrollTop:0},200),e.click&&e.click.call(this,o)}),n.on("scroll",function(){clearTimeout(o),o=setTimeout(function(){u()},100)}))},countdown:function(e,t,i){var o=this,a="function"==typeof t,r=new Date(e).getTime(),n=new Date(!t||a?(new Date).getTime():t).getTime(),l=r-n,c=[Math.floor(l/864e5),Math.floor(l/36e5)%24,Math.floor(l/6e4)%60,Math.floor(l/1e3)%60];a&&(i=t);var g=setTimeout(function(){o.countdown(e,n+1e3,i)},1e3);return i&&i(l>0?c:[0,0,0,0],t,g),l<=0&&clearTimeout(g),g},timeAgo:function(e,t){var i=this,o=[[],[]],a=(new Date).getTime()-new Date(e).getTime();return a>6912e5?(a=new Date(e),o[0][0]=i.digit(a.getFullYear(),4),o[0][1]=i.digit(a.getMonth()+1),o[0][2]=i.digit(a.getDate()),t||(o[1][0]=i.digit(a.getHours()),o[1][1]=i.digit(a.getMinutes()),o[1][2]=i.digit(a.getSeconds())),o[0].join("-")+" "+o[1].join(":")):a>=864e5?(a/1e3/60/60/24|0)+"天前":a>=36e5?(a/1e3/60/60|0)+"小时前":a>=12e4?(a/1e3/60|0)+"分钟前":a<0?"未来":"刚刚"},digit:function(e,t){var i="";e=String(e),t=t||2;for(var o=e.length;o<t;o++)i+="0";return e<Math.pow(10,t)?i+(0|e):e},toDateString:function(e,t){var i=this,o=new Date(e||new Date),a=[i.digit(o.getFullYear(),4),i.digit(o.getMonth()+1),i.digit(o.getDate())],r=[i.digit(o.getHours()),i.digit(o.getMinutes()),i.digit(o.getSeconds())];return t=t||"yyyy-MM-dd HH:mm:ss",t.replace(/yyyy/g,a[0]).replace(/MM/g,a[1]).replace(/dd/g,a[2]).replace(/HH/g,r[0]).replace(/mm/g,r[1]).replace(/ss/g,r[2])}};e("util",i)});
