# Supplementary material for: Enhancing secure multi-group data sharing through integration of IPFS and hyperledger fabric
Source: PeerJ Comput Sci. 2024 Mar 29;10:e1962. doi: 10.7717/peerj-cs.1962 (PMC11041925; doi:10.7717/peerj-cs.1962)
Supplement: Supplemental Information 1 — The implemented code comprises three fundamental components: 1. hyperledger-fabric-contract-java-dataShare: This module constitutes the chain code, uploaded to Hyperledger Fabric. 2. QKsysytem: Representing the data sharing system, this component serves as an intuitive interface enabling users to visualize and manage operations effectively. 3. io.jboot: As the data transfer system, this module ensures secure and encrypted transmission of data among nodes within the network. [file peerj-cs-10-1962-s001.zip › io.jboot/src/main/webapp/layui/layui.js]

/** layui-v2.2.5 MIT License By https://www.layui.com */
 ;!function(e){"use strict";var t=document,n={modules:{},status:{},timeout:10,event:{}},o=function(){this.v="2.2.5"},r=function(){var e=t.currentScript?t.currentScript.src:function(){for(var e,n=t.scripts,o=n.length-1,r=o;r>0;r--)if("interactive"===n[r].readyState){e=n[r].src;break}return e||n[o].src}();return e.substring(0,e.lastIndexOf("/")+1)}(),a=function(t){e.console&&console.error&&console.error("Layui hint: "+t)},i="undefined"!=typeof opera&&"[object Opera]"===opera.toString(),u={layer:"modules/layer",laydate:"modules/laydate",laypage:"modules/laypage",laytpl:"modules/laytpl",layim:"modules/layim",layedit:"modules/layedit",form:"modules/form",upload:"modules/upload",tree:"modules/tree",table:"modules/table",element:"modules/element",util:"modules/util",flow:"modules/flow",carousel:"modules/carousel",code:"modules/code",jquery:"modules/jquery",mobile:"modules/mobile","layui.all":"../layui.all"};o.prototype.cache=n,o.prototype.define=function(e,t){var o=this,r="function"==typeof e,a=function(){var e=function(e,t){layui[e]=t,n.status[e]=!0};return"function"==typeof t&&t(function(o,r){e(o,r),n.callback[o]=function(){t(e)}}),this};return r&&(t=e,e=[]),layui["layui.all"]||!layui["layui.all"]&&layui["layui.mobile"]?a.call(o):(o.use(e,a),o)},o.prototype.use=function(e,o,l){function s(e,t){var o="PLaySTATION 3"===navigator.platform?/^complete$/:/^(complete|loaded)$/;("load"===e.type||o.test((e.currentTarget||e.srcElement).readyState))&&(n.modules[f]=t,d.removeChild(v),function r(){return++m>1e3*n.timeout/4?a(f+" is not a valid module"):void(n.status[f]?c():setTimeout(r,4))}())}function c(){l.push(layui[f]),e.length>1?y.use(e.slice(1),o,l):"function"==typeof o&&o.apply(layui,l)}var y=this,p=n.dir=n.dir?n.dir:r,d=t.getElementsByTagName("head")[0];e="string"==typeof e?[e]:e,window.jQuery&&jQuery.fn.on&&(y.each(e,function(t,n){"jquery"===n&&e.splice(t,1)}),layui.jquery=layui.$=jQuery);var f=e[0],m=0;if(l=l||[],n.host=n.host||(p.match(/\/\/([\s\S]+?)\//)||["//"+location.host+"/"])[0],0===e.length||layui["layui.all"]&&u[f]||!layui["layui.all"]&&layui["layui.mobile"]&&u[f])return c(),y;if(n.modules[f])!function g(){return++m>1e3*n.timeout/4?a(f+" is not a valid module"):void("string"==typeof n.modules[f]&&n.status[f]?c():setTimeout(g,4))}();else{var v=t.createElement("script"),h=(u[f]?p+"lay/":/^\{\/\}/.test(y.modules[f])?"":n.base||"")+(y.modules[f]||f)+".js";h=h.replace(/^\{\/\}/,""),v.async=!0,v.charset="utf-8",v.src=h+function(){var e=n.version===!0?n.v||(new Date).getTime():n.version||"";return e?"?v="+e:""}(),d.appendChild(v),!v.attachEvent||v.attachEvent.toString&&v.attachEvent.toString().indexOf("[native code")<0||i?v.addEventListener("load",function(e){s(e,h)},!1):v.attachEvent("onreadystatechange",function(e){s(e,h)}),n.modules[f]=h}return y},o.prototype.getStyle=function(t,n){var o=t.currentStyle?t.currentStyle:e.getComputedStyle(t,null);return o[o.getPropertyValue?"getPropertyValue":"getAttribute"](n)},o.prototype.link=function(e,o,r){var i=this,u=t.createElement("link"),l=t.getElementsByTagName("head")[0];"string"==typeof o&&(r=o);var s=(r||e).replace(/\.|\//g,""),c=u.id="layuicss-"+s,y=0;return u.rel="stylesheet",u.href=e+(n.debug?"?v="+(new Date).getTime():""),u.media="all",t.getElementById(c)||l.appendChild(u),"function"!=typeof o?i:(function p(){return++y>1e3*n.timeout/100?a(e+" timeout"):void(1989===parseInt(i.getStyle(t.getElementById(c),"width"))?function(){o()}():setTimeout(p,100))}(),i)},n.callback={},o.prototype.factory=function(e){if(layui[e])return"function"==typeof n.callback[e]?n.callback[e]:null},o.prototype.addcss=function(e,t,o){return layui.link(n.dir+"css/"+e,t,o)},o.prototype.img=function(e,t,n){var o=new Image;return o.src=e,o.complete?t(o):(o.onload=function(){o.onload=null,t(o)},void(o.onerror=function(e){o.onerror=null,n(e)}))},o.prototype.config=function(e){e=e||{};for(var t in e)n[t]=e[t];return this},o.prototype.modules=function(){var e={};for(var t in u)e[t]=u[t];return e}(),o.prototype.extend=function(e){var t=this;e=e||{};for(var n in e)t[n]||t.modules[n]?a("模块名 "+n+" 已被占用"):t.modules[n]=e[n];return t},o.prototype.router=function(e){var t=this,e=e||location.hash,n={path:[],search:{},hash:(e.match(/[^#](#.*$)/)||[])[1]||""};return/^#\//.test(e)?(n.href=e=e.replace(/^#\//,""),e=e.replace(/([^#])(#.*$)/,"$1").split("/")||[],t.each(e,function(e,t){/^\w+=/.test(t)?function(){t=t.split("="),n.search[t[0]]=t[1]}():n.path.push(t)}),n):n},o.prototype.data=function(t,n,o){if(t=t||"layui",o=o||localStorage,e.JSON&&e.JSON.parse){if(null===n)return delete o[t];n="object"==typeof n?n:{key:n};try{var r=JSON.parse(o[t])}catch(a){var r={}}return"value"in n&&(r[n.key]=n.value),n.remove&&delete r[n.key],o[t]=JSON.stringify(r),n.key?r[n.key]:r}},o.prototype.sessionData=function(e,t){return this.data(e,t,sessionStorage)},o.prototype.device=function(t){var n=navigator.userAgent.toLowerCase(),o=function(e){var t=new RegExp(e+"/([^\\s\\_\\-]+)");return e=(n.match(t)||[])[1],e||!1},r={os:function(){return/windows/.test(n)?"windows":/linux/.test(n)?"linux":/iphone|ipod|ipad|ios/.test(n)?"ios":/mac/.test(n)?"mac":void 0}(),ie:function(){return!!(e.ActiveXObject||"ActiveXObject"in e)&&((n.match(/msie\s(\d+)/)||[])[1]||"11")}(),weixin:o("micromessenger")};return t&&!r[t]&&(r[t]=o(t)),r.android=/android/.test(n),r.ios="ios"===r.os,r},o.prototype.hint=function(){return{error:a}},o.prototype.each=function(e,t){var n,o=this;if("function"!=typeof t)return o;if(e=e||[],e.constructor===Object){for(n in e)if(t.call(e[n],n,e[n]))break}else for(n=0;n<e.length&&!t.call(e[n],n,e[n]);n++);return o},o.prototype.sort=function(e,t,n){var o=JSON.parse(JSON.stringify(e||[]));return t?(o.sort(function(e,n){var o=/^-?\d+$/,r=e[t],a=n[t];return o.test(r)&&(r=parseFloat(r)),o.test(a)&&(a=parseFloat(a)),r&&!a?1:!r&&a?-1:r>a?1:r<a?-1:0}),n&&o.reverse(),o):o},o.prototype.stope=function(t){t=t||e.event;try{t.stopPropagation()}catch(n){t.cancelBubble=!0}},o.prototype.onevent=function(e,t,n){return"string"!=typeof e||"function"!=typeof n?this:o.event(e,t,null,n)},o.prototype.event=o.event=function(e,t,o,r){var a=this,i=null,u=t.match(/\((.*)\)$/)||[],l=(e+"."+t).replace(u[0],""),s=u[1]||"",c=function(e,t){var n=t&&t.call(a,o);n===!1&&null===i&&(i=!1)};return r?(n.event[l]=n.event[l]||{},n.event[l][s]=[r],this):(layui.each(n.event[l],function(e,t){return"{*}"===s?void layui.each(t,c):(""===e&&layui.each(t,c),void(e===s&&layui.each(t,c)))}),i)},e.layui=new o}(window);
