# Supplementary material for: Enhancing secure multi-group data sharing through integration of IPFS and hyperledger fabric
Source: PeerJ Comput Sci. 2024 Mar 29;10:e1962. doi: 10.7717/peerj-cs.1962 (PMC11041925; doi:10.7717/peerj-cs.1962)
Supplement: Supplemental Information 1 — The implemented code comprises three fundamental components: 1. hyperledger-fabric-contract-java-dataShare: This module constitutes the chain code, uploaded to Hyperledger Fabric. 2. QKsysytem: Representing the data sharing system, this component serves as an intuitive interface enabling users to visualize and manage operations effectively. 3. io.jboot: As the data transfer system, this module ensures secure and encrypted transmission of data among nodes within the network. [file peerj-cs-10-1962-s001.zip › io.jboot/src/main/webapp/log4j.properties]

### set log levels ###
#log4j.rootLogger = DEBUG,Console,File

log4j.appender.Console=org.apache.log4j.ConsoleAppender
log4j.appender.Console.Target=System.out
log4j.appender.Console.layout=org.apache.log4j.PatternLayout
log4j.appender.Console.layout.ConversionPattern= %d{ABSOLUTE} %5p %c{1}:%L - %m%n


log4j.appender.File=org.apache.log4j.RollingFileAppender 
log4j.appender.File.File=${project}/WEB-INF/logs/app.log
log4j.appender.File.DatePattern=_yyyyMMdd'.log'
log4j.appender.File.MaxFileSize=10MB
log4j.appender.File.Threshold=ALL
log4j.appender.File.layout=org.apache.log4j.PatternLayout
log4j.appender.File.layout.ConversionPattern=[%p][%d{yyyy-MM-dd HH\:mm\:ss,SSS}][%c]%m%n
