# Supplementary material for: Enhancing secure multi-group data sharing through integration of IPFS and hyperledger fabric
Source: PeerJ Comput Sci. 2024 Mar 29;10:e1962. doi: 10.7717/peerj-cs.1962 (PMC11041925; doi:10.7717/peerj-cs.1962)
Supplement: Supplemental Information 1 — The implemented code comprises three fundamental components: 1. hyperledger-fabric-contract-java-dataShare: This module constitutes the chain code, uploaded to Hyperledger Fabric. 2. QKsysytem: Representing the data sharing system, this component serves as an intuitive interface enabling users to visualize and manage operations effectively. 3. io.jboot: As the data transfer system, this module ensures secure and encrypted transmission of data among nodes within the network. [file peerj-cs-10-1962-s001.zip › QKsysytem/.settings/org.eclipse.core.resources.prefs]

eclipse.preferences.version=1
encoding//src/main/java/com/sltx/common/Consts.java=UTF-8
encoding//src/main/java/com/sltx/controller=UTF-8
encoding//src/main/java/com/sltx/service/api/DataService.java=UTF-8
encoding//src/main/java/com/sltx/service/api/LogService.java=UTF-8
encoding//src/main/java/com/sltx/service/api/ResService.java=UTF-8
encoding//src/main/java/com/sltx/service/api/RoleResService.java=UTF-8
encoding//src/main/java/com/sltx/service/api/RoleService.java=UTF-8
encoding//src/main/java/com/sltx/service/api/UserRoleService.java=UTF-8
encoding//src/main/java/com/sltx/shiro/CharacterEncodingFilter.java=UTF-8
encoding//src/main/java/com/sltx/shiro/MuitiLoginToken.java=UTF-8
encoding//src/main/java/com/sltx/shiro/RetryLimitHashedCredentialsMatcher.java=UTF-8
encoding//src/main/java/com/sltx/shiro/SessionHandler.java=UTF-8
encoding//src/main/java/com/sltx/shiro/ShiroCacheUtils.java=UTF-8
encoding//src/main/java/com/sltx/shiro/ShiroDbRealm.java=UTF-8
encoding//src/main/java/com/sltx/shiro/ShiroUtils.java=UTF-8
encoding//src/main/java/com/sltx/shiro/WebSessionListener.java=UTF-8
encoding//src/main/java/com/sltx/validator/ChangePwdValidator.java=UTF-8
encoding//src/main/java/com/sltx/validator/LoginValidator.java=UTF-8
encoding//src/main/java/com/sltx/validator/ResValidator.java=UTF-8
encoding//src/main/resources/html/system/res/main.html=UTF-8
encoding//src/main/resources/html/system/res/update.html=UTF-8
encoding//src/main/resources/html/system/role/add.html=UTF-8
encoding//src/main/resources/html/system/role/auth.html=UTF-8
encoding//src/main/resources/html/system/role/main.html=UTF-8
encoding//src/main/resources/html/system/role/update.html=UTF-8
encoding//src/main/resources/html/system/user/add.html=UTF-8
encoding//src/main/resources/html/system/user/main.html=UTF-8
encoding//src/main/resources/html/system/user/update.html=UTF-8
encoding//src/main/resources/html/welcome.html=UTF-8
encoding//src/main/resources/shiro.ini=UTF-8
encoding//src/main/resources/static/js/rule.txt=UTF-8
encoding//src/main/resources/template/system/log/main.html=UTF-8
encoding//src/main/resources/template/system/res/main.html=UTF-8
encoding//src/main/resources/template/system/role/main.html=UTF-8
encoding//src/main/resources/template/system/user/main.html=UTF-8
