# Supplementary material for: Enhancing secure multi-group data sharing through integration of IPFS and hyperledger fabric
Source: PeerJ Comput Sci. 2024 Mar 29;10:e1962. doi: 10.7717/peerj-cs.1962 (PMC11041925; doi:10.7717/peerj-cs.1962)
Supplement: Supplemental Information 1 — The implemented code comprises three fundamental components: 1. hyperledger-fabric-contract-java-dataShare: This module constitutes the chain code, uploaded to Hyperledger Fabric. 2. QKsysytem: Representing the data sharing system, this component serves as an intuitive interface enabling users to visualize and manage operations effectively. 3. io.jboot: As the data transfer system, this module ensures secure and encrypted transmission of data among nodes within the network. [file peerj-cs-10-1962-s001.zip › QKsysytem/HSMS.iml]

<?xml version="1.0" encoding="UTF-8"?>
<module org.jetbrains.idea.maven.project.MavenProjectsManager.isMavenModule="true" type="JAVA_MODULE" version="4">
  <component name="NewModuleRootManager" LANGUAGE_LEVEL="JDK_1_8">
    <output url="file://$MODULE_DIR$/target/classes" />
    <output-test url="file://$MODULE_DIR$/target/test-classes" />
    <content url="file://$MODULE_DIR$">
      <sourceFolder url="file://$MODULE_DIR$/src/main/java" isTestSource="false" />
      <sourceFolder url="file://$MODULE_DIR$/src/main/resources" type="java-resource" />
      <sourceFolder url="file://$MODULE_DIR$/src/test/java" isTestSource="true" />
      <sourceFolder url="file://$MODULE_DIR$/src/main2" isTestSource="false" />
      <excludeFolder url="file://$MODULE_DIR$/target" />
    </content>
    <orderEntry type="inheritedJdk" />
    <orderEntry type="sourceFolder" forTests="false" />
    <orderEntry type="library" name="Maven: io.jboot:jboot:1.4.5" level="project" />
    <orderEntry type="library" name="Maven: com.jfinal:jfinal-java8:3.3" level="project" />
    <orderEntry type="library" name="Maven: cglib:cglib-nodep:3.2.5" level="project" />
    <orderEntry type="library" name="Maven: com.jfinal:cos:2017.5" level="project" />
    <orderEntry type="library" name="Maven: com.jfinal:jfinal-weixin:1.9" level="project" />
    <orderEntry type="library" name="Maven: com.zaxxer:HikariCP:2.7.8" level="project" />
    <orderEntry type="library" name="Maven: javax.servlet:javax.servlet-api:3.1.0" level="project" />
    <orderEntry type="library" name="Maven: io.undertow:undertow-core:2.0.3.Final" level="project" />
    <orderEntry type="library" name="Maven: org.jboss.logging:jboss-logging:3.3.0.Final" level="project" />
    <orderEntry type="library" name="Maven: org.jboss.xnio:xnio-api:3.3.8.Final" level="project" />
    <orderEntry type="library" scope="RUNTIME" name="Maven: org.jboss.xnio:xnio-nio:3.3.8.Final" level="project" />
    <orderEntry type="library" name="Maven: io.undertow:undertow-servlet:2.0.3.Final" level="project" />
    <orderEntry type="library" name="Maven: org.jboss.spec.javax.servlet:jboss-servlet-api_4.0_spec:1.0.0.Final" level="project" />
    <orderEntry type="library" name="Maven: org.jboss.spec.javax.annotation:jboss-annotations-api_1.2_spec:1.0.2.Final" level="project" />
    <orderEntry type="library" name="Maven: io.undertow:undertow-websockets-jsr:2.0.3.Final" level="project" />
    <orderEntry type="library" name="Maven: org.jboss.spec.javax.websocket:jboss-websocket-api_1.1_spec:1.1.3.Final" level="project" />
    <orderEntry type="library" name="Maven: com.weibo:motan-core:1.1.0" level="project" />
    <orderEntry type="library" name="Maven: commons-pool:commons-pool:1.6" level="project" />
    <orderEntry type="library" name="Maven: com.caucho:hessian:4.0.38" level="project" />
    <orderEntry type="library" name="Maven: com.codahale.metrics:metrics-core:3.0.1" level="project" />
    <orderEntry type="library" name="Maven: com.squareup:javapoet:1.8.0" level="project" />
    <orderEntry type="library" name="Maven: com.weibo:motan-transport-netty4:1.1.0" level="project" />
    <orderEntry type="library" name="Maven: io.netty:netty-all:4.1.16.Final" level="project" />
    <orderEntry type="library" name="Maven: com.weibo:motan-registry-consul:1.1.0" level="project" />
    <orderEntry type="library" name="Maven: com.ecwid.consul:consul-api:1.3.0" level="project" />
    <orderEntry type="library" name="Maven: com.weibo:motan-registry-zookeeper:1.1.0" level="project" />
    <orderEntry type="library" name="Maven: org.apache.zookeeper:zookeeper:3.4.8" level="project" />
    <orderEntry type="library" name="Maven: jline:jline:0.9.94" level="project" />
    <orderEntry type="library" name="Maven: io.netty:netty:3.7.0.Final" level="project" />
    <orderEntry type="library" name="Maven: org.slf4j:slf4j-api:1.7.25" level="project" />
    <orderEntry type="library" name="Maven: com.alibaba:fastjson:1.2.47" level="project" />
    <orderEntry type="library" name="Maven: com.google.guava:guava:24.1-jre" level="project" />
    <orderEntry type="library" name="Maven: com.google.code.findbugs:jsr305:1.3.9" level="project" />
    <orderEntry type="library" name="Maven: org.checkerframework:checker-compat-qual:2.0.0" level="project" />
    <orderEntry type="library" name="Maven: com.google.errorprone:error_prone_annotations:2.1.3" level="project" />
    <orderEntry type="library" name="Maven: com.google.j2objc:j2objc-annotations:1.1" level="project" />
    <orderEntry type="library" name="Maven: org.codehaus.mojo:animal-sniffer-annotations:1.14" level="project" />
    <orderEntry type="library" name="Maven: com.github.ben-manes.caffeine:caffeine:2.6.2" level="project" />
    <orderEntry type="library" name="Maven: redis.clients:jedis:2.9.0" level="project" />
    <orderEntry type="library" name="Maven: org.apache.commons:commons-pool2:2.4.2" level="project" />
    <orderEntry type="library" name="Maven: de.ruedigermoeller:fst:2.57" level="project" />
    <orderEntry type="library" name="Maven: com.fasterxml.jackson.core:jackson-core:2.8.8" level="project" />
    <orderEntry type="library" name="Maven: org.javassist:javassist:3.21.0-GA" level="project" />
    <orderEntry type="library" name="Maven: org.jsoup:jsoup:1.11.2" level="project" />
    <orderEntry type="library" name="Maven: net.sf.ehcache:ehcache:2.10.4" level="project" />
    <orderEntry type="library" name="Maven: com.netflix.hystrix:hystrix-core:1.5.12" level="project" />
    <orderEntry type="library" name="Maven: com.netflix.archaius:archaius-core:0.4.1" level="project" />
    <orderEntry type="library" name="Maven: commons-configuration:commons-configuration:1.8" level="project" />
    <orderEntry type="library" name="Maven: commons-lang:commons-lang:2.6" level="project" />
    <orderEntry type="library" name="Maven: io.reactivex:rxjava:1.2.0" level="project" />
    <orderEntry type="library" name="Maven: org.hdrhistogram:HdrHistogram:2.1.9" level="project" />
    <orderEntry type="library" name="Maven: com.netflix.hystrix:hystrix-metrics-event-stream:1.5.12" level="project" />
    <orderEntry type="library" scope="RUNTIME" name="Maven: com.netflix.hystrix:hystrix-serialization:1.5.12" level="project" />
    <orderEntry type="library" scope="RUNTIME" name="Maven: com.fasterxml.jackson.module:jackson-module-afterburner:2.7.5" level="project" />
    <orderEntry type="library" name="Maven: com.netflix.hystrix:hystrix-codahale-metrics-publisher:1.5.12" level="project" />
    <orderEntry type="library" name="Maven: io.shardingjdbc:sharding-jdbc-core:2.0.3" level="project" />
    <orderEntry type="library" name="Maven: org.codehaus.groovy:groovy:indy:2.4.5" level="project" />
    <orderEntry type="library" name="Maven: io.dropwizard.metrics:metrics-core:4.0.2" level="project" />
    <orderEntry type="library" name="Maven: io.dropwizard.metrics:metrics-graphite:4.0.2" level="project" />
    <orderEntry type="library" name="Maven: com.rabbitmq:amqp-client:4.4.1" level="project" />
    <orderEntry type="library" name="Maven: io.dropwizard.metrics:metrics-servlets:4.0.2" level="project" />
    <orderEntry type="library" name="Maven: io.dropwizard.metrics:metrics-healthchecks:4.0.2" level="project" />
    <orderEntry type="library" name="Maven: io.dropwizard.metrics:metrics-json:4.0.2" level="project" />
    <orderEntry type="library" name="Maven: io.dropwizard.metrics:metrics-jvm:4.0.2" level="project" />
    <orderEntry type="library" name="Maven: com.papertrail:profiler:1.0.2" level="project" />
    <orderEntry type="library" name="Maven: joda-time:joda-time:2.9.1" level="project" />
    <orderEntry type="library" name="Maven: com.fasterxml.jackson.core:jackson-databind:2.9.3" level="project" />
    <orderEntry type="library" name="Maven: com.google.inject:guice:4.2.0" level="project" />
    <orderEntry type="library" name="Maven: javax.inject:javax.inject:1" level="project" />
    <orderEntry type="library" name="Maven: aopalliance:aopalliance:1.0" level="project" />
    <orderEntry type="library" name="Maven: org.apache.shiro:shiro-core:1.3.2" level="project" />
    <orderEntry type="library" name="Maven: commons-beanutils:commons-beanutils:1.8.3" level="project" />
    <orderEntry type="library" name="Maven: org.apache.shiro:shiro-web:1.3.2" level="project" />
    <orderEntry type="library" name="Maven: com.alibaba:dubbo:2.6.1" level="project" />
    <orderEntry type="library" name="Maven: org.jboss.netty:netty:3.2.5.Final" level="project" />
    <orderEntry type="library" name="Maven: org.apache.curator:curator-framework:4.0.1" level="project" />
    <orderEntry type="library" name="Maven: org.apache.curator:curator-client:4.0.1" level="project" />
    <orderEntry type="library" name="Maven: com.101tec:zkclient:0.10" level="project" />
    <orderEntry type="library" name="Maven: io.opentracing:opentracing-api:0.31.0" level="project" />
    <orderEntry type="library" name="Maven: io.opentracing.brave:brave-opentracing:0.29.0" level="project" />
    <orderEntry type="library" name="Maven: io.zipkin.brave:brave:4.17.1" level="project" />
    <orderEntry type="library" name="Maven: io.zipkin.reporter2:zipkin-sender-urlconnection:2.4.1" level="project" />
    <orderEntry type="library" name="Maven: io.zipkin.reporter2:zipkin-reporter:2.4.1" level="project" />
    <orderEntry type="library" name="Maven: io.zipkin.zipkin2:zipkin:2.5.1" level="project" />
    <orderEntry type="library" name="Maven: io.jsonwebtoken:jjwt:0.9.0" level="project" />
    <orderEntry type="library" name="Maven: io.swagger:swagger-core:1.5.18" level="project" />
    <orderEntry type="library" name="Maven: com.fasterxml.jackson.core:jackson-annotations:2.9.3" level="project" />
    <orderEntry type="library" name="Maven: com.fasterxml.jackson.dataformat:jackson-dataformat-yaml:2.9.3" level="project" />
    <orderEntry type="library" name="Maven: io.swagger:swagger-models:1.5.18" level="project" />
    <orderEntry type="library" name="Maven: io.swagger:swagger-annotations:1.5.18" level="project" />
    <orderEntry type="library" name="Maven: javax.validation:validation-api:1.1.0.Final" level="project" />
    <orderEntry type="library" name="Maven: org.apache.commons:commons-lang3:3.7" level="project" />
    <orderEntry type="library" name="Maven: mysql:mysql-connector-java:5.1.6" level="project" />
    <orderEntry type="library" name="Maven: org.hyperledger.fabric-sdk-java:fabric-sdk-java:2.2.11" level="project" />
    <orderEntry type="library" name="Maven: io.netty:netty-tcnative-boringssl-static:2.0.46.Final" level="project" />
    <orderEntry type="library" name="Maven: io.netty:netty-tcnative-classes:2.0.46.Final" level="project" />
    <orderEntry type="library" name="Maven: io.grpc:grpc-netty-shaded:1.43.1" level="project" />
    <orderEntry type="library" scope="RUNTIME" name="Maven: io.perfmark:perfmark-api:0.23.0" level="project" />
    <orderEntry type="library" name="Maven: io.grpc:grpc-core:1.43.1" level="project" />
    <orderEntry type="library" scope="RUNTIME" name="Maven: com.google.android:annotations:4.1.1.4" level="project" />
    <orderEntry type="library" name="Maven: io.grpc:grpc-protobuf:1.43.1" level="project" />
    <orderEntry type="library" name="Maven: io.grpc:grpc-api:1.43.1" level="project" />
    <orderEntry type="library" name="Maven: io.grpc:grpc-context:1.43.1" level="project" />
    <orderEntry type="library" name="Maven: com.google.api.grpc:proto-google-common-protos:2.0.1" level="project" />
    <orderEntry type="library" name="Maven: io.grpc:grpc-protobuf-lite:1.43.1" level="project" />
    <orderEntry type="library" name="Maven: io.grpc:grpc-stub:1.43.1" level="project" />
    <orderEntry type="library" name="Maven: com.google.protobuf:protobuf-java:3.19.1" level="project" />
    <orderEntry type="library" name="Maven: com.google.protobuf:protobuf-java-util:3.19.1" level="project" />
    <orderEntry type="library" name="Maven: com.google.code.gson:gson:2.8.6" level="project" />
    <orderEntry type="library" name="Maven: org.bouncycastle:bcpkix-jdk15on:1.70" level="project" />
    <orderEntry type="library" name="Maven: org.bouncycastle:bcprov-jdk15on:1.70" level="project" />
    <orderEntry type="library" name="Maven: org.bouncycastle:bcutil-jdk15on:1.70" level="project" />
    <orderEntry type="library" name="Maven: commons-logging:commons-logging:1.2" level="project" />
    <orderEntry type="library" name="Maven: commons-cli:commons-cli:1.5.0" level="project" />
    <orderEntry type="library" name="Maven: org.apache.commons:commons-compress:1.21" level="project" />
    <orderEntry type="library" name="Maven: commons-io:commons-io:2.11.0" level="project" />
    <orderEntry type="library" name="Maven: org.apache.logging.log4j:log4j-core:2.17.1" level="project" />
    <orderEntry type="library" name="Maven: org.apache.logging.log4j:log4j-api:2.17.1" level="project" />
    <orderEntry type="library" name="Maven: org.apache.logging.log4j:log4j-1.2-api:2.17.1" level="project" />
    <orderEntry type="library" name="Maven: org.apache.httpcomponents:httpclient:4.5.13" level="project" />
    <orderEntry type="library" name="Maven: org.apache.httpcomponents:httpcore:4.4.13" level="project" />
    <orderEntry type="library" name="Maven: com.spotify:futures-extra:4.3.1" level="project" />
    <orderEntry type="library" name="Maven: com.google.api:api-common:2.1.1" level="project" />
    <orderEntry type="library" scope="RUNTIME" name="Maven: com.google.auto.value:auto-value-annotations:1.8.2" level="project" />
    <orderEntry type="library" name="Maven: org.glassfish:javax.json:1.1.4" level="project" />
    <orderEntry type="library" name="Maven: org.yaml:snakeyaml:1.30" level="project" />
    <orderEntry type="library" name="Maven: org.miracl.milagro.amcl:milagro-crypto-java:0.4.0" level="project" />
    <orderEntry type="library" name="Maven: org.apache.commons:commons-math3:3.6.1" level="project" />
    <orderEntry type="library" name="Maven: javax.xml.bind:jaxb-api:2.3.1" level="project" />
    <orderEntry type="library" name="Maven: javax.activation:javax.activation-api:1.2.0" level="project" />
    <orderEntry type="library" name="Maven: javax.annotation:javax.annotation-api:1.3.2" level="project" />
    <orderEntry type="library" name="Maven: io.opentelemetry:opentelemetry-api:1.5.0" level="project" />
    <orderEntry type="library" name="Maven: io.opentelemetry:opentelemetry-context:1.5.0" level="project" />
    <orderEntry type="library" name="Maven: io.opentelemetry:opentelemetry-sdk:1.5.0" level="project" />
    <orderEntry type="library" name="Maven: io.opentelemetry:opentelemetry-sdk-common:1.5.0" level="project" />
    <orderEntry type="library" name="Maven: io.opentelemetry:opentelemetry-sdk-trace:1.5.0" level="project" />
    <orderEntry type="library" name="Maven: io.opentelemetry:opentelemetry-api-metrics:1.5.0-alpha" level="project" />
    <orderEntry type="library" name="Maven: io.opentelemetry:opentelemetry-semconv:1.5.0-alpha" level="project" />
    <orderEntry type="library" name="Maven: io.opentelemetry:opentelemetry-exporter-otlp:1.5.0" level="project" />
    <orderEntry type="library" name="Maven: io.opentelemetry:opentelemetry-exporter-otlp-trace:1.5.0" level="project" />
    <orderEntry type="library" scope="RUNTIME" name="Maven: io.opentelemetry:opentelemetry-exporter-otlp-common:1.5.0" level="project" />
    <orderEntry type="library" scope="RUNTIME" name="Maven: io.opentelemetry:opentelemetry-proto:1.5.0-alpha" level="project" />
    <orderEntry type="library" name="Maven: io.opentelemetry:opentelemetry-extension-trace-propagators:1.5.0" level="project" />
    <orderEntry type="library" name="Maven: io.opentelemetry.instrumentation:opentelemetry-grpc-1.6:1.5.1-alpha" level="project" />
    <orderEntry type="library" name="Maven: io.opentelemetry.instrumentation:opentelemetry-instrumentation-api:1.5.1-alpha" level="project" />
    <orderEntry type="library" name="Maven: io.opentelemetry:opentelemetry-sdk-extension-autoconfigure:1.5.0-alpha" level="project" />
    <orderEntry type="library" name="Maven: io.opentelemetry:opentelemetry-sdk-metrics:1.5.0-alpha" level="project" />
    <orderEntry type="library" name="Maven: org.hyperledger.fabric:fabric-gateway-java:2.2.3" level="project" />
    <orderEntry type="library" name="Maven: commons-codec:commons-codec:1.14" level="project" />
    <orderEntry type="library" name="Maven: com.ibm.cloud:cloudant:0.0.32" level="project" />
    <orderEntry type="library" name="Maven: com.ibm.cloud:cloudant-common:0.0.32" level="project" />
    <orderEntry type="library" name="Maven: com.ibm.cloud:sdk-core:9.15.1" level="project" />
    <orderEntry type="library" name="Maven: com.squareup.okhttp3:okhttp:4.9.1" level="project" />
    <orderEntry type="library" name="Maven: com.squareup.okio:okio:2.8.0" level="project" />
    <orderEntry type="library" name="Maven: org.jetbrains.kotlin:kotlin-stdlib-common:1.4.0" level="project" />
    <orderEntry type="library" name="Maven: org.jetbrains.kotlin:kotlin-stdlib:1.4.10" level="project" />
    <orderEntry type="library" name="Maven: org.jetbrains:annotations:13.0" level="project" />
    <orderEntry type="library" name="Maven: com.squareup.okhttp3:logging-interceptor:4.9.1" level="project" />
    <orderEntry type="library" name="Maven: org.jetbrains.kotlin:kotlin-stdlib-jdk8:1.4.10" level="project" />
    <orderEntry type="library" name="Maven: org.jetbrains.kotlin:kotlin-stdlib-jdk7:1.4.10" level="project" />
    <orderEntry type="library" name="Maven: com.squareup.okhttp3:okhttp-urlconnection:4.9.1" level="project" />
    <orderEntry type="library" name="Maven: io.reactivex.rxjava2:rxjava:2.2.7" level="project" />
    <orderEntry type="library" name="Maven: org.reactivestreams:reactive-streams:1.0.2" level="project" />
    <orderEntry type="library" name="Maven: ch.qos.logback:logback-core:1.1.11" level="project" />
    <orderEntry type="library" name="Maven: ch.qos.logback:logback-classic:1.1.11" level="project" />
    <orderEntry type="library" name="Maven: it.sauronsoftware.cron4j:cron4j:2.2.5" level="project" />
    <orderEntry type="library" name="Maven: eu.bitwalker:UserAgentUtils:1.15" level="project" />
    <orderEntry type="library" name="Maven: com.alibaba:druid:1.1.9" level="project" />
    <orderEntry type="library" name="Maven: org.json:json:20160810" level="project" />
    <orderEntry type="library" name="Maven: com.github.ipfs:java-ipfs-api:v1.3.3" level="project" />
    <orderEntry type="library" name="Maven: com.github.multiformats:java-multiaddr:v1.4.1" level="project" />
    <orderEntry type="library" name="Maven: com.github.ipld:java-cid:v1.3.1" level="project" />
    <orderEntry type="library" name="Maven: com.github.multiformats:java-multihash:v1.3.0" level="project" />
    <orderEntry type="library" name="Maven: com.github.multiformats:java-multibase:v1.1.0" level="project" />
    <orderEntry type="library" scope="TEST" name="Maven: junit:junit:4.12" level="project" />
    <orderEntry type="library" scope="TEST" name="Maven: org.hamcrest:hamcrest-core:1.3" level="project" />
    <orderEntry type="library" scope="TEST" name="Maven: org.mockito:mockito-core:2.23.4" level="project" />
    <orderEntry type="library" scope="TEST" name="Maven: net.bytebuddy:byte-buddy:1.9.3" level="project" />
    <orderEntry type="library" scope="TEST" name="Maven: net.bytebuddy:byte-buddy-agent:1.9.3" level="project" />
    <orderEntry type="library" name="Maven: org.objenesis:objenesis:2.6" level="project" />
  </component>
</module>
