# Supplementary material for: Enhancing secure multi-group data sharing through integration of IPFS and hyperledger fabric
Source: PeerJ Comput Sci. 2024 Mar 29;10:e1962. doi: 10.7717/peerj-cs.1962 (PMC11041925; doi:10.7717/peerj-cs.1962)
Supplement: Supplemental Information 1 — The implemented code comprises three fundamental components: 1. hyperledger-fabric-contract-java-dataShare: This module constitutes the chain code, uploaded to Hyperledger Fabric. 2. QKsysytem: Representing the data sharing system, this component serves as an intuitive interface enabling users to visualize and manage operations effectively. 3. io.jboot: As the data transfer system, this module ensures secure and encrypted transmission of data among nodes within the network. [file peerj-cs-10-1962-s001.zip › QKsysytem/pom.xml]

<?xml version="1.0" encoding="UTF-8"?>
<project xmlns="http://maven.apache.org/POM/4.0.0"
         xmlns:xsi="http://www.w3.org/2001/XMLSchema-instance"
         xsi:schemaLocation="http://maven.apache.org/POM/4.0.0 http://maven.apache.org/xsd/maven-4.0.0.xsd">
    <modelVersion>4.0.0</modelVersion>

    <groupId>com.sltx</groupId>
    <artifactId>HSMS</artifactId>
    <version>1.0</version>

    <dependencies>
        <dependency>
            <groupId>io.jboot</groupId>
            <artifactId>jboot</artifactId>
            <version>1.4.5</version>
        </dependency>
        <dependency>     <groupId>mysql</groupId>
    <artifactId>mysql-connector-java</artifactId>     <version>5.1.6</version>
        </dependency>

        <!-- https://mvnrepository.com/artifact/org.hyperledger.fabric-sdk-java/fabric-sdk-java -->
        <dependency>
            <groupId>org.hyperledger.fabric-sdk-java</groupId>
            <artifactId>fabric-sdk-java</artifactId>
            <version>2.2.11</version>
        </dependency>

        <!-- https://mvnrepository.com/artifact/org.hyperledger.fabric/fabric-gateway-java -->
        <dependency>
            <groupId>org.hyperledger.fabric</groupId>
            <artifactId>fabric-gateway-java</artifactId>
            <version>2.2.3</version>
        </dependency>
        
        <dependency>
            <groupId>ch.qos.logback</groupId>
            <artifactId>logback-core</artifactId>
            <version>1.1.11</version>
        </dependency>
        <dependency>
            <groupId>ch.qos.logback</groupId>
            <artifactId>logback-classic</artifactId>
            <version>1.1.11</version>
        </dependency>
        <dependency>
            <groupId>it.sauronsoftware.cron4j</groupId>
            <artifactId>cron4j</artifactId>
            <version>2.2.5</version>
        </dependency>
         <dependency>
                <groupId>eu.bitwalker</groupId>
                <artifactId>UserAgentUtils</artifactId>
                <version>1.15</version>
          </dependency>
          <dependency>  
                <groupId>com.alibaba</groupId>  
                <artifactId>druid</artifactId>  
                <version>1.1.9</version>  
           </dependency>
        <dependency>
            <groupId>org.json</groupId>
            <artifactId>json</artifactId>
            <version>20160810</version>
        </dependency>


        <dependency>
            <groupId>com.github.ipfs</groupId>
            <artifactId>java-ipfs-api</artifactId>
            <version>v1.3.3</version>
        </dependency>
        <dependency>
            <groupId>junit</groupId>
            <artifactId>junit</artifactId>
            <version>4.12</version>
            <scope>test</scope>
        </dependency>
        <dependency>
            <groupId>org.mockito</groupId>
            <artifactId>mockito-core</artifactId>
            <version>2.23.4</version>
            <scope>test</scope>
        </dependency>

    </dependencies>

    <repositories>
        <repository>
            <id>jitpack.io</id>
            <url>https://jitpack.io</url>
        </repository>
    </repositories>

    <build>
        <plugins>
            <plugin>
                <groupId>org.apache.maven.plugins</groupId>
                <artifactId>maven-compiler-plugin</artifactId>
                <configuration>
                    <source>1.8</source>
                    <target>1.8</target>
                    <compilerArgument>-parameters</compilerArgument>
                </configuration>
            </plugin>

            <plugin>
                <groupId>org.codehaus.mojo</groupId>
                <artifactId>appassembler-maven-plugin</artifactId>
                <version>2.0.0</version>
                <configuration>
                    <assembleDirectory>${project.build.directory}/app</assembleDirectory>
                    <repositoryName>lib</repositoryName>
                    <binFolder>bin</binFolder>
                    <configurationDirectory>webRoot</configurationDirectory>
                    <copyConfigurationDirectory>true</copyConfigurationDirectory>
                    <configurationSourceDirectory>src/main/resources</configurationSourceDirectory>
                    <repositoryLayout>flat</repositoryLayout>
                    <encoding>UTF-8</encoding>
                    <logsDirectory>logs</logsDirectory>
                    <tempDirectory>tmp</tempDirectory>
                    <programs>
                        <program>
                            <mainClass>io.jboot.Jboot</mainClass>
                            <id>jboot</id>
                            <platforms>
                                <platform>windows</platform>
                                <platform>unix</platform>
                            </platforms>
                        </program>
                    </programs>
                </configuration>
            </plugin>
        </plugins>
    </build>
</project>
