# Supplementary material for: Enhancing secure multi-group data sharing through integration of IPFS and hyperledger fabric
Source: PeerJ Comput Sci. 2024 Mar 29;10:e1962. doi: 10.7717/peerj-cs.1962 (PMC11041925; doi:10.7717/peerj-cs.1962)
Supplement: Supplemental Information 1 — The implemented code comprises three fundamental components: 1. hyperledger-fabric-contract-java-dataShare: This module constitutes the chain code, uploaded to Hyperledger Fabric. 2. QKsysytem: Representing the data sharing system, this component serves as an intuitive interface enabling users to visualize and manage operations effectively. 3. io.jboot: As the data transfer system, this module ensures secure and encrypted transmission of data among nodes within the network. [file peerj-cs-10-1962-s001.zip › QKsysytem/src/main/java/com/sltx/common/Consts.java]

package com.sltx.common;

/**
 * consts
 * @author Rlax
 *
 */
public class Consts
{

	public static final String SESSION_USER = "user";

	public static final String SESSION_USER_ROLE = "userRole";
	public static final String SESSION_EAMIL_USER="email_val";
	public static final String SESSION_MESSAGE = "_message";

	public static final String SESSION_SMS = "_sms_val";
	

	public static final String WEIXIN_SESSION_CODE = "weixin_code";
	
	public static final int PAGE_DEFAULT_SIZE = 10;
	

	public static final String FUNC_TAG = "_func";


	public static final String TOKEN_TAG = "_token";
	

    public final static String SUCCESS = "0";


    public final static String ERROR = "1";


    public final static String FALLBACK_ERROR = "2";
	

}
