# Supplementary material for: Enhancing secure multi-group data sharing through integration of IPFS and hyperledger fabric
Source: PeerJ Comput Sci. 2024 Mar 29;10:e1962. doi: 10.7717/peerj-cs.1962 (PMC11041925; doi:10.7717/peerj-cs.1962)
Supplement: Supplemental Information 1 — The implemented code comprises three fundamental components: 1. hyperledger-fabric-contract-java-dataShare: This module constitutes the chain code, uploaded to Hyperledger Fabric. 2. QKsysytem: Representing the data sharing system, this component serves as an intuitive interface enabling users to visualize and manage operations effectively. 3. io.jboot: As the data transfer system, this module ensures secure and encrypted transmission of data among nodes within the network. [file peerj-cs-10-1962-s001.zip › QKsysytem/src/main/java/com/sltx/common/exception/BusinessException.java]

package com.sltx.common.exception;

import io.jboot.exception.JbootException;

/**
 * Business exception
 * @author Rlax
 *
 */
public class BusinessException extends JbootException {

	public BusinessException() {
		super();
	}

	public BusinessException(String message) {
		super(message);
	}

	public BusinessException(String message, Throwable cause) {
		super(message, cause);
	}

	public BusinessException(Throwable cause) {
		super(cause);
	}

	protected BusinessException(String message, Throwable cause, boolean enableSuppression, boolean writableStackTrace) {
		super(message, cause, enableSuppression, writableStackTrace);
	}
}
