# Supplementary material for: Enhancing secure multi-group data sharing through integration of IPFS and hyperledger fabric
Source: PeerJ Comput Sci. 2024 Mar 29;10:e1962. doi: 10.7717/peerj-cs.1962 (PMC11041925; doi:10.7717/peerj-cs.1962)
Supplement: Supplemental Information 1 — The implemented code comprises three fundamental components: 1. hyperledger-fabric-contract-java-dataShare: This module constitutes the chain code, uploaded to Hyperledger Fabric. 2. QKsysytem: Representing the data sharing system, this component serves as an intuitive interface enabling users to visualize and manage operations effectively. 3. io.jboot: As the data transfer system, this module ensures secure and encrypted transmission of data among nodes within the network. [file peerj-cs-10-1962-s001.zip › QKsysytem/src/main/java/com/sltx/common/model/BaseStatus.java]

package com.sltx.common.model;

import java.util.LinkedHashMap;
import java.util.Map;

/**
 * state base class
 *
 */
public abstract class BaseStatus {

	private Map<String, String> map = new LinkedHashMap<String, String>();

	/**
	 * add status
	 * @param key
	 * @param desc
	 */
	public void add(String key, String desc) {
		map.put(key, desc);
	}

	/**
	 * Return description according to key
	 * @param key
	 * @return
	 */
	public String desc(String key) {
		return map.get(key);
	}

	/**
	 * Return the key according to the description
	 * @param desc
	 * @return
	 */
	public String key(String desc) {
		for (String _key : map.keySet()) {
			if (desc.equals(map.get(_key))) {
				return _key;
			}
		}

		return null;
	}

	/**
	 * return all status
	 * @return
	 */
	public Map<String, String> all() {
		return map;
	}

}
