# Supplementary material for: Enhancing secure multi-group data sharing through integration of IPFS and hyperledger fabric
Source: PeerJ Comput Sci. 2024 Mar 29;10:e1962. doi: 10.7717/peerj-cs.1962 (PMC11041925; doi:10.7717/peerj-cs.1962)
Supplement: Supplemental Information 1 — The implemented code comprises three fundamental components: 1. hyperledger-fabric-contract-java-dataShare: This module constitutes the chain code, uploaded to Hyperledger Fabric. 2. QKsysytem: Representing the data sharing system, this component serves as an intuitive interface enabling users to visualize and manage operations effectively. 3. io.jboot: As the data transfer system, this module ensures secure and encrypted transmission of data among nodes within the network. [file peerj-cs-10-1962-s001.zip › QKsysytem/src/main/java/com/sltx/common/model/DataTable.java]

package com.sltx.common.model;

import com.jfinal.plugin.activerecord.Page;

import java.util.List;

/**
 * layui data table
 * @author Rlax
 *
 */
public class DataTable<T> {

    private int code = 0;
    private String msg;
    private int count;

    private List<T> data;

    public DataTable() {}

    public DataTable(Page<T> page) {
        this.count = page.getTotalRow();
        this.data = page.getList();
    }

    public int getCode() {
        return code;
    }

    public void setCode(int code) {
        this.code = code;
    }

    public String getMsg() {
        return msg;
    }

    public void setMsg(String msg) {
        this.msg = msg;
    }

    public int getCount() {
        return count;
    }

    public void setCount(int count) {
        this.count = count;
    }

    public List<T> getData() {
        return data;
    }

    public void setData(List<T> data) {
        this.data = data;
    }
}
