# Supplementary material for: Enhancing secure multi-group data sharing through integration of IPFS and hyperledger fabric
Source: PeerJ Comput Sci. 2024 Mar 29;10:e1962. doi: 10.7717/peerj-cs.1962 (PMC11041925; doi:10.7717/peerj-cs.1962)
Supplement: Supplemental Information 1 — The implemented code comprises three fundamental components: 1. hyperledger-fabric-contract-java-dataShare: This module constitutes the chain code, uploaded to Hyperledger Fabric. 2. QKsysytem: Representing the data sharing system, this component serves as an intuitive interface enabling users to visualize and manage operations effectively. 3. io.jboot: As the data transfer system, this module ensures secure and encrypted transmission of data among nodes within the network. [file peerj-cs-10-1962-s001.zip › QKsysytem/src/main/java/com/sltx/common/model/ErrorResult.java]

package com.sltx.common.model;

import java.io.Serializable;

/**
 * error return
 * @author Rlax
 *
 */
public class ErrorResult implements Serializable {

    public final static Integer NORMAL_ERROR = 0;
    public final static Integer VALIDATOR_ERROR = 1;
    public final static Integer BUSINESS_ERROR = 2;
    public final static Integer FALL_BACK_ERROR = 100;
    public final static Integer SYSTEM_ERROR = 500;

    private Integer code;
    private String msg;

    public ErrorResult() {

    }

    public ErrorResult(Integer code, String msg) {
        this.code = code;
        this.msg = msg;
    }

    public Integer getCode() {
        return code;
    }

    public void setCode(Integer code) {
        this.code = code;
    }

    public String getMsg() {
        return msg;
    }

    public void setMsg(String msg) {
        this.msg = msg;
    }
}
