# Supplementary material for: Enhancing secure multi-group data sharing through integration of IPFS and hyperledger fabric
Source: PeerJ Comput Sci. 2024 Mar 29;10:e1962. doi: 10.7717/peerj-cs.1962 (PMC11041925; doi:10.7717/peerj-cs.1962)
Supplement: Supplemental Information 1 — The implemented code comprises three fundamental components: 1. hyperledger-fabric-contract-java-dataShare: This module constitutes the chain code, uploaded to Hyperledger Fabric. 2. QKsysytem: Representing the data sharing system, this component serves as an intuitive interface enabling users to visualize and manage operations effectively. 3. io.jboot: As the data transfer system, this module ensures secure and encrypted transmission of data among nodes within the network. [file peerj-cs-10-1962-s001.zip › QKsysytem/src/main/java/com/sltx/common/utils/NotNullPara.java]

package com.sltx.common.utils;

import java.lang.annotation.*;

/**
 * parameter is not empty
 * @author Rlax
 *
 */
@Documented
@Target(ElementType.METHOD)
@Inherited
@Retention(RetentionPolicy.RUNTIME)
public @interface NotNullPara {

    String[] value();

    String errorRedirect() default "";
}
