# Supplementary material for: Enhancing secure multi-group data sharing through integration of IPFS and hyperledger fabric
Source: PeerJ Comput Sci. 2024 Mar 29;10:e1962. doi: 10.7717/peerj-cs.1962 (PMC11041925; doi:10.7717/peerj-cs.1962)
Supplement: Supplemental Information 1 — The implemented code comprises three fundamental components: 1. hyperledger-fabric-contract-java-dataShare: This module constitutes the chain code, uploaded to Hyperledger Fabric. 2. QKsysytem: Representing the data sharing system, this component serves as an intuitive interface enabling users to visualize and manage operations effectively. 3. io.jboot: As the data transfer system, this module ensures secure and encrypted transmission of data among nodes within the network. [file peerj-cs-10-1962-s001.zip › QKsysytem/src/main/java/com/sltx/config/HyperLedgerFabricProperties.java]

package com.sltx.config;

import io.jboot.config.annotation.PropertyConfig;


@PropertyConfig(prefix = "fabric")
public class HyperLedgerFabricProperties {

    String networkConnectionConfigPath;

    String certificatePath;

    String privateKeyPath;

    // getter and setter


    public String getNetworkConnectionConfigPath() {
        return networkConnectionConfigPath;
    }

    public void setNetworkConnectionConfigPath(String networkConnectionConfigPath) {
        this.networkConnectionConfigPath = networkConnectionConfigPath;
    }

    public String getCertificatePath() {
        return certificatePath;
    }

    public void setCertificatePath(String certificatePath) {
        this.certificatePath = certificatePath;
    }

    public String getPrivateKeyPath() {
        return privateKeyPath;
    }

    public void setPrivateKeyPath(String privateKeyPath) {
        this.privateKeyPath = privateKeyPath;
    }
}
