# Supplementary material for: Enhancing secure multi-group data sharing through integration of IPFS and hyperledger fabric
Source: PeerJ Comput Sci. 2024 Mar 29;10:e1962. doi: 10.7717/peerj-cs.1962 (PMC11041925; doi:10.7717/peerj-cs.1962)
Supplement: Supplemental Information 1 — The implemented code comprises three fundamental components: 1. hyperledger-fabric-contract-java-dataShare: This module constitutes the chain code, uploaded to Hyperledger Fabric. 2. QKsysytem: Representing the data sharing system, this component serves as an intuitive interface enabling users to visualize and manage operations effectively. 3. io.jboot: As the data transfer system, this module ensures secure and encrypted transmission of data among nodes within the network. [file peerj-cs-10-1962-s001.zip › QKsysytem/src/main/java/com/sltx/entity/model/base/BaseRole.java]

package com.sltx.entity.model.base;

import io.jboot.db.model.JbootModel;
import com.jfinal.plugin.activerecord.IBean;

/**
 * Generated by Jboot, do not modify this file.
 */
@SuppressWarnings("serial")
public abstract class BaseRole<M extends BaseRole<M>> extends JbootModel<M> implements IBean {

    public static final String ACTION_ADD = "Role:add";
    public static final String ACTION_DELETE = "Role:delete";
    public static final String ACTION_UPDATE = "Role:update";


    @Override
    public String addAction() {
        return ACTION_ADD;
    }

    @Override
    public String deleteAction() {
        return ACTION_DELETE;
    }

    @Override
    public String updateAction() {
        return ACTION_UPDATE;
    }


	public void setId(java.lang.Long id) {
		set("id", id);
	}
	
	public java.lang.Long getId() {
		return getLong("id");
	}

	public void setName(java.lang.String name) {
		set("name", name);
	}
	
	public java.lang.String getName() {
		return getStr("name");
	}

	public void setDes(java.lang.String des) {
		set("des", des);
	}
	
	public java.lang.String getDes() {
		return getStr("des");
	}

	public void setSeq(java.lang.Long seq) {
		set("seq", seq);
	}
	
	public java.lang.Long getSeq() {
		return getLong("seq");
	}

	public void setIconCls(java.lang.String iconCls) {
		set("iconCls", iconCls);
	}
	
	public java.lang.String getIconCls() {
		return getStr("iconCls");
	}

	public void setPid(java.lang.Long pid) {
		set("pid", pid);
	}
	
	public java.lang.Long getPid() {
		return getLong("pid");
	}

	public void setCreatedate(java.util.Date createdate) {
		set("createdate", createdate);
	}
	
	public java.util.Date getCreatedate() {
		return get("createdate");
	}

	public void setStatus(java.lang.String status) {
		set("status", status);
	}
	
	public java.lang.String getStatus() {
		return getStr("status");
	}

	public void setLastUpdAcct(java.lang.String lastUpdAcct) {
		set("lastUpdAcct", lastUpdAcct);
	}
	
	public java.lang.String getLastUpdAcct() {
		return getStr("lastUpdAcct");
	}

	public void setLastUpdTime(java.util.Date lastUpdTime) {
		set("lastUpdTime", lastUpdTime);
	}
	
	public java.util.Date getLastUpdTime() {
		return get("lastUpdTime");
	}

	public void setNote(java.lang.String note) {
		set("note", note);
	}
	
	public java.lang.String getNote() {
		return getStr("note");
	}

}
