# Supplementary material for: Enhancing secure multi-group data sharing through integration of IPFS and hyperledger fabric
Source: PeerJ Comput Sci. 2024 Mar 29;10:e1962. doi: 10.7717/peerj-cs.1962 (PMC11041925; doi:10.7717/peerj-cs.1962)
Supplement: Supplemental Information 1 — The implemented code comprises three fundamental components: 1. hyperledger-fabric-contract-java-dataShare: This module constitutes the chain code, uploaded to Hyperledger Fabric. 2. QKsysytem: Representing the data sharing system, this component serves as an intuitive interface enabling users to visualize and manage operations effectively. 3. io.jboot: As the data transfer system, this module ensures secure and encrypted transmission of data among nodes within the network. [file peerj-cs-10-1962-s001.zip › QKsysytem/src/main/java/com/sltx/entity/model/base/BaseUserRole.java]

package com.sltx.entity.model.base;

import io.jboot.db.model.JbootModel;
import com.jfinal.plugin.activerecord.IBean;

/**
 * Generated by Jboot, do not modify this file.
 */
@SuppressWarnings("serial")
public abstract class BaseUserRole<M extends BaseUserRole<M>> extends JbootModel<M> implements IBean {

    public static final String ACTION_ADD = "UserRole:add";
    public static final String ACTION_DELETE = "UserRole:delete";
    public static final String ACTION_UPDATE = "UserRole:update";


    @Override
    public String addAction() {
        return ACTION_ADD;
    }

    @Override
    public String deleteAction() {
        return ACTION_DELETE;
    }

    @Override
    public String updateAction() {
        return ACTION_UPDATE;
    }


	public void setId(java.lang.Long id) {
		set("id", id);
	}
	
	public java.lang.Long getId() {
		return getLong("id");
	}

	public void setUserId(java.lang.Long userId) {
		set("user_id", userId);
	}
	
	public java.lang.Long getUserId() {
		return getLong("user_id");
	}

	public void setRoleId(java.lang.Long roleId) {
		set("role_id", roleId);
	}
	
	public java.lang.Long getRoleId() {
		return getLong("role_id");
	}

}
