# Supplementary material for: Enhancing secure multi-group data sharing through integration of IPFS and hyperledger fabric
Source: PeerJ Comput Sci. 2024 Mar 29;10:e1962. doi: 10.7717/peerj-cs.1962 (PMC11041925; doi:10.7717/peerj-cs.1962)
Supplement: Supplemental Information 1 — The implemented code comprises three fundamental components: 1. hyperledger-fabric-contract-java-dataShare: This module constitutes the chain code, uploaded to Hyperledger Fabric. 2. QKsysytem: Representing the data sharing system, this component serves as an intuitive interface enabling users to visualize and manage operations effectively. 3. io.jboot: As the data transfer system, this module ensures secure and encrypted transmission of data among nodes within the network. [file peerj-cs-10-1962-s001.zip › QKsysytem/src/main/java/com/sltx/entity/status/RoleStatus.java]

package com.sltx.entity.status;


import com.sltx.common.model.BaseStatus;

/**
 * System Role Status Class
 * @author Rlax
 *
 */
public class RoleStatus extends BaseStatus {

    public final static String UNUSED = "0";
    public final static String USED = "1";

    public RoleStatus() {
        add(UNUSED, "unused");
        add(USED, "used");
    }

    private static RoleStatus me;

    public static RoleStatus me() {
        if (me == null) {
            me = new RoleStatus();
        }
        return me;
    }
}
